# Supplementary material for: LAMP3 deficiency affects surfactant homeostasis in mice
Source: PLoS Genet. 2021 Jun 23;17(6):e1009619. doi: 10.1371/journal.pgen.1009619 (PMC8259984; doi:10.1371/journal.pgen.1009619)
Supplement: S1 Data — (XLSX) [file pgen.1009619.s007.xlsx]

## Sheet: Sample Description
Sample Type	Sample Name	Group declaration	Group	Protein [µg/sample]
BAL	35722_WT	LAMP3 +/+ PBS	1	8.25133
BAL	35723_WT	LAMP3 +/+ PBS	1	5.55158
BAL	35724_WT	LAMP3 +/+ PBS	1	7.78236
BAL	35725_WT	LAMP3 +/+ PBS	1	7.37676
BAL	35726_WT	LAMP3 +/+ PBS	1	5.25373
BAL	35727_WT	LAMP3 +/+ PBS	1	6.57825
BAL	35728_WT	LAMP3 +/+ PBS	1	7.92812
BAL	35729_WT	LAMP3 +/+ PBS	1	7.80771
BAL	35730_KO	LAMP3 -/- PBS	2	38.7407
BAL	35731_KO	LAMP3 -/- PBS	2	10.1462
BAL	35733_KO	LAMP3 -/- PBS	2	6.18533
BAL	35734_KO	LAMP3 -/- PBS	2	8.84705
BAL	35735_KO	LAMP3 -/- PBS	2	10.1842
BAL	35736_KO	LAMP3 -/- PBS	2	10.4441
BAL	35737_KO	LAMP3 -/- PBS	2	8.11824
BAL	35738_OVAWT	LAMP3 +/+ OVA	3	17.1871
BAL	35739_OVAWT	LAMP3 +/+ OVA	3	22.143
BAL	35740_OVAWT	LAMP3 +/+ OVA	3	15.8061
BAL	35741_OVAWT	LAMP3 +/+ OVA	3	39.9532
BAL	35742_OVAWT	LAMP3 +/+ OVA	3	27.7933
BAL	35743_OVAWT	LAMP3 +/+ OVA	3	16.2564
BAL	35744_OVAWT	LAMP3 +/+ OVA	3	19.4707
BAL	35745_OVAWT	LAMP3 +/+ OVA	3	35.1966
BAL	35746_OVAKO	LAMP3 -/- OVA	4	29.6379
BAL	35747_OVAKO	LAMP3 -/- OVA	4	23.3328
BAL	35748_OVAKO	LAMP3 -/- OVA	4	24.0176
BAL	35749_OVAKO	LAMP3 -/- OVA	4	22.0495
BAL	35751_OVAKO	LAMP3 -/- OVA	4	43.0071
BAL	35752_OVAKO	LAMP3 -/- OVA	4	30.1623
BAL	35753_OVAKO	LAMP3 -/- OVA	4	31.7479
BAL	35754_OVAKO	LAMP3 -/- OVA	4	26.3065
Tissue	38308_WT	LAMP3 +/+ PBS	1	80.9294
Tissue	38309_WT	LAMP3 +/+ PBS	1	83.8001
Tissue	38310_WT	LAMP3 +/+ PBS	1	86.7805
Tissue	38323_WT	LAMP3 +/+ PBS	1	27.5243
Tissue	38324_WT	LAMP3 +/+ PBS	1	145.424
Tissue	38325_WT	LAMP3 +/+ PBS	1	170.705
Tissue	38338_WT	LAMP3 +/+ PBS	1	105.852
Tissue	38339_WT	LAMP3 +/+ PBS	1	102.963
Tissue	38311_KO	LAMP3 -/- PBS	2	79.8505
Tissue	38312_KO	LAMP3 -/- PBS	2	137.083
Tissue	38313_KO	LAMP3 -/- PBS	2	61.3096
Tissue	38326_KO	LAMP3 -/- PBS	2	94.1014
Tissue	38327_KO	LAMP3 -/- PBS	2	71.1417
Tissue	38328_KO	LAMP3 -/- PBS	2	64.3923
Tissue	38340_KO	LAMP3 -/- PBS	2	116.366
Tissue	38341_KO	LAMP3 -/- PBS	2	132.584
Tissue	38314_OVAWT	LAMP3 +/+ OVA	3	112.197
Tissue	38315_OVAWT	LAMP3 +/+ OVA	3	75.3341
Tissue	38316_OVAWT	LAMP3 +/+ OVA	3	91.3335
Tissue	38329_OVAWT	LAMP3 +/+ OVA	3	132.901
Tissue	38330_OVAWT	LAMP3 +/+ OVA	3	108.419
Tissue	38331_OVAWT	LAMP3 +/+ OVA	3	89.1661
Tissue	38342_OVAWT	LAMP3 +/+ OVA	3	112.16
Tissue	38343_OVAWT	LAMP3 +/+ OVA	3	128.123
Tissue	38317_OVAKO	LAMP3 -/- OVA	4	89.2125
Tissue	38318_OVAKO	LAMP3 -/- OVA	4	99.836
Tissue	38319_OVAKO	LAMP3 -/- OVA	4	90.1267
Tissue	38332_OVAKO	LAMP3 -/- OVA	4	141.425
Tissue	38334_OVAKO	LAMP3 -/- OVA	4	128.238
Tissue	38344_OVAKO	LAMP3 -/- OVA	4	119.236
Tissue	38345_OVAKO	LAMP3 -/- OVA	4	147.615

## Sheet: BAL mol%
LipidSpecies	LipidClass	Mass	IsobaricClass	ChemicalFormula	DerivatizedForm	AdductIon	LipidCategory	ScanPolarity	PrecursorIdentifier	FragmentAIdentifier	FragmentBIdentifier	FragmentCIdentifier	35722_WT	35723_WT	35724_WT	35725_WT	35726_WT	35727_WT	35728_WT	35729_WT	35730_KO	35731_KO	35733_KO	35734_KO	35735_KO	35736_KO	35737_KO	35738_OVAWT	35739_OVAWT	35740_OVAWT	35741_OVAWT	35742_OVAWT	35743_OVAWT	35744_OVAWT	35745_OVAWT	35746_OVAKO	35747_OVAKO	35748_OVAKO	35749_OVAKO	35751_OVAKO	35752_OVAKO	35753_OVAKO	35754_OVAKO
PG 14:0_16:1	PG	691.457	NA	H68 C36 O10 P1	NA	-H+	Glycerophospholipid	negative	[PG 14:0_16:1 -H]-	FA 14:0 (+O)	FA 16:1 (+O)	NA	0.00136333	0.00223823	0.00195211	0.00066092	0.00550944	0.00164989	0.0117641	0.00716628	0.00129134	0.00161867	0.00860819	0.00145055	0.00326788	0.00442288	0.00133102	0.00376431	0.00218991	NA	NA	0.00126707	0.00125731	0.000743133	0.00113536	NA	NA	0.00322723	NA	NA	0.00510284	NA	NA
PG 14:0_16:0	PG	693.472	NA	H70 C36 O10 P1	NA	-H+	Glycerophospholipid	negative	[PG 14:0_16:0 -H]-	FA 14:0 (+O)	FA 16:0 (+O)	NA	0.123019	0.13907	0.13709	0.0615992	0.148175	0.127179	0.117788	0.161056	0.0683144	0.0790835	0.080776	0.0778468	0.0694939	0.103542	0.0729231	0.0920373	0.0828397	0.078626	0.0707447	0.067668	0.0850079	0.0656906	0.0738138	NA	NA	NA	NA	NA	NA	NA	NA
PG 14:0_17:0	PG	707.489	NA	H72 C37 O10 P1	NA	-H+	Glycerophospholipid	negative	[PG 14:0_17:0 -H]-	FA 14:0 (+O)	FA 17:0 (+O)	NA	NA	NA	NA	NA	NA	NA	NA	NA	NA	0.000288116	NA	0.000653732	NA	NA	NA	NA	NA	NA	0.000376545	NA	NA	NA	NA	0.000252142	NA	0.000472833	0.000391011	NA	NA	NA	0.000635274
PG 14:0_18:2	PG	717.473	NA	H70 C38 O10 P1	NA	-H+	Glycerophospholipid	negative	[PG 14:0_18:2 -H]-	FA 14:0 (+O)	FA 18:2 (+O)	NA	0.00378688	0.00357418	0.00361779	0.00183938	0.00367723	0.0038809	0.00350353	0.00402812	0.00189919	0.0020962	0.00265707	0.00250161	0.00220224	0.00271569	0.00205737	0.00274131	0.00293201	0.0021065	0.0017073	0.00213236	0.00219577	0.00269586	0.00188696	0.00122237	0.00116846	0.00201047	0.00195147	0.00120679	0.00176148	0.00142056	0.00162037
PG 16:2_16:0	PG	717.473	NA	H70 C38 O10 P1	NA	-H+	Glycerophospholipid	negative	[PG 16:2_16:0 -H]-	FA 16:2 (+O)	FA 16:0 (+O)	NA	0.00502953	0.00545603	0.00455539	0.00227388	0.00611807	0.00469978	0.00467996	0.00599024	0.00233982	0.0030369	0.00295656	0.00272628	0.00274558	0.00332671	0.00270844	0.00357504	0.00257899	0.00285848	0.00249187	0.00253142	0.00297874	0.00232959	0.00267196	0.000917436	0.00134541	0.00256812	0.00189918	0.00160345	0.00162415	0.00119656	0.00160907
PG 16:1_16:0	PG	719.488	NA	H72 C38 O10 P1	NA	-H+	Glycerophospholipid	negative	[PG 16:1_16:0 -H]-	FA 16:1 (+O)	FA 16:0 (+O)	NA	0.493647	0.477707	0.6841	0.310676	0.548865	0.520726	0.580991	0.702862	0.299638	0.325569	0.450965	0.369908	0.30806	0.426046	0.329304	0.470022	0.332258	0.386629	0.27937	0.356259	0.344446	0.252562	0.328621	0.21535	0.219746	0.317377	0.233896	0.278037	0.253699	0.174399	0.284646
PG 16:0_16:0	PG	721.503	NA	H74 C38 O10 P1	NA	-H+	Glycerophospholipid	negative	[PG 16:0_16:0 -H]-	FA 16:0 (+O)	FA 16:0 (+O)	NA	1.17645	1.37985	1.45013	0.63156	1.55355	1.05408	0.909626	1.18253	0.563071	0.661025	0.723728	0.664313	0.670577	0.807477	0.693337	0.91973	0.612203	0.824742	0.700466	0.751808	0.876307	0.732618	0.741945	0.317243	0.42678	0.460214	0.452481	0.515156	0.480342	0.349383	0.477332
PG 15:0_18:2	PG	731.488	NA	H72 C39 O10 P1	NA	-H+	Glycerophospholipid	negative	[PG 15:0_18:2 -H]-	FA 15:0 (+O)	FA 18:2 (+O)	NA	0.00236313	0.00250515	0.00186804	NA	0.00298373	0.00286504	0.0036133	0.00252738	NA	NA	0.0014011	0.00206685	0.00178692	NA	0.00172189	0.00194621	0.00244097	0.00178528	0.00133564	0.00172759	0.00162551	0.00185361	0.00177074	NA	NA	NA	NA	NA	NA	NA	NA
PG 16:1_17:1	PG	731.488	NA	H72 C39 O10 P1	NA	-H+	Glycerophospholipid	negative	[PG 16:1_17:1 -H]-	FA 16:1 (+O)	FA 17:1 (+O)	NA	0.00307652	0.00372677	0.00221183	0.00114056	0.00372965	0.00262251	0.0036606	0.00438399	0.00269811	0.00284966	0.00342441	0.00303016	0.00201667	0.00260542	0.00248792	0.00264387	0.00313603	0.00294747	0.00295108	0.00354363	0.00218681	0.00328528	0.00423545	0.00290467	0.00310313	0.00397332	0.00308059	0.00309204	0.00321419	0.00244785	0.00321541
PG 16:0_17:1	PG	733.504	NA	H74 C39 O10 P1	NA	-H+	Glycerophospholipid	negative	[PG 16:0_17:1 -H]-	FA 16:0 (+O)	FA 17:1 (+O)	NA	0.0290026	NA	0.0311056	NA	NA	0.0267247	NA	0.0304889	NA	NA	0.0314462	NA	NA	NA	NA	NA	0.0286084	NA	0.0269478	NA	NA	NA	NA	NA	NA	NA	NA	NA	NA	NA	NA
PG 16:0_18:3	PG	743.488	NA	H72 C40 O10 P1	NA	-H+	Glycerophospholipid	negative	[PG 16:0_18:3 -H]-	FA 16:0 (+O)	FA 18:3 (+O)	NA	0.0494679	0.0479474	0.0498382	0.0314589	0.0439698	0.0471677	0.0404801	0.0505892	0.0295044	0.0351637	0.0481984	0.0331604	0.0371158	0.0396061	0.0330171	0.032137	0.0254805	0.0277727	0.022282	0.0302562	0.0260179	0.0287793	0.0222778	NA	NA	NA	NA	NA	NA	NA	NA
PG 16:0_18:2	PG	745.504	NA	H74 C40 O10 P1	NA	-H+	Glycerophospholipid	negative	[PG 16:0_18:2 -H]-	FA 16:0 (+O)	FA 18:2 (+O)	NA	2.52892	2.30694	1.68988	1.1035	2.36627	1.9961	1.71024	2.41788	1.11014	1.4501	1.4979	1.57851	1.45585	1.57624	1.53423	1.41948	1.35929	1.43657	1.16783	1.15224	1.56427	1.55499	1.24026	0.528439	0.773092	1.02761	0.894631	0.69579	0.871161	0.611959	0.703778
PG 16:0_18:1	PG	747.519	NA	H76 C40 O10 P1	NA	-H+	Glycerophospholipid	negative	[PG 16:0_18:1 -H]-	FA 16:0 (+O)	FA 18:1 (+O)	NA	2.31127	2.63076	2.44531	1.13814	2.4235	1.88982	1.63925	2.37071	1.46721	1.67858	1.74001	1.67527	1.60766	1.89974	1.62264	1.91013	1.20308	1.86796	1.57974	1.57646	2.0057	1.66865	1.83165	0.868602	1.16531	1.19035	1.23798	1.19059	1.19613	1.03667	1.32971
PG 17:1_18:1	PG	759.519	NA	H76 C41 O10 P1	NA	-H+	Glycerophospholipid	negative	[PG 17:1_18:1 -H]-	FA 17:1 (+O)	FA 18:1 (+O)	NA	0.00336316	0.00444198	0.00335811	0.00223912	0.00417024	0.00320818	0.00387271	0.00436218	NA	0.0028437	0.0028857	0.00347598	NA	NA	0.00273406	0.00503639	0.00362235	0.00454093	0.00441652	0.00391685	0.00505175	0.00383438	0.00523566	NA	NA	NA	NA	NA	NA	NA	NA
PG 17:0_18:2	PG	759.519	NA	H76 C41 O10 P1	NA	-H+	Glycerophospholipid	negative	[PG 17:0_18:2 -H]-	FA 17:0 (+O)	FA 18:2 (+O)	NA	0.0109358	0.0107558	0.00791292	0.00436854	0.0120771	0.0119679	0.0128534	0.00971729	0.00520823	0.00553147	0.00759839	0.00623692	0.00667911	0.00582366	0.00631773	0.00946802	0.0117407	0.00718429	0.0078576	0.00968533	0.00933159	0.0103235	0.0120896	0.00400416	0.00523536	0.00576954	0.00528181	0.00476415	0.00450443	0.00401213	0.00466945
PG 17:0_18:1	PG	761.535	NA	H78 C41 O10 P1	NA	-H+	Glycerophospholipid	negative	[PG 17:0_18:1 -H]-	FA 17:0 (+O)	FA 18:1 (+O)	NA	0.0105782	0.0114302	0.00957795	0.00534486	0.0111153	0.0107873	0.0105699	0.0094027	0.00679505	0.00753614	0.00839091	0.00816987	0.00847838	0.00865761	0.00831273	0.0104746	0.0118319	0.00865836	0.012026	0.0126424	0.0119777	0.0115903	0.0140459	NA	NA	NA	NA	NA	NA	NA	NA
PG 16:1_20:4	PG	767.488	NA	H72 C42 O10 P1	NA	-H+	Glycerophospholipid	negative	[PG 16:1_20:4 -H]-	FA 16:1 (+O)	FA 20:4 (+O)	NA	NA	NA	NA	NA	0.0144308	NA	NA	NA	0.00333652	0.00234403	NA	NA	0.00563455	NA	0.0153075	0.0165219	NA	0.00456054	0.00507636	0.00801647	0.00868216	0.00815661	NA	0.00197875	0.00222765	0.0024156	0.00287208	NA	0.00311827	0.0034481	0.00332308
PG 18:3_18:2	PG	767.488	NA	H72 C42 O10 P1	NA	-H+	Glycerophospholipid	negative	[PG 18:3_18:2 -H]-	FA 18:3 (+O)	FA 18:2 (+O)	NA	NA	NA	NA	NA	0.00401467	NA	0.00459309	NA	0.00175	0.00228355	NA	0.00218186	NA	NA	0.00312822	NA	0.00305834	NA	NA	NA	NA	NA	NA	0.00146325	0.00166753	0.00249449	0.0022185	NA	0.00168079	0.00139086	0.00228827
PG 16:0_20:4	PG	769.504	NA	H74 C42 O10 P1	NA	-H+	Glycerophospholipid	negative	[PG 16:0_20:4 -H]-	FA 16:0 (+O)	FA 20:4 (+O)	NA	0.642793	0.701979	0.587779	0.312183	0.712652	0.504704	0.52676	0.72225	0.412753	0.485688	0.615912	0.44583	0.542547	0.576095	0.498669	0.54772	0.464825	0.476996	0.556379	0.575243	0.701167	0.581567	0.539877	0.418539	0.425362	0.473257	0.480328	0.499944	0.512634	0.418013	0.414524
PG 16:0_20:3	PG	771.519	NA	H76 C42 O10 P1	NA	-H+	Glycerophospholipid	negative	[PG 16:0_20:3 -H]-	FA 16:0 (+O)	FA 20:3 (+O)	NA	0.0381615	0.0428572	0.0390891	0.0209194	0.0409791	0.0194169	NA	0.0305728	NA	NA	0.0462748	0.0316645	NA	0.0476425	0.0272757	NA	0.0289054	NA	0.0319458	0.0319791	0.030009	0.0254546	NA	NA	NA	NA	NA	NA	NA	NA	NA
PG 18:2_18:1	PG	771.519	NA	H76 C42 O10 P1	NA	-H+	Glycerophospholipid	negative	[PG 18:2_18:1 -H]-	FA 18:2 (+O)	FA 18:1 (+O)	NA	0.103329	0.122479	0.0791511	0.0486724	0.117244	0.0870541	0.091631	0.10068	0.0534242	0.0628574	0.0633507	0.067566	0.0693356	0.0782464	0.0781884	0.0841945	0.093936	0.0966137	0.0888759	0.107329	0.122816	0.123597	0.107098	0.0575817	0.0668732	0.0668232	0.0764701	0.0608214	0.0679756	0.0592413	0.0653698
PG 18:2_18:0	PG	773.535	NA	H78 C42 O10 P1	NA	-H+	Glycerophospholipid	negative	[PG 18:2_18:0 -H]-	FA 18:2 (+O)	FA 18:0 (+O)	NA	0.100469	0.119762	0.0836714	0.0413697	0.12023	0.0879167	0.0800036	0.094245	0.0604578	0.070828	0.0784505	0.0737768	0.0756183	0.0845501	0.0776266	0.0811792	0.0777544	0.0688797	0.0891663	0.0992984	0.0923213	0.109483	0.0954472	0.0606623	0.0644031	0.0721097	0.077882	0.061467	0.0611901	0.0592375	0.065692
PG 18:1_18:1	PG	773.535	NA	H78 C42 O10 P1	NA	-H+	Glycerophospholipid	negative	[PG 18:1_18:1 -H]-	FA 18:1 (+O)	FA 18:1 (+O)	NA	0.0744117	0.0947289	0.0686238	0.0315557	0.0830098	0.0639301	0.058022	0.0884695	0.039968	0.0522818	0.0465358	0.0525659	0.0541763	0.0613057	0.0569429	0.0712014	0.0641283	0.0732268	0.0904483	0.0971691	0.103404	0.0990812	0.100799	0.0494985	0.0554242	0.0428789	0.0635707	0.0570283	0.0542739	0.0526678	0.0685924
PG 18:1_18:0	PG	775.551	NA	H80 C42 O10 P1	NA	-H+	Glycerophospholipid	negative	[PG 18:1_18:0 -H]-	FA 18:1 (+O)	FA 18:0 (+O)	NA	0.0631381	0.0936692	0.0643899	0.0403452	0.0868585	0.0575467	0.0624795	0.0796064	0.0497276	0.0601421	0.0625103	0.0601284	0.057703	0.0674424	0.0553799	0.0814379	0.0528684	0.0592639	0.0771095	0.0806268	0.0763536	0.0814777	0.0915752	0.0667907	0.0653905	0.0627474	0.0681837	0.0672717	0.0610547	0.0648884	0.0643541
PG 16:0_22:6	PG	793.504	NA	H74 C44 O10 P1	NA	-H+	Glycerophospholipid	negative	[PG 16:0_22:6 -H]-	FA 16:0 (+O)	FA 22:6 (+O)	NA	0.160741	NA	NA	0.13901	NA	0.221801	NA	NA	NA	0.167148	NA	0.147684	0.182757	0.333683	0.194143	0.281684	NA	0.187761	0.458053	0.137104	NA	0.262295	0.434547	0.170956	0.29834	0.276086	0.338305	0.246513	0.53106	0.563502	NA
PG 16:0_22:5	PG	795.519	NA	H76 C44 O10 P1	NA	-H+	Glycerophospholipid	negative	[PG 16:0_22:5 -H]-	FA 16:0 (+O)	FA 22:5 (+O)	NA	0.0964859	0.114404	0.0900643	0.0503643	0.11802	0.104812	0.0819406	0.105777	0.0683266	NA	0.0749405	NA	0.0786825	NA	0.0892951	0.0943387	0.0780774	0.0885657	0.078016	0.114509	0.109774	0.106503	0.0857122	NA	NA	NA	NA	NA	NA	NA	NA
PG 18:2_20:3	PG	795.519	NA	H76 C44 O10 P1	NA	-H+	Glycerophospholipid	negative	[PG 18:2_20:3 -H]-	FA 18:2 (+O)	FA 20:3 (+O)	NA	NA	NA	NA	NA	NA	NA	NA	NA	NA	NA	NA	NA	NA	NA	NA	NA	NA	NA	NA	NA	NA	NA	NA	0.0130434	0.0125566	0.0125497	NA	0.0146133	0.0136527	0.0115676	NA
PG 18:1_20:4	PG	795.519	NA	H76 C44 O10 P1	NA	-H+	Glycerophospholipid	negative	[PG 18:1_20:4 -H]-	FA 18:1 (+O)	FA 20:4 (+O)	NA	0.0699117	0.0776785	0.070039	0.029726	0.073068	0.0553547	0.0517684	0.0719427	0.0470337	0.0525208	0.0541316	0.0484904	0.0635888	0.0559619	0.0556277	0.0748571	0.049792	0.0617316	0.0750615	0.0877245	0.0881994	0.0829018	0.0828037	0.0693587	0.0622303	0.0555502	0.0693544	0.074188	0.061894	0.0586569	0.0594889
PG 16:0_22:4	PG	797.534	NA	H78 C44 O10 P1	NA	-H+	Glycerophospholipid	negative	[PG 16:0_22:4 -H]-	FA 16:0 (+O)	FA 22:4 (+O)	NA	0.0219464	0.0253156	0.023694	0.0121833	0.0343394	0.03234	0.028095	0.0282544	0.0112291	0.0153117	0.0155345	0.013419	0.0151871	0.0186187	0.0164002	0.0284184	0.0324217	0.0227026	0.0199115	0.0280424	0.0235985	0.0225633	0.0240667	NA	NA	NA	0.0191538	NA	0.0269791	0.0150242	NA
PG 18:0_20:4	PG	797.534	NA	H78 C44 O10 P1	NA	-H+	Glycerophospholipid	negative	[PG 18:0_20:4 -H]-	FA 18:0 (+O)	FA 20:4 (+O)	NA	0.0595627	0.0787207	0.0612034	0.0297796	0.0802637	0.0536799	0.0482987	0.0621456	0.0270247	0.0318981	0.0345292	0.0348468	0.0369058	0.0365672	0.0344856	0.05962	0.0407398	0.0617957	0.0524651	0.0663884	0.0682807	0.0609872	0.0537662	NA	0.0277994	0.031002	0.0347909	NA	0.0324001	NA	0.0331546
PG 18:2_22:5	PG	819.52	NA	H76 C46 O10 P1	NA	-H+	Glycerophospholipid	negative	[PG 18:2_22:5 -H]-	FA 18:2 (+O)	FA 22:5 (+O)	NA	NA	NA	0.00311086	0.00481957	0.00674991	0.00781718	NA	NA	NA	0.00445005	NA	0.00428237	0.00476272	0.00489126	0.00315936	NA	NA	NA	NA	NA	NA	0.0120895	NA	NA	0.00675634	NA	NA	NA	0.00529997	NA	0.00659004
PG 18:1_22:6	PG	819.52	NA	H76 C46 O10 P1	NA	-H+	Glycerophospholipid	negative	[PG 18:1_22:6 -H]-	FA 18:1 (+O)	FA 22:6 (+O)	NA	NA	NA	NA	0.017985	NA	0.0111475	NA	0.0183253	0.011322	0.0150816	0.0187863	0.0219902	0.00823519	0.0157505	NA	0.0356314	NA	NA	0.0332675	NA	0.0827498	NA	0.0348818	0.0267434	0.0329013	0.0262698	0.0124443	0.0187796	0.0286723	0.0137423	0.0319995
PG 18:2_22:4	PG	821.535	NA	H78 C46 O10 P1	NA	-H+	Glycerophospholipid	negative	[PG 18:2_22:4 -H]-	FA 18:2 (+O)	FA 22:4 (+O)	NA	NA	0.00977115	NA	0.00274822	NA	0.00639111	NA	NA	NA	0.00450696	NA	0.00459437	0.00467679	0.00318689	0.00494577	NA	NA	NA	NA	NA	NA	0.00820281	NA	NA	0.00558491	0.0034722	NA	NA	0.00363457	NA	0.00374079
PG 18:1_22:5	PG	821.535	NA	H78 C46 O10 P1	NA	-H+	Glycerophospholipid	negative	[PG 18:1_22:5 -H]-	FA 18:1 (+O)	FA 22:5 (+O)	NA	0.00928012	0.0186838	0.0120226	0.00867986	0.0168198	0.0153759	0.00875863	0.011097	0.00634942	0.0148792	0.00890793	0.0132116	0.0116873	0.0145437	0.0115395	0.0163998	0.0120707	0.0114582	0.0185547	0.0140453	0.013256	0.0218641	0.0164795	NA	0.0145149	NA	0.0181305	NA	0.0139724	0.011013	0.017743
PI 16:0_18:1	PI	835.536	NA	H80 C43 O13 P1	NA	-H+	Glycerophospholipid	negative	[PI 16:0_18:1 -H]-	FA 16:0 (+O)	FA 18:1 (+O)	PI(241)	0.146494	0.208287	0.172944	0.0940413	0.172905	0.108947	0.200683	0.173849	0.209717	0.262749	0.237963	0.211735	0.206693	0.274721	0.22731	0.219892	0.162584	0.183283	0.285877	0.200433	0.187163	0.220999	0.276552	0.389004	0.336082	0.369146	0.416959	0.451856	0.369026	0.402096	0.421471
PI 17:0_17:0	PI	837.55	NA	H82 C43 O13 P1	NA	-H+	Glycerophospholipid	negative	[PI 17:0_17:0 -H]-	FA 17:0 (+O)	FA 17:0 (+O)	PI(241)	NA	NA	NA	NA	NA	0.000116615	0.000703821	NA	NA	NA	NA	NA	0.000364008	NA	NA	NA	0.00029431	0.000716236	0.000353641	0.000549647	0.000478419	NA	NA	NA	NA	NA	0.000530637	NA	NA	NA	NA
PI 16:0_20:4	PI	857.52	NA	H78 C45 O13 P1	NA	-H+	Glycerophospholipid	negative	[PI 16:0_20:4 -H]-	FA 16:0 (+O)	FA 20:4 (+O)	PI(241)	0.265915	0.343232	0.306524	0.160902	0.293972	0.214383	0.402585	0.303028	0.472922	0.513675	0.550689	0.557772	0.486075	0.580035	0.544179	0.398645	0.392002	0.38722	0.499463	0.386172	0.383726	0.427693	0.45565	0.792042	0.666347	0.832348	0.98524	0.888144	0.748844	0.940451	0.772121
PI 18:2_18:2	PI	857.52	NA	H78 C45 O13 P1	NA	-H+	Glycerophospholipid	negative	[PI 18:2_18:2 -H]-	FA 18:2 (+O)	FA 18:2 (+O)	PI(241)	NA	NA	NA	0.0100188	0.018749	0.0161119	NA	NA	NA	NA	NA	NA	NA	NA	NA	NA	0.0248363	NA	NA	NA	NA	NA	NA	NA	NA	NA	NA	NA	NA	NA	NA
PI 18:2_18:1	PI	859.536	NA	H80 C45 O13 P1	NA	-H+	Glycerophospholipid	negative	[PI 18:2_18:1 -H]-	FA 18:2 (+O)	FA 18:1 (+O)	PI(241)	NA	NA	NA	NA	NA	0.0576285	NA	NA	NA	NA	NA	NA	NA	NA	NA	0.0437971	NA	NA	0.0601393	NA	NA	NA	NA	NA	NA	NA	NA	NA	NA	0.207082	NA
PI 18:1_18:1	PI	861.551	NA	H82 C45 O13 P1	NA	-H+	Glycerophospholipid	negative	[PI 18:1_18:1 -H]-	FA 18:1 (+O)	FA 18:1 (+O)	PI(241)	NA	0.0197686	NA	NA	NA	NA	0.0216659	0.0142036	0.011153	0.0159409	NA	NA	NA	NA	0.0159636	0.027991	0.0226266	0.0277088	0.0397165	0.029805	0.0250346	0.0277189	0.033385	0.0407179	0.0259933	NA	0.0388544	0.0378021	0.0337079	0.0364443	0.0520608
PI 16:0_22:6	PI	881.52	NA	H78 C47 O13 P1	NA	-H+	Glycerophospholipid	negative	[PI 16:0_22:6 -H]-	FA 16:0 (+O)	FA 22:6 (+O)	PI(241)	NA	NA	NA	NA	NA	0.236495	NA	NA	0.272549	NA	0.342068	NA	0.321124	NA	0.379799	0.38946	NA	NA	0.469145	NA	NA	0.462893	0.424181	0.820911	0.578539	NA	0.797365	0.638621	NA	0.680774	NA
PI 18:2_20:4	PI	881.52	NA	H78 C47 O13 P1	NA	-H+	Glycerophospholipid	negative	[PI 18:2_20:4 -H]-	FA 18:2 (+O)	FA 20:4 (+O)	PI(241)	0.0276787	0.030999	0.0282854	NA	NA	NA	NA	0.0236117	NA	NA	NA	NA	NA	NA	NA	NA	NA	NA	NA	NA	NA	NA	NA	NA	NA	NA	NA	NA	NA	NA	NA
PI 18:1_20:4	PI	883.536	NA	H80 C47 O13 P1	NA	-H+	Glycerophospholipid	negative	[PI 18:1_20:4 -H]-	FA 18:1 (+O)	FA 20:4 (+O)	PI(241)	0.0940822	0.0898605	0.10007	0.0298539	0.0927204	0.064946	0.0837641	0.082636	0.0465102	0.0413072	0.0506533	0.058092	0.0526881	0.0506316	0.0604367	0.116954	0.0774404	0.0866362	0.103525	0.0945737	0.0866769	0.0960379	0.0958958	0.0663345	0.0516716	0.0615587	0.0770279	0.0846914	0.0766823	0.0692104	0.104903
PI 18:0_20:4	PI	885.552	NA	H82 C47 O13 P1	NA	-H+	Glycerophospholipid	negative	[PI 18:0_20:4 -H]-	FA 18:0 (+O)	FA 20:4 (+O)	PI(241)	0.461516	0.609029	0.498965	0.202696	0.567934	0.347252	0.491077	0.47557	0.608747	0.62517	0.587871	0.609895	0.630121	0.660122	0.649946	0.575937	0.514894	0.665143	0.797753	0.611947	0.591437	0.607371	0.787474	1.25344	0.840071	0.948949	1.19911	1.26537	1.0064	1.14118	1.17161
PI 16:1_22:0	PI	891.598	NA	H88 C47 O13 P1	NA	-H+	Glycerophospholipid	negative	[PI 16:1_22:0 -H]-	FA 16:1 (+O)	FA 22:0 (+O)	PI(241)	0.00199975	0.00450108	0.00230417	0.00135048	0.00553384	0.00201327	0.00111255	0.00150668	0.000436276	0.0033885	0.00348897	0.00293548	0.000633123	0.000857985	0.00141675	0.00238558	0.00221089	0.00152272	0.00367517	0.00100958	0.00105373	0.00376931	0.0034676	0.00215082	0.00133646	0.00399202	0.00593227	NA	0.00103542	0.00112186	0.00264033
LPC 14:0	LPC	526.315	NA	H49 C24 N1 O9 P1	NA	+Ac	Glycerophospholipid	negative	[LPC 14:0 +Ac]-	FA 14:0 (+O)	-PC(74)	NA	0.226156	0.220827	0.262489	0.147084	0.213154	0.231207	0.278089	0.195972	0.219205	0.241368	0.220599	0.222555	0.193679	0.216459	0.192025	0.184368	0.216612	0.220711	0.200087	0.203836	0.18783	0.176296	0.196604	0.174873	0.167842	0.218665	0.236972	0.197266	0.205871	0.169092	0.184284
LPC 16:1	LPC	552.331	NA	H51 C26 N1 O9 P1	NA	+Ac	Glycerophospholipid	negative	[LPC 16:1 +Ac]-	FA 16:1 (+O)	-PC(74)	NA	0.717164	0.768891	0.870391	0.480067	0.803624	0.647595	0.767928	0.677415	0.701275	0.782915	0.608081	0.758637	0.689337	0.621962	0.714692	0.608463	0.681606	0.739646	0.589515	0.613615	0.686483	0.638672	0.685125	0.641901	0.677809	0.808047	0.866841	0.659815	0.704931	0.637864	0.664973
LPC 16:0	LPC	554.346	NA	H53 C26 N1 O9 P1	NA	+Ac	Glycerophospholipid	negative	[LPC 16:0 +Ac]-	FA 16:0 (+O)	-PC(74)	NA	4.01546	4.02144	5.07156	2.44733	4.64546	3.316	3.66105	3.61236	4.87495	3.98356	4.26913	4.53966	3.60257	3.79218	4.29917	3.66617	3.79757	4.25263	3.4484	4.02359	4.42251	3.81498	3.98201	4.28899	4.04358	4.59837	4.67069	4.02761	4.01837	3.96955	3.43298
LPC 17:1	LPC	566.346	NA	H53 C27 N1 O9 P1	NA	+Ac	Glycerophospholipid	negative	[LPC 17:1 +Ac]-	FA 17:1 (+O)	-PC(74)	NA	0.0126322	NA	0.0115685	NA	0.0109123	0.0135079	0.0188255	NA	0.0130332	0.00742811	NA	NA	0.00929166	0.00861153	0.0130347	0.00988225	0.0140697	0.0118656	0.0119475	0.011782	0.0101852	NA	NA	NA	NA	NA	NA	NA	NA	NA	NA
LPC 18:2	LPC	578.347	NA	H53 C28 N1 O9 P1	NA	+Ac	Glycerophospholipid	negative	[LPC 18:2 +Ac]-	FA 18:2 (+O)	-PC(74)	NA	0.350783	0.310264	0.366678	0.193344	0.350928	0.310896	0.378049	0.290119	0.627276	0.272066	0.246402	0.310837	0.233111	0.261729	0.26646	0.260248	0.326811	0.3842	0.322216	0.366985	0.374541	0.417466	0.370269	0.248768	0.254656	0.297286	0.299415	0.339286	0.300326	0.254871	0.238061
LPC 18:1	LPC	580.362	NA	H55 C28 N1 O9 P1	NA	+Ac	Glycerophospholipid	negative	[LPC 18:1 +Ac]-	FA 18:1 (+O)	-PC(74)	NA	0.300614	0.321336	0.415438	0.240072	0.303821	0.256483	0.315503	0.294676	0.445127	0.321428	0.26868	0.267587	0.266883	0.273734	0.258076	0.278289	0.294657	0.412692	0.374259	0.397437	0.409801	0.418528	0.4328	0.32064	0.296347	0.306832	0.354628	0.379869	0.351485	0.321984	0.339305
LPC 20:4	LPC	602.347	NA	H53 C30 N1 O9 P1	NA	+Ac	Glycerophospholipid	negative	[LPC 20:4 +Ac]-	FA 20:4 (+O)	-PC(74)	NA	0.126203	0.131608	0.133926	0.0773108	0.136828	0.12293	0.136914	0.115881	0.251331	0.15561	0.125661	0.112194	0.136542	0.10346	0.134588	0.134725	0.164831	0.215026	0.189442	0.188063	0.167052	0.211854	0.196534	0.185738	0.157563	0.173704	0.183224	0.166558	0.179893	0.170989	0.15775
LPC 22:6	LPC	626.347	NA	H53 C32 N1 O9 P1	NA	+Ac	Glycerophospholipid	negative	[LPC 22:6 +Ac]-	FA 22:6 (+O)	-PC(74)	NA	0.0168645	0.0198754	0.0166121	0.010126	0.0187738	0.0168119	0.0169679	0.0147474	0.025092	0.0204017	0.0150217	0.0192539	0.0189853	0.0131562	0.0177025	0.0212145	0.019043	0.029277	0.0308123	0.027337	0.0276563	0.0381396	0.0322618	0.0342612	0.0287563	0.0277304	0.0326512	0.0275112	0.0236179	0.0255638	0.0222323
PE 14:0_18:1	PE	688.494	NA	H71 C37 N1 O8 P1	NA	-H+	Glycerophospholipid	negative	[PE 14:0_18:1 -H]-	FA 14:0 (+O)	FA 18:1 (+O)	NA	0.0109082	NA	NA	0.00536988	NA	NA	0.0137705	NA	0.00731849	0.00922148	NA	0.00731123	NA	NA	NA	0.0117563	0.0105669	0.00923287	0.00721396	0.00965999	0.0116116	0.0105428	0.0103475	NA	NA	0.00911971	0.0108448	NA	0.00870381	NA	0.0107471
PE 16:1_16:0	PE	688.494	NA	H71 C37 N1 O8 P1	NA	-H+	Glycerophospholipid	negative	[PE 16:1_16:0 -H]-	FA 16:1 (+O)	FA 16:0 (+O)	NA	0.0714839	0.0556038	0.0722813	0.0349577	0.055231	0.0476369	0.073908	0.0718591	0.0520679	0.0515695	0.0525842	0.047352	0.0370043	0.0561001	0.0461234	0.049817	0.0408373	0.0502945	0.0299661	0.0428771	0.0572423	0.0505822	0.0492721	0.0279019	0.0314243	0.0383468	0.0427283	0.0425175	0.0417569	0.033869	0.044983
PE 14:0_18:0	PE	690.509	NA	H73 C37 N1 O8 P1	NA	-H+	Glycerophospholipid	negative	[PE 14:0_18:0 -H]-	FA 14:0 (+O)	FA 18:0 (+O)	NA	0.206735	0.195878	0.197134	0.113758	0.216001	0.155351	0.21475	0.207417	0.167405	0.211439	0.200393	0.19279	0.174873	0.203416	0.165495	0.187317	0.183792	0.173065	0.15967	0.177261	0.213788	0.168971	0.18255	0.159325	0.143052	0.191842	0.187902	0.187883	0.185473	0.183204	0.195266
PE 16:0_16:0	PE	690.509	NA	H73 C37 N1 O8 P1	NA	-H+	Glycerophospholipid	negative	[PE 16:0_16:0 -H]-	FA 16:0 (+O)	FA 16:0 (+O)	NA	0.149702	0.137088	0.143529	0.0798742	0.154715	0.110582	0.152714	0.148839	0.118125	0.146382	0.138225	0.133942	0.119991	0.142493	0.117594	0.14268	0.1352	0.128071	0.12167	0.136976	0.157137	0.126297	0.148453	0.127285	0.109273	0.140633	0.138958	0.146909	0.140995	0.13844	0.130639
PE 16:0_17:1	PE	702.509	NA	H73 C38 N1 O8 P1	NA	-H+	Glycerophospholipid	negative	[PE 16:0_17:1 -H]-	FA 16:0 (+O)	FA 17:1 (+O)	NA	0.00801884	NA	NA	NA	0.00789345	0.00715128	0.00871515	0.00756162	0.0104864	0.00906851	0.00783729	0.00938353	NA	NA	0.00872157	0.00854661	0.0104397	NA	0.00688853	0.00888641	0.0113721	0.00975485	NA	NA	NA	NA	NA	NA	NA	NA	NA
PE 15:0_18:0	PE	704.525	NA	H75 C38 N1 O8 P1	NA	-H+	Glycerophospholipid	negative	[PE 15:0_18:0 -H]-	FA 15:0 (+O)	FA 18:0 (+O)	NA	0.01872	0.0174658	0.0149939	0.00931828	0.0215556	0.0213499	0.0259698	0.0153335	0.0172908	0.0188815	0.0212509	0.0211147	0.0191696	0.0167504	0.0198747	0.0193966	0.0294211	0.014436	0.0162422	0.0146943	0.0200076	0.0179392	0.0206589	0.0173746	0.0197351	0.0230834	0.0233399	0.0207491	0.0179433	0.0205339	0.0165011
PE 16:0_17:0	PE	704.525	NA	H75 C38 N1 O8 P1	NA	-H+	Glycerophospholipid	negative	[PE 16:0_17:0 -H]-	FA 16:0 (+O)	FA 17:0 (+O)	NA	0.0216284	0.0199131	0.0223499	0.011008	0.0252815	0.0206106	0.0253825	0.0200665	0.020198	0.0234228	0.0225524	0.0231781	0.0201788	0.0164127	0.0214792	0.0307936	0.0359823	0.0238905	0.0292422	0.0266759	0.0290115	0.0281169	0.0319687	0.0303147	0.029066	0.030504	0.0366044	0.0347067	0.0261938	0.0319342	0.017418
PE 16:3_18:0	PE	712.494	NA	H71 C39 N1 O8 P1	NA	-H+	Glycerophospholipid	negative	[PE 16:3_18:0 -H]-	FA 16:3 (+O)	FA 18:0 (+O)	NA	0.00394881	NA	NA	NA	NA	0.00290213	0.00515341	0.00341846	0.00411765	NA	NA	0.00581746	NA	NA	NA	0.00530808	0.00430956	NA	0.0034915	NA	NA	NA	NA	NA	NA	NA	NA	NA	NA	NA	NA
PE 16:1_18:2	PE	712.494	NA	H71 C39 N1 O8 P1	NA	-H+	Glycerophospholipid	negative	[PE 16:1_18:2 -H]-	FA 16:1 (+O)	FA 18:2 (+O)	NA	0.00871578	0.00644768	0.00724422	0.00391825	0.00647742	0.00608713	0.00966752	0.00714804	0.00570341	0.00514989	0.00611455	0.00622831	0.00500435	0.00568501	0.0054288	0.00602113	0.00567152	0.00658191	0.00351606	0.00546906	0.00717946	0.00548713	0.00651317	0.00415005	0.0041308	0.00415014	0.00472231	0.00519935	0.00465096	0.00452645	0.00628326
PE 16:0_18:3	PE	712.494	NA	H71 C39 N1 O8 P1	NA	-H+	Glycerophospholipid	negative	[PE 16:0_18:3 -H]-	FA 16:0 (+O)	FA 18:3 (+O)	NA	0.012736	0.0109761	0.0127494	0.0057864	0.0101717	0.00769269	0.0130173	0.0111499	0.0122519	0.0115401	0.0141693	0.0151222	0.0122792	0.0123379	0.0120292	0.0114612	0.00891935	0.0065462	0.00735088	0.0111538	0.0116299	0.00974222	0.0125855	NA	0.00898858	0.0112212	0.00925734	0.0120198	0.00927426	0.00964905	NA
PE 16:1_18:1	PE	714.509	NA	H73 C39 N1 O8 P1	NA	-H+	Glycerophospholipid	negative	[PE 16:1_18:1 -H]-	FA 16:1 (+O)	FA 18:1 (+O)	NA	0.0273699	0.025849	0.028456	0.0159921	NA	NA	0.0325067	0.0305334	0.0209861	0.0237934	NA	0.0260591	NA	NA	NA	0.0302445	0.0272584	0.0303492	0.0229669	0.0297947	0.0351191	0.029072	0.0283934	0.0191124	0.022642	0.0261455	0.0268134	0.0224544	0.0256564	0.0220678	0.0357483
PE 16:0_18:2	PE	714.509	NA	H73 C39 N1 O8 P1	NA	-H+	Glycerophospholipid	negative	[PE 16:0_18:2 -H]-	FA 16:0 (+O)	FA 18:2 (+O)	NA	0.13755	0.106977	0.138444	0.0778349	0.130001	0.0945448	0.131056	0.108167	0.117162	0.119299	0.130983	0.133639	0.111015	0.121979	0.124027	0.0925943	0.0875367	0.10449	0.0753188	0.0874087	0.107896	0.118742	0.102922	0.0882697	0.0903273	0.10831	0.112227	0.0869821	0.0916081	0.0773117	0.104205
PE 16:1_18:0	PE	716.525	NA	H75 C39 N1 O8 P1	NA	-H+	Glycerophospholipid	negative	[PE 16:1_18:0 -H]-	FA 16:1 (+O)	FA 18:0 (+O)	NA	0.910976	1.05178	1.00708	0.525401	1.04384	0.721271	1.14353	0.999827	0.807771	0.993489	0.928054	1.04928	0.870653	0.869535	0.853404	0.901053	0.844457	0.903647	0.75585	0.817053	1.09036	0.904818	0.928046	0.85846	0.9004	0.936263	1.10803	1.12669	1.01769	0.883337	1.04108
PE 16:0_18:1	PE	716.525	NA	H75 C39 N1 O8 P1	NA	-H+	Glycerophospholipid	negative	[PE 16:0_18:1 -H]-	FA 16:0 (+O)	FA 18:1 (+O)	NA	0.586164	0.688211	0.655654	0.336827	0.669224	0.46636	0.697444	0.629028	0.519791	0.654021	0.601585	0.678379	0.577213	0.583246	0.552769	0.590065	0.54715	0.618259	0.513787	0.578096	0.736269	0.664319	0.718005	0.629714	0.62131	0.63552	0.747369	0.759644	0.687329	0.599761	0.732381
PE 16:0_18:0	PE	718.54	NA	H77 C39 N1 O8 P1	NA	-H+	Glycerophospholipid	negative	[PE 16:0_18:0 -H]-	FA 16:0 (+O)	FA 18:0 (+O)	NA	1.11159	1.44851	1.40608	0.914859	1.41593	1.12286	1.31987	1.1712	1.26579	1.4739	1.43334	1.41993	1.27856	1.36629	1.2852	1.3698	1.05291	1.1981	1.25491	1.41048	1.48867	1.30393	1.35867	1.39674	1.4373	1.42715	1.65824	1.69859	1.58053	1.52069	1.64344
PE 17:0_18:1	PE	730.541	NA	H77 C40 N1 O8 P1	NA	-H+	Glycerophospholipid	negative	[PE 17:0_18:1 -H]-	FA 17:0 (+O)	FA 18:1 (+O)	NA	0.00338029	0.00321704	0.00246541	0.00225979	0.00364287	0.00329802	0.00578641	0.00314712	0.00220484	0.00259622	0.00314379	NA	0.00221284	NA	NA	0.00394775	0.00488089	0.00310889	0.00398364	0.00466443	0.0037624	0.00333993	0.00615829	0.00388589	0.00319718	0.00404085	0.00399238	0.00499075	0.00662855	0.00341961	0.00540989
PE 17:0_18:0	PE	732.557	NA	H79 C40 N1 O8 P1	NA	-H+	Glycerophospholipid	negative	[PE 17:0_18:0 -H]-	FA 17:0 (+O)	FA 18:0 (+O)	NA	0.00594584	0.00576621	0.00513996	0.00295518	0.00558829	0.00653442	0.00860981	0.00481269	0.00507997	0.00504217	0.00552175	0.00584867	0.00495384	0.00501407	0.00508127	0.00585262	0.00838002	0.0059904	0.00513025	0.00560573	0.0070471	0.00547746	0.00690985	0.00542623	0.00446918	0.00591793	0.0064421	0.00615578	0.00442664	0.00513667	0.00428949
PE 16:1_20:4	PE	736.494	NA	H71 C41 N1 O8 P1	NA	-H+	Glycerophospholipid	negative	[PE 16:1_20:4 -H]-	FA 16:1 (+O)	FA 20:4 (+O)	NA	0.00591221	0.00441874	0.00720414	0.00401942	0.00439427	0.00428007	0.00675715	0.00702331	0.00423915	NA	NA	NA	0.0026673	0.00304864	0.00304293	0.00395651	0.00442706	0.00424778	0.0019201	0.00353947	0.00588376	0.00266361	0.0050745	NA	NA	NA	NA	NA	NA	NA	0.0030953
PE 16:0_20:4	PE	738.509	NA	H73 C41 N1 O8 P1	NA	-H+	Glycerophospholipid	negative	[PE 16:0_20:4 -H]-	FA 16:0 (+O)	FA 20:4 (+O)	NA	0.107548	0.106482	0.126657	0.0819469	0.112983	0.106332	0.108279	0.107403	0.0881743	0.0966729	0.104407	0.0994098	0.0908972	0.079809	0.0985292	0.0860494	0.0709826	0.0937207	0.0597366	0.0634255	0.0868388	0.0775881	0.0753536	0.0567302	0.0596821	0.0637758	0.0753754	0.0615719	0.0705293	0.0713088	0.0463226
PE 16:0_20:3	PE	740.525	NA	H75 C41 N1 O8 P1	NA	-H+	Glycerophospholipid	negative	[PE 16:0_20:3 -H]-	FA 16:0 (+O)	FA 20:3 (+O)	NA	0.155049	0.114255	0.16116	0.100385	0.1451	0.124982	0.196937	0.142534	0.160263	0.175326	0.208121	0.180719	0.176541	0.182474	0.159982	0.165094	0.152251	0.0985588	0.120867	0.168839	0.196838	0.129001	0.139676	NA	0.120535	0.144161	0.164599	NA	0.177184	0.171259	0.140661
PE 18:3_18:0	PE	740.525	NA	H75 C41 N1 O8 P1	NA	-H+	Glycerophospholipid	negative	[PE 18:3_18:0 -H]-	FA 18:3 (+O)	FA 18:0 (+O)	NA	0.0152697	0.00853717	0.0128908	0.0100586	0.0156135	0.00915361	0.0171964	0.0128594	0.0104912	0.010942	0.012132	0.010266	0.0104629	0.00929158	0.0112817	0.0148202	0.0143375	0.0130174	0.0106226	0.013464	0.0153924	0.0150224	0.013759	NA	0.00944367	0.0101132	0.0123179	NA	0.0113378	0.0105495	0.0112499
PE 18:2_18:1	PE	740.525	NA	H75 C41 N1 O8 P1	NA	-H+	Glycerophospholipid	negative	[PE 18:2_18:1 -H]-	FA 18:2 (+O)	FA 18:1 (+O)	NA	0.0408201	0.0317617	0.0378226	0.0286165	0.0423844	0.0315626	0.0515369	0.0374026	0.0298594	0.0257018	0.0288031	0.0292977	0.0224222	0.0276094	0.029508	0.0314956	0.0327187	0.036519	0.0235513	0.0324977	0.036203	0.0422939	0.0357076	NA	0.0199941	0.0233284	0.0251989	NA	0.0289787	0.0245537	0.0292214
PE 16:0_20:2	PE	742.541	NA	H77 C41 N1 O8 P1	NA	-H+	Glycerophospholipid	negative	[PE 16:0_20:2 -H]-	FA 16:0 (+O)	FA 20:2 (+O)	NA	0.0714236	0.0671305	NA	NA	0.0647441	0.0489971	NA	NA	NA	NA	NA	NA	NA	NA	NA	0.0524362	NA	0.0905121	NA	NA	NA	0.110435	0.0949131	NA	NA	0.0553808	NA	NA	NA	NA	0.0547216
PE 18:2_18:0	PE	742.541	NA	H77 C41 N1 O8 P1	NA	-H+	Glycerophospholipid	negative	[PE 18:2_18:0 -H]-	FA 18:2 (+O)	FA 18:0 (+O)	NA	0.351232	0.292667	0.276254	0.176411	0.353693	0.273313	0.381996	0.284888	0.264762	0.281832	0.287412	0.291427	0.227894	0.28676	0.266291	0.339101	0.306889	0.352329	0.264587	0.317636	0.384765	0.443296	0.409809	0.304273	0.251154	0.313359	0.32626	0.282179	0.313527	0.290594	0.286641
PE 18:1_18:1	PE	742.541	NA	H77 C41 N1 O8 P1	NA	-H+	Glycerophospholipid	negative	[PE 18:1_18:1 -H]-	FA 18:1 (+O)	FA 18:1 (+O)	NA	NA	0.0277032	0.0269873	NA	NA	0.0265626	0.0251768	0.0288123	0.0252907	0.0266547	NA	0.025065	0.0195255	0.0243258	0.023136	0.0309555	0.0254822	0.038516	0.0266594	0.0352033	0.0436033	0.0430281	0.0466424	0.0370217	0.0267877	0.0310913	0.0299267	0.0334689	0.0374908	0.0324348	0.044816
PE 16:0_20:1	PE	744.556	NA	H79 C41 N1 O8 P1	NA	-H+	Glycerophospholipid	negative	[PE 16:0_20:1 -H]-	FA 16:0 (+O)	FA 20:1 (+O)	NA	0.121691	0.0889938	0.138725	0.0650845	0.121178	0.072249	0.114973	0.119468	0.105848	0.121373	0.114046	0.122657	0.106142	0.123754	0.101247	0.130953	0.110669	0.120904	0.133352	0.156822	0.18143	0.143639	0.147213	0.142903	0.126355	0.102504	0.128216	0.157354	0.135785	0.149306	0.13644
PE 18:1_18:0	PE	744.556	NA	H79 C41 N1 O8 P1	NA	-H+	Glycerophospholipid	negative	[PE 18:1_18:0 -H]-	FA 18:1 (+O)	FA 18:0 (+O)	NA	0.389487	0.29909	0.384264	0.204764	0.377651	0.221565	0.328156	0.349396	0.297273	0.349345	0.336518	0.349481	0.306979	0.345963	0.289429	0.382656	0.32074	0.41287	0.387289	0.437709	0.514034	0.511157	0.516785	0.436259	0.375442	0.32455	0.386833	0.468805	0.380953	0.434015	0.413469
PE 18:0_18:0	PE	746.572	NA	H81 C41 N1 O8 P1	NA	-H+	Glycerophospholipid	negative	[PE 18:0_18:0 -H]-	FA 18:0 (+O)	FA 18:0 (+O)	NA	0.0105857	0.012548	NA	NA	0.01726	0.00773293	NA	0.0092362	0.00862231	0.0126552	NA	NA	NA	NA	0.0108222	0.011483	NA	0.0109867	NA	NA	NA	NA	NA	NA	NA	NA	NA	NA	NA	NA	NA
PE 16:1_22:5	PE	762.509	NA	H73 C43 N1 O8 P1	NA	-H+	Glycerophospholipid	negative	[PE 16:1_22:5 -H]-	FA 16:1 (+O)	FA 22:5 (+O)	NA	0.0351321	0.0292857	0.0339226	0.0255723	0.0349691	0.0290071	0.0580076	0.0431183	0.0295285	0.0326923	0.0335299	0.0323492	0.0311032	0.0306564	0.0240657	0.0495308	0.0480338	0.0386424	0.030814	0.0370364	0.0467222	0.0378707	0.0351571	0.0255826	0.0256131	0.0342152	0.0396544	0.0310597	0.0338218	0.0297344	0.0438554
PE 16:0_22:6	PE	762.509	NA	H73 C43 N1 O8 P1	NA	-H+	Glycerophospholipid	negative	[PE 16:0_22:6 -H]-	FA 16:0 (+O)	FA 22:6 (+O)	NA	0.0445102	0.0406104	0.0476416	0.0272592	0.044115	0.0396836	0.050426	0.0455191	0.037587	0.0388103	0.0373451	0.0426546	0.0405179	0.0361854	0.0394904	0.0482047	0.0412414	0.0486708	0.0335336	0.0389097	0.0602068	0.0561438	0.0498874	0.0420225	0.0416932	0.0356504	0.0427283	0.0371323	0.0375816	0.0451732	0.0333924
PE 16:0_22:5	PE	764.526	NA	H75 C43 N1 O8 P1	NA	-H+	Glycerophospholipid	negative	[PE 16:0_22:5 -H]-	FA 16:0 (+O)	FA 22:5 (+O)	NA	0.859889	0.813269	0.86844	0.540046	0.812626	0.676492	0.935948	0.958657	0.628606	NA	NA	0.842416	0.739903	0.775311	0.752391	0.932496	NA	0.705017	0.689244	0.8618	0.753059	0.771297	0.915102	NA	NA	0.927067	NA	NA	NA	NA	NA
PE 18:1_20:4	PE	764.526	NA	H75 C43 N1 O8 P1	NA	-H+	Glycerophospholipid	negative	[PE 18:1_20:4 -H]-	FA 18:1 (+O)	FA 20:4 (+O)	NA	0.033272	0.0334195	0.0344529	0.0186395	0.0329067	0.0264688	0.0253616	0.0311211	0.026268	0.028039	0.024941	0.0221944	0.023068	0.0207198	0.0248383	0.0239799	0.0225018	0.0251396	0.0157053	0.0203903	0.0265614	0.0269901	0.0244799	0.0187463	0.0174328	0.0154695	0.0215014	0.0220436	0.0236431	0.0197982	0.0199818
PE 18:0_20:4	PE	766.54	NA	H77 C43 N1 O8 P1	NA	-H+	Glycerophospholipid	negative	[PE 18:0_20:4 -H]-	FA 18:0 (+O)	FA 20:4 (+O)	NA	0.0521023	0.0510222	0.0526374	0.0363248	0.0644352	0.0418406	0.0683435	0.0545873	0.06297	0.0691932	0.0595381	0.0641823	0.0561034	0.0575395	0.0609771	0.0644513	0.0621149	0.0705702	0.0646786	0.0728401	0.0786975	0.0791512	0.0829833	0.078633	0.0695409	0.0749877	0.0785902	0.0814171	0.0818861	0.0863425	0.0741219
PE 18:0_20:2	PE	770.572	NA	H81 C43 N1 O8 P1	NA	-H+	Glycerophospholipid	negative	[PE 18:0_20:2 -H]-	FA 18:0 (+O)	FA 20:2 (+O)	NA	0.00485	0.00460412	0.00387789	0.00329634	0.00601451	0.00345504	0.00464698	0.00426057	0.00685053	0.00336522	NA	0.0044655	0.00423046	0.00386535	0.00473228	0.00440901	0.00390907	0.00539643	0.00433236	0.00464737	0.00605956	0.00535181	0.00515755	NA	NA	0.00492635	NA	0.00737777	0.00595293	0.00547678	0.00645474
PE 18:1_22:6	PE	788.526	NA	H75 C45 N1 O8 P1	NA	-H+	Glycerophospholipid	negative	[PE 18:1_22:6 -H]-	FA 18:1 (+O)	FA 22:6 (+O)	NA	0.0151035	0.0117338	0.0120647	0.00473215	0.0104757	0.00932227	NA	0.017106	0.0263013	NA	NA	NA	NA	NA	NA	0.0136641	NA	0.0136896	0.00903566	NA	0.0232463	0.014049	0.0274871	0.0320164	0.0117276	NA	NA	0.0286952	0.0125779	NA	NA
LPE 16:1	LPE	450.263	NA	H41 C21 N1 O7 P1	NA	-H+	Glycerophospholipid	negative	[LPE 16:1 -H]-	FA 16:1 (+O)	NA	NA	0.0606142	0.0559631	0.0528777	0.0307367	0.0451679	0.0424859	0.053259	0.0555472	0.052737	0.0455597	0.0454983	0.0428349	0.0327773	0.0497093	0.0368923	0.0359067	0.0351653	0.0447306	0.0335565	0.0380954	0.0428488	0.0417006	0.0415668	NA	0.0286947	0.0431821	0.0364621	NA	0.0432473	0.0365186	0.0481294
LPE 16:0	LPE	452.279	NA	H43 C21 N1 O7 P1	NA	-H+	Glycerophospholipid	negative	[LPE 16:0 -H]-	FA 16:0 (+O)	NA	NA	0.0561774	0.0554328	0.0556215	0.0331195	0.0573302	0.0421675	0.0561516	0.0537358	0.0970561	0.0515495	0.044466	0.0500065	0.0414291	0.050403	0.0433076	0.0424463	0.0438379	0.0650041	0.0447939	0.0530983	0.0547187	0.075265	0.0691003	0.0793269	0.0592048	0.0694072	0.0600091	0.0758988	0.0735282	0.0755954	0.0841616
LPE 18:2	LPE	476.278	NA	H43 C23 N1 O7 P1	NA	-H+	Glycerophospholipid	negative	[LPE 18:2 -H]-	FA 18:2 (+O)	NA	NA	0.0786303	0.0644896	0.0645478	0.0381022	0.071657	0.0578084	0.0839832	0.059888	0.0968044	0.0585265	0.0664165	0.0601315	0.0544764	0.0675762	0.0550054	0.0564489	0.0607068	0.0695048	0.0591719	0.0713123	0.0677495	0.0801505	0.0844337	0.130567	0.0698309	0.0793887	0.0764133	0.102797	0.0958081	0.0721038	0.0891852
LPE 18:1	LPE	478.294	NA	H45 C23 N1 O7 P1	NA	-H+	Glycerophospholipid	negative	[LPE 18:1 -H]-	FA 18:1 (+O)	NA	NA	0.0807853	0.0774792	0.0792877	0.0435578	0.0749019	0.0584104	0.0834111	0.0820797	0.180791	0.0819879	0.0734762	0.0823553	0.0669394	0.0777049	0.0639974	0.0651533	0.0775492	0.121788	0.0915317	0.0960357	0.102764	0.105591	0.124069	0.201052	0.112895	0.128355	0.112802	0.181587	0.157247	0.143551	0.180054
LPE 20:4	LPE	500.279	NA	H43 C25 N1 O7 P1	NA	-H+	Glycerophospholipid	negative	[LPE 20:4 -H]-	FA 20:4 (+O)	NA	NA	0.300101	0.311572	0.289435	0.177833	0.317539	0.25995	0.361025	0.319748	0.415624	0.379083	0.299347	0.329045	0.298291	0.306007	0.29186	0.294292	0.283144	0.591321	0.31433	0.352981	0.386987	0.394667	0.396686	0.518259	0.367116	0.441022	0.490843	0.458884	0.522747	0.531951	0.571122
LPE 20:3	LPE	502.294	NA	H45 C25 N1 O7 P1	NA	-H+	Glycerophospholipid	negative	[LPE 20:3 -H]-	FA 20:3 (+O)	NA	NA	NA	NA	NA	0.00976511	NA	NA	NA	NA	0.0327007	NA	NA	NA	NA	NA	NA	NA	NA	NA	0.0150806	NA	NA	NA	0.0188224	NA	NA	NA	NA	NA	NA	NA	NA
LPE 20:2	LPE	504.31	NA	H47 C25 N1 O7 P1	NA	-H+	Glycerophospholipid	negative	[LPE 20:2 -H]-	FA 20:2 (+O)	NA	NA	0.00543018	0.00439725	0.00383813	0.00334566	0.00371037	0.00304427	0.00431729	0.00387404	0.0231879	0.00513769	0.00280011	0.00393707	0.00296974	0.00475492	0.0040096	0.00338667	0.00536311	0.0049016	0.00561704	0.00604234	0.0051192	0.0069417	0.00855332	0.0129754	0.00530221	0.00853388	0.00655921	0.011409	0.0115157	0.0102254	0.0181199
LPE 20:1	LPE	506.325	NA	H49 C25 N1 O7 P1	NA	-H+	Glycerophospholipid	negative	[LPE 20:1 -H]-	FA 20:1 (+O)	NA	NA	0.00846899	0.00691623	0.00602087	0.00519753	0.00541566	0.00440209	0.00755626	0.00898638	0.0480364	0.00821608	0.00416321	0.00634116	0.00365447	0.00650342	0.00548148	0.00441799	0.00637813	0.00604112	0.00773732	0.00616909	0.0070626	0.00839998	0.00978355	0.0187223	0.00705487	0.00834493	0.00670656	0.016275	0.0127648	0.0124769	0.0238138
LPE 22:6	LPE	524.279	NA	H43 C27 N1 O7 P1	NA	-H+	Glycerophospholipid	negative	[LPE 22:6 -H]-	FA 22:6 (+O)	NA	NA	0.0325982	0.0317048	0.0298751	0.0151071	0.0331043	0.0258294	0.0296315	0.034333	0.046551	0.0328007	0.0269728	0.0366809	0.032099	0.0329265	0.0291777	0.0289052	0.0287441	0.048981	0.0391403	0.0363874	0.0419943	0.0518543	0.0479796	0.062897	0.0461566	0.0522382	0.0480739	0.0546886	0.0548942	0.0571965	0.0520636
LPE 22:5	LPE	526.295	NA	H45 C27 N1 O7 P1	NA	-H+	Glycerophospholipid	negative	[LPE 22:5 -H]-	FA 22:5 (+O)	NA	NA	0.0210827	0.0202464	0.016879	0.0123334	0.0174091	0.0181854	0.0256655	0.0212963	0.0480594	0.0187802	0.0156256	0.0210055	0.0176021	0.019742	0.0158809	0.0169163	0.0250764	0.0223134	0.0256336	0.025572	0.025006	0.0283068	0.0294674	0.0504521	0.0278381	0.0308959	0.0294069	0.0407912	0.0356597	0.0366493	0.0492392
LPE 22:4	LPE	528.31	NA	H47 C27 N1 O7 P1	NA	-H+	Glycerophospholipid	negative	[LPE 22:4 -H]-	FA 22:4 (+O)	NA	NA	0.0445495	0.0376509	0.0331284	0.0247434	0.0330248	0.0270127	0.0421306	0.0401362	0.185107	0.0431196	0.0262722	0.0365582	0.0293469	0.0374435	0.0315946	0.0351353	0.0496507	0.0459163	0.0620217	0.0540459	0.0602729	0.0542411	0.0796639	0.115704	0.063789	0.0819911	0.0805639	0.0904095	0.100914	0.0962903	0.145047
PA 16:1_18:1	PA	671.467	NA	H68 C37 O8 P1	NA	-H+	Glycerophospholipid	negative	[PA 16:1_18:1 -H]-	FA 16:1 (+O)	FA 18:1 (+O)	NA	0.0151083	NA	0.0176344	NA	NA	NA	0.0173441	0.0162689	0.0165474	0.0229375	NA	NA	NA	NA	0.0177349	NA	0.0167605	NA	NA	NA	0.018728	NA	0.016609	NA	NA	NA	NA	NA	NA	NA	NA
PC 14:0_14:0	PC	736.515	NA	H75 C38 N1 O10 P1	NA	+Ac	Glycerophospolipid	negative	[PC 14:0_14:0 +Ac]-	FA 14:0 (+O)	FA 14:0 (+O)	-PC(74)	0.0557974	0.0355984	0.0515141	0.0448314	0.0519902	0.0579758	0.0859242	0.0704447	0.0581082	0.0652712	0.0632271	0.0695838	0.0574689	0.0531947	0.0405571	0.0640472	0.0899368	0.0566346	0.0528599	0.0598821	0.0560729	0.0548684	0.0520518	0.0558114	0.0362471	0.0735337	0.0488519	0.0480505	0.0507667	0.0422878	0.0706339
PC 14:1_16:0	PC	762.53	NA	H77 C40 N1 O10 P1	NA	+Ac	Glycerophospolipid	negative	[PC 14:1_16:0 +Ac]-	FA 14:1 (+O)	FA 16:0 (+O)	-PC(74)	0.143313	0.1172	0.134784	0.0836602	0.122388	0.151077	0.153829	0.152632	0.130959	0.127191	0.113887	0.145493	0.16111	0.120925	0.118115	0.133264	0.148535	0.14688	0.108227	0.116284	0.165369	0.164963	0.121327	0.133111	0.134019	0.123817	0.109764	0.103689	0.109193	0.136395	0.109517
PC 14:0_16:1	PC	762.53	NA	H77 C40 N1 O10 P1	NA	+Ac	Glycerophospolipid	negative	[PC 14:0_16:1 +Ac]-	FA 14:0 (+O)	FA 16:1 (+O)	-PC(74)	0.183877	0.143973	0.151213	0.121361	0.151655	0.182048	0.24711	0.219645	0.153774	0.16208	0.156641	0.171419	0.191369	0.163037	0.118988	0.222459	0.257546	0.199018	0.173183	0.184385	0.219481	0.212504	0.153115	0.150043	0.144599	0.190587	0.170347	0.155476	0.168416	0.147308	0.218853
PC 14:0_16:0	PC	764.546	NA	H79 C40 N1 O10 P1	NA	+Ac	Glycerophospolipid	negative	[PC 14:0_16:0 +Ac]-	FA 14:0 (+O)	FA 16:0 (+O)	-PC(74)	6.19038	5.47128	5.4001	3.52877	4.75384	5.60663	5.67011	6.66366	6.46663	7.4276	6.75126	6.1877	6.3842	6.15944	5.21975	5.39517	6.77337	4.88999	4.9473	5.09196	5.10801	5.80338	5.15499	6.40253	5.4244	7.00059	5.48238	6.01076	5.95163	5.57836	5.86756
PC 15:1_16:0	PC	776.546	NA	H79 C41 N1 O10 P1	NA	+Ac	Glycerophospolipid	negative	[PC 15:1_16:0 +Ac]-	FA 15:1 (+O)	FA 16:0 (+O)	-PC(74)	0.148243	0.146458	0.129726	0.0888396	0.159022	0.141984	0.161677	0.162457	0.154995	0.158841	0.172273	0.165699	0.180863	0.180749	0.161507	0.165275	0.160081	0.131728	0.138925	0.165431	0.174207	0.152612	0.137057	0.172548	0.172799	0.209616	0.168021	0.169266	0.170049	0.169144	0.140736
PC 15:0_16:1	PC	776.546	NA	H79 C41 N1 O10 P1	NA	+Ac	Glycerophospolipid	negative	[PC 15:0_16:1 +Ac]-	FA 15:0 (+O)	FA 16:1 (+O)	-PC(74)	0.230738	0.222452	0.194276	0.147275	0.235773	0.244541	0.256659	0.239513	0.206901	0.231901	0.232765	0.245401	0.258256	0.251004	0.217251	0.26603	0.26221	0.233504	0.225824	0.233652	0.252061	0.250613	0.196496	0.260239	0.267839	0.318493	0.264178	0.251426	0.246041	0.239281	0.235092
PC 15:0_16:0	PC	778.562	NA	H81 C41 N1 O10 P1	NA	+Ac	Glycerophospolipid	negative	[PC 15:0_16:0 +Ac]-	FA 15:0 (+O)	FA 16:0 (+O)	-PC(74)	0.493505	0.92699	0.740602	0.598003	0.962225	1.10959	1.12524	0.813331	0.907327	1.05913	1.04368	1.17605	1.12983	1.02668	0.992086	0.896127	1.29155	0.867032	1.01244	1.00241	0.912998	1.13594	0.990326	1.25255	1.21023	1.36278	1.26048	1.04091	1.0162	1.15155	0.999199
PC 14:0_18:2	PC	788.546	PhosphatidylethanolserineMSMS_Precursor	H79 C42 N1 O10 P1	NA	+Ac	Glycerophospolipid	negative	[PC 14:0_18:2 +Ac]-	FA 14:0 (+O)	FA 18:2 (+O)	-PC(74)	0.126109	0.0910289	0.0821476	0.070837	0.102974	0.137483	0.136254	0.110487	NA	0.0910778	0.0828482	0.0801674	0.0858243	0.0839866	0.0703963	0.0983825	0.146644	0.105559	0.100876	0.111547	0.107597	0.146293	0.0985428	NA	0.0607708	0.0870052	0.076757	NA	0.0712651	0.0631892	0.0764063
PC 16:2_16:0	PC	788.546	PhosphatidylethanolserineMSMS_Precursor	H79 C42 N1 O10 P1	NA	+Ac	Glycerophospolipid	negative	[PC 16:2_16:0 +Ac]-	FA 16:2 (+O)	FA 16:0 (+O)	-PC(74)	0.235032	0.192248	0.164914	0.124817	0.199663	0.223005	0.218157	0.211417	0.15417	0.226203	0.191805	0.195487	0.205948	0.194695	0.187095	0.173283	0.207036	0.189661	0.179665	0.192892	0.194005	0.223473	0.165622	0.169771	0.150397	0.198219	0.183645	0.162261	0.174337	0.165794	0.196836
PC 16:1_16:1	PC	788.546	PhosphatidylethanolserineMSMS_Precursor	H79 C42 N1 O10 P1	NA	+Ac	Glycerophospolipid	negative	[PC 16:1_16:1 +Ac]-	FA 16:1 (+O)	FA 16:1 (+O)	-PC(74)	0.210458	0.180944	0.136982	0.13087	0.175443	0.20497	0.232138	0.270687	0.159586	0.197844	0.150793	0.198532	0.207239	0.171911	0.170116	0.216586	0.276376	0.253468	0.21008	0.246915	0.253069	0.270501	0.199022	0.176161	0.190204	0.228408	0.214728	0.171681	0.193785	0.186758	0.260231
PC 16:1_16:0	PC	790.561	NA	H81 C42 N1 O10 P1	NA	+Ac	Glycerophospolipid	negative	[PC 16:1_16:0 +Ac]-	FA 16:1 (+O)	FA 16:0 (+O)	-PC(74)	15.2552	13.8899	12.7319	8.14126	13.032	14.0195	11.7679	13.9771	11.878	14.0649	12.6051	13.1736	14.2072	13.5459	14.4022	12.9177	11.3564	15.7448	11.9572	11.0366	12.566	13.5157	10.315	11.8774	11.8476	14.1787	12.4663	10.8358	12.6871	10.8429	13.0993
PC 16:0_16:0	PC	792.576	NA	H83 C42 N1 O10 P1	NA	+Ac	Glycerophospolipid	negative	[PC 16:0_16:0 +Ac]-	FA 16:0 (+O)	FA 16:0 (+O)	-PC(74)	24.343	25.2737	24.1686	12.9775	25.3696	23.9054	25.9747	26.2352	26.9311	28.5264	30.4775	26.4426	30.0779	27.4757	25.5315	24.8103	25.0004	25.641	21.8264	23.7874	23.261	23.6709	22.7003	26.7197	23.4946	25.0209	23.9325	24.4405	21.5189	22.7073	27.43
PC 15:0_18:1	PC	804.578	NA	H83 C43 N1 O10 P1	NA	+Ac	Glycerophospolipid	negative	[PC 15:0_18:1 +Ac]-	FA 15:0 (+O)	FA 18:1 (+O)	-PC(74)	0.0745504	0.0810648	0.0667225	0.047026	0.0674171	0.0773383	0.0745309	0.0688413	0.0665975	0.0693735	0.0628793	0.0707459	0.0701544	0.0720288	0.0641553	0.0821356	0.115393	0.0941627	0.102816	0.0968679	0.100976	0.120605	0.110757	0.11662	0.0770116	0.0820272	0.083733	0.103438	0.0899428	0.116349	0.0959051
PC 16:1_17:0	PC	804.578	NA	H83 C43 N1 O10 P1	NA	+Ac	Glycerophospolipid	negative	[PC 16:1_17:0 +Ac]-	FA 16:1 (+O)	FA 17:0 (+O)	-PC(74)	0.0571669	0.0601001	0.0501558	0.0301881	0.0423787	0.0502148	0.0536314	0.0517858	0.0400131	0.0535155	0.0473582	0.045979	0.0426347	0.0421551	0.046898	0.0509805	0.0675987	0.0481211	NA	NA	0.0595892	0.0536512	0.051574	0.047112	NA	0.0642619	NA	0.0571663	NA	NA	0.0429486
PC 16:0_17:1	PC	804.578	NA	H83 C43 N1 O10 P1	NA	+Ac	Glycerophospolipid	negative	[PC 16:0_17:1 +Ac]-	FA 16:0 (+O)	FA 17:1 (+O)	-PC(74)	0.306859	0.352019	0.286659	0.193875	0.313237	0.338554	0.379801	0.323416	0.294217	0.284309	0.275483	0.300129	0.298546	0.330113	0.337428	0.386849	0.373526	0.393575	0.403035	0.396231	0.361517	0.39683	0.356375	0.333878	0.351569	0.38423	0.361335	0.467056	0.447193	0.322582	0.383415
PC 16:0_18:2	PC	816.578	NA	H83 C44 N1 O10 P1	NA	+Ac	Glycerophospolipid	negative	[PC 16:0_18:2 +Ac]-	FA 16:0 (+O)	FA 18:2 (+O)	-PC(74)	4.00105	3.47058	3.06804	2.14195	3.04159	3.79114	4.151	3.47206	3.18856	3.09096	3.10575	3.11229	3.11915	3.40204	3.11507	3.42386	4.16289	3.30778	4.36335	4.13937	4.09055	4.94885	4.28988	3.61565	2.83713	3.46431	2.90332	2.98399	2.96785	3.05841	2.69143
PC 16:0_18:1	PC	818.593	NA	H85 C44 N1 O10 P1	NA	+Ac	Glycerophospolipid	negative	[PC 16:0_18:1 +Ac]-	FA 16:0 (+O)	FA 18:1 (+O)	-PC(74)	4.18244	3.70944	3.83073	2.01095	3.46884	3.61322	3.42084	3.77145	3.2958	3.71402	3.10637	3.60182	3.69714	3.46643	3.32871	3.38195	7.91452	3.74673	4.82186	4.70605	4.59741	5.72	4.76092	4.32061	3.60935	3.58402	3.93478	4.13653	4.12412	9.34858	4.30319
PC 14:0_22:5	PC	838.562	PhosphatidylethanolserineMSMS_Precursor	H81 C46 N1 O10 P1	NA	+Ac	Glycerophospolipid	negative	[PC 14:0_22:5 +Ac]-	FA 14:0 (+O)	FA 22:5 (+O)	-PC(74)	NA	NA	NA	0.00587152	NA	0.0090558	NA	NA	NA	0.00975341	NA	NA	NA	NA	NA	NA	NA	NA	NA	NA	NA	NA	NA	NA	NA	NA	NA	NA	NA	NA	NA
PC 16:1_20:4	PC	838.562	PhosphatidylethanolserineMSMS_Precursor	H81 C46 N1 O10 P1	NA	+Ac	Glycerophospolipid	negative	[PC 16:1_20:4 +Ac]-	FA 16:1 (+O)	FA 20:4 (+O)	-PC(74)	0.0229857	0.0223714	0.0159704	0.0144826	0.0183404	0.0222778	0.0217093	0.0294277	NA	0.0203651	0.0147287	0.0206978	0.0216122	0.0152333	0.0143784	0.0346644	0.0317444	0.0327442	0.0415878	0.0404395	0.0388276	0.054861	0.0358132	0.0290097	0.0227691	0.0260395	0.0247822	0.0233264	0.0206922	0.0253154	0.0307753
PC 16:0_20:5	PC	838.562	PhosphatidylethanolserineMSMS_Precursor	H81 C46 N1 O10 P1	NA	+Ac	Glycerophospolipid	negative	[PC 16:0_20:5 +Ac]-	FA 16:0 (+O)	FA 20:5 (+O)	-PC(74)	0.0602713	0.0395535	0.0446139	0.0296537	0.03989	0.0365196	0.0434411	0.0650098	0.0501418	0.0474272	0.0640221	0.0575769	0.0518186	0.047365	0.0420222	0.0614796	0.055628	0.0547566	0.0727551	0.0638176	0.0610277	0.0822487	0.0542321	0.0681378	0.0395469	0.053749	0.0401113	0.0665232	0.04406	0.0514491	0.0739918
PC 16:0_20:4	PC	840.577	NA	H83 C46 N1 O10 P1	NA	+Ac	Glycerophospolipid	negative	[PC 16:0_20:4 +Ac]-	FA 16:0 (+O)	FA 20:4 (+O)	-PC(74)	1.13602	1.14423	0.944578	0.717217	1.17989	1.19397	1.12825	1.15884	1.15595	1.2229	1.12997	1.16169	1.326	1.14041	1.11457	1.45493	1.55848	1.5861	1.87239	1.74024	1.5558	2.26464	1.64954	1.70355	1.39684	1.74844	1.33954	1.37758	1.38959	1.59693	1.36956
PC 18:2_18:0	PC	844.609	NA	H87 C46 N1 O10 P1	NA	+Ac	Glycerophospolipid	negative	[PC 18:2_18:0 +Ac]-	FA 18:2 (+O)	FA 18:0 (+O)	-PC(74)	0.311993	0.256122	0.215338	0.136902	0.256145	0.174098	0.180171	0.254239	0.355124	0.207474	0.176814	0.18592	0.203018	0.171219	0.204379	0.200026	0.215059	0.259634	0.182169	0.210294	0.233308	0.240548	0.226138	0.205075	0.18457	0.194965	0.135771	0.276937	0.171882	0.195047	0.219817
PC 18:1_18:1	PC	844.609	NA	H87 C46 N1 O10 P1	NA	+Ac	Glycerophospolipid	negative	[PC 18:1_18:1 +Ac]-	FA 18:1 (+O)	FA 18:1 (+O)	-PC(74)	0.0343451	0.0350042	0.0263213	0.0176611	0.0350375	0.0517182	0.0232685	0.0334093	0.0384636	0.0289775	0.0211447	0.0294263	0.0326381	0.0268472	0.0303809	0.0404609	0.365625	0.0616542	0.0507994	0.0518958	0.053825	0.0646323	0.0685806	0.0604323	0.0405755	0.0328822	0.0366782	0.0769872	0.0373313	0.0484165	0.0601294
PC 16:0_22:6	PC	864.577	NA	H83 C48 N1 O10 P1	NA	+Ac	Glycerophospolipid	negative	[PC 16:0_22:6 +Ac]-	FA 16:0 (+O)	FA 22:6 (+O)	-PC(74)	0.439462	0.439022	0.40075	0.263734	0.467269	0.419323	0.413001	0.41878	0.421182	0.44436	0.410149	0.529086	0.520803	0.432167	0.426996	0.598291	0.495181	0.523982	0.754928	0.655421	0.624886	0.904732	0.671898	0.828416	0.610451	0.682746	0.660795	0.536146	0.50437	0.676339	0.538136
PC 16:0_22:4	PC	868.609	NA	H87 C48 N1 O10 P1	NA	+Ac	Glycerophospolipid	negative	[PC 16:0_22:4 +Ac]-	FA 16:0 (+O)	FA 22:4 (+O)	-PC(74)	NA	NA	NA	NA	NA	0.0614228	0.0690402	0.0761007	NA	NA	0.0756135	NA	NA	NA	NA	0.0783526	0.0887963	NA	0.0842421	0.0943205	0.0743003	0.117022	0.0864935	NA	NA	NA	NA	NA	NA	NA	NA
PC 18:0_20:4	PC	868.609	NA	H87 C48 N1 O10 P1	NA	+Ac	Glycerophospolipid	negative	[PC 18:0_20:4 +Ac]-	FA 18:0 (+O)	FA 20:4 (+O)	-PC(74)	0.238578	0.25697	0.240684	0.120989	0.273161	0.190717	0.201689	0.262919	0.308081	0.29099	0.215694	0.263863	0.233784	0.238399	0.236674	0.262286	0.213723	0.276376	0.263555	0.27344	0.295939	0.363498	0.294042	0.311954	0.283909	0.282358	0.2621	0.242713	0.247573	0.274774	0.259075
PC 18:0_22:6	PC	892.61	NA	H87 C50 N1 O10 P1	NA	+Ac	Glycerophospolipid	negative	[PC 18:0_22:6 +Ac]-	FA 18:0 (+O)	FA 22:6 (+O)	-PC(74)	0.0734085	0.0800244	0.0647353	0.0353036	0.0665251	0.0481511	0.0474498	0.0547616	0.0688213	0.0673058	0.0508353	0.0691888	0.05999	0.0538816	0.0627107	0.0713001	0.0556659	0.078221	0.0803138	0.0834419	0.0878424	0.13329	0.0980719	0.0840929	0.087104	0.0780498	0.077587	0.0760299	0.0590936	0.0876874	0.0655553
PS 16:0_18:1	PS	760.514	NA	H75 C40 N1 O10 P1	NA	-H+	Glycerophospholipid	negative	[PS 16:0_18:1 -H]-	FA 16:0 (+O)	FA 18:1 (+O)	-PS(87)	0.0680106	0.0544267	0.061616	0.0555152	0.0607806	0.0635846	0.0497946	0.0700331	0.0769361	0.0836999	0.0771205	0.0805776	0.100303	0.174413	0.0743766	0.054529	0.0695844	0.21846	0.180136	0.118702	0.112264	0.233427	0.124176	0.133514	0.175371	0.399995	0.298361	0.269354	0.290741	NA	NA
PS 16:1_18:0	PS	760.514	NA	H75 C40 N1 O10 P1	NA	-H+	Glycerophospholipid	negative	[PS 16:1_18:0 -H]-	FA 16:1 (+O)	FA 18:0 (+O)	-PS(87)	0.0415707	0.0259722	0.0409032	0.023695	0.0199649	0.0184497	0.0222139	0.0281438	0.0691816	0.0404059	0.0234419	0.0134743	0.0108149	0.0390528	0.0168319	0.0265723	0.0261685	0.0336224	0.0169425	0.0256195	0.0337696	0.0390628	0.0350915	0.0485822	0.0217922	0.0359724	0.0361325	0.0410166	0.028997	0.0606207	0.0334308
PS 18:1_18:1	PS	786.531	Phosphatidylcholine_Precursor	H77 C42 N1 O10 P1	NA	-H+	Glycerophospholipid	negative	[PS 18:1_18:1 -H]-	FA 18:1 (+O)	FA 18:1 (+O)	-PS(87)	0.0132776	0.0109594	0.0143257	NA	NA	0.0152113	0.0132392	0.0124889	0.0196091	0.0158325	0.0102689	0.0124781	0.0137846	0.0203751	0.0133016	0.00944088	0.0135259	0.0343679	0.0283014	0.0184528	0.0192503	0.0301751	0.0226068	0.0264669	NA	0.0785319	0.0476834	0.0446397	NA	0.0557014	0.0767305
PS 18:0_18:1	PS	788.546	Phosphatidylcholine_Precursor	H79 C42 N1 O10 P1	NA	-H+	Glycerophospholipid	negative	[PS 18:0_18:1 -H]-	FA 18:0 (+O)	FA 18:1 (+O)	-PS(87)	0.186211	0.163655	0.162102	0.213879	0.249678	0.172057	0.187074	0.197612	0.282994	0.256943	0.169727	0.208446	0.217952	0.271108	0.20407	0.171552	0.264375	0.934053	0.416909	0.322708	0.319349	0.409276	0.377504	0.599683	0.482269	0.86576	0.630771	0.627147	0.70032	0.803302	0.983934
PS 18:0_20:4	PS	810.531	NA	H77 C44 N1 O10 P1	NA	-H+	Glycerophospholipid	negative	[PS 18:0_20:4 -H]-	FA 18:0 (+O)	FA 20:4 (+O)	-PS(87)	0.37625	0.394369	0.405829	NA	0.31982	0.27428	0.366499	0.317303	0.596489	0.538169	0.406923	0.424727	0.401563	0.430253	0.400779	0.356216	0.357277	NA	0.445895	0.38594	0.439095	0.500493	0.533451	0.657896	NA	NA	0.717713	0.714098	NA	NA	NA
PS 18:0_22:5	PS	836.546	NA	H79 C46 N1 O10 P1	NA	-H+	Glycerophospholipid	negative	[PS 18:0_22:5 -H]-	FA 18:0 (+O)	FA 22:5 (+O)	-PS(87)	0.00847685	0.00555184	0.00691044	NA	NA	NA	0.0100428	0.00591603	0.0183003	NA	NA	NA	0.00833767	NA	NA	0.00863768	0.0143531	0.0100248	NA	0.00971742	0.0128687	0.0136003	0.0159936	0.0283545	NA	NA	NA	NA	NA	NA	NA
PS 20:0_20:4	PS	838.562	Phosphatidylcholine_Precursor	H81 C46 N1 O10 P1	NA	-H+	Glycerophospholipid	negative	[PS 20:0_20:4 -H]-	FA 20:0 (+O)	FA 20:4 (+O)	-PS(87)	0.0204084	0.0257388	0.0188211	0.0567508	0.0418069	0.0325894	0.0192438	0.0259139	0.0215873	0.0329954	0.0160961	0.0186894	0.0196898	0.0221507	0.0182629	0.0327005	0.0288785	0.152861	0.109484	0.0557752	0.0391578	0.0963105	0.0375299	0.0294445	0.0643552	0.0995158	0.0794232	0.0341181	0.0732964	0.0907428	0.107676
PS 18:0_22:4	PS	838.562	Phosphatidylcholine_Precursor	H81 C46 N1 O10 P1	NA	-H+	Glycerophospholipid	negative	[PS 18:0_22:4 -H]-	FA 18:0 (+O)	FA 22:4 (+O)	-PS(87)	0.0537594	0.0444378	0.0422257	0.0304617	0.0455858	0.0313515	0.046578	0.0464602	0.176534	0.0658029	0.0404626	0.0402739	0.0479915	0.0476804	0.049353	0.0399806	0.0553353	0.064287	0.0612319	0.0646973	0.0589081	0.0617237	0.0776573	0.120815	0.0768754	0.123248	0.0943445	0.091006	0.0856823	0.150903	0.134804
Cer 16:1/16:0;0	Cer	510.489	NA	H64 C32 O3 N1	NA	+H	Sphingolipid	positive	[Cer 16:1/16:0;0 +H]+	LCB 16:0;0(-H3O2)	NA	NA	NA	5.77923e-05	3.90927e-05	NA	3.55866e-05	NA	NA	3.07771e-05	NA	NA	NA	NA	NA	NA	NA	3.88146e-05	5.53297e-05	3.58274e-05	2.43034e-05	3.46758e-05	4.76416e-05	NA	4.05611e-05	NA	NA	NA	0.000116508	NA	NA	NA	NA
Cer 18:1/14:0;0	Cer	510.489	NA	H64 C32 O3 N1	NA	+H	Sphingolipid	positive	[Cer 18:1/14:0;0 +H]+	LCB 14:0;0(-H3O2)	NA	NA	NA	NA	3.38372e-05	NA	NA	4.78119e-05	6.05181e-05	4.2729e-05	4.7596e-05	6.03144e-05	3.40557e-05	6.48485e-05	5.06583e-05	3.27617e-05	3.17861e-05	0.000110337	7.60038e-05	5.53831e-05	4.2609e-05	5.80165e-05	NA	5.09525e-05	6.59504e-05	0.000133425	9.0282e-05	0.000335763	0.000109385	0.000113554	8.42969e-05	0.000142112	0.000135644
Cer 18:0/14:1;0	Cer	510.489	NA	H64 C32 O3 N1	NA	+H	Sphingolipid	positive	[Cer 18:0/14:1;0 +H]+	LCB 14:1;0(-H3O2)	NA	NA	NA	NA	NA	NA	5.00733e-05	NA	NA	3.63477e-05	NA	NA	5.0845e-05	NA	NA	3.36512e-05	NA	3.57695e-05	4.37958e-05	3.47837e-05	2.21577e-05	NA	NA	4.11771e-05	NA	NA	NA	NA	6.14368e-05	6.51627e-05	4.93631e-05	NA	6.27204e-05
Cer 18:2/16:0;0	Cer	536.504	NA	H66 C34 O3 N1	NA	+H	Sphingolipid	positive	[Cer 18:2/16:0;0 +H]+	LCB 16:0;0(-H3O2)	NA	NA	0.000266777	0.000313645	0.000319223	0.000168224	0.000295341	0.000234153	0.000226843	0.000350268	0.000252965	0.000281671	0.00022997	0.00022453	0.000255801	0.000321561	0.000212188	0.000899564	0.000722689	0.000571772	0.000990269	0.00106279	0.000690023	0.000628671	0.000771669	0.000983655	0.000558907	0.000461224	0.000489418	0.000699033	0.00048161	0.000687289	0.000734755
Cer 18:1/16:0;0	Cer	538.52	NA	H68 C34 O3 N1	NA	+H	Sphingolipid	positive	[Cer 18:1/16:0;0 +H]+	LCB 16:0;0(-H3O2)	NA	NA	0.00258066	0.00318722	0.00259474	0.00180214	0.00263368	0.00241355	0.00368483	0.00337043	0.00265916	0.00238124	0.00212128	0.00297026	0.00350804	0.00309939	0.00224795	0.00613075	0.0072027	0.00550476	0.00749141	0.0080203	0.00766477	0.00699413	0.0104453	0.0126201	0.00731743	0.00751046	0.0057366	0.0114664	0.00928729	0.00718674	0.00760216
Cer 18:0/16:0;0	Cer	540.536	NA	H70 C34 O3 N1	NA	+H	Sphingolipid	positive	[Cer 18:0/16:0;0 +H]+	LCB 16:0;0(-H3O2)	NA	NA	5.50017e-05	0.000239333	0.000143914	6.25314e-05	0.000176164	0.000191642	0.000219198	0.000170772	0.000151859	0.000300488	0.000152274	0.000215185	0.00016544	0.000180931	0.000129183	0.000310339	0.000354334	0.000278165	0.000263175	0.000441896	0.000325525	0.000290736	0.000620679	0.000684645	0.000465153	0.000558997	0.000471699	0.000664889	0.000449892	0.000463708	0.000373375
Cer 18:0/16:0;1	Cer	556.53	NA	H70 C34 O4 N1	NA	+H	Sphingolipid	positive	[Cer 18:0/16:0;1 +H]+	LCB 16:0;1(-H3O2)	NA	NA	NA	NA	6.73381e-05	NA	NA	5.38265e-05	NA	NA	0.000281516	0.000806718	NA	0.000347376	8.20548e-05	4.69117e-05	NA	NA	0.000104302	NA	5.57394e-05	0.000183801	0.000135688	NA	NA	0.00142295	NA	0.000630213	0.000170615	NA	NA	0.000260477	NA
Cer 18:2/18:0;0	Cer	564.536	NA	H70 C36 O3 N1	NA	+H	Sphingolipid	positive	[Cer 18:2/18:0;0 +H]+	LCB 18:0;0(-H3O2)	NA	NA	NA	6.82458e-05	NA	3.97494e-05	NA	6.03772e-05	8.35027e-05	5.5265e-05	NA	NA	NA	NA	NA	NA	NA	4.98411e-05	NA	8.75425e-05	0.000104853	NA	0.000132273	6.47855e-05	0.000125117	0.000184428	NA	0.00013035	NA	NA	NA	NA	8.80212e-05
Cer 18:0/20:0;0	Cer	596.598	NA	H78 C38 O3 N1	NA	+H	Sphingolipid	positive	[Cer 18:0/20:0;0 +H]+	LCB 20:0;0(-H3O2)	NA	NA	NA	NA	NA	NA	NA	NA	NA	NA	NA	7.70175e-05	NA	6.38438e-05	NA	NA	NA	NA	NA	NA	3.64066e-05	5.29542e-05	NA	NA	3.51405e-05	0.000121531	NA	0.00012318	NA	0.000103669	NA	NA	NA
Cer 20:0/18:0;0	Cer	596.598	NA	H78 C38 O3 N1	NA	+H	Sphingolipid	positive	[Cer 20:0/18:0;0 +H]+	LCB 18:0;0(-H3O2)	NA	NA	NA	NA	NA	NA	NA	NA	NA	NA	3.31252e-05	0.000189238	NA	9.91012e-05	NA	NA	NA	NA	NA	NA	4.06676e-05	4.05096e-05	NA	NA	NA	0.000137645	NA	9.61614e-05	NA	NA	NA	NA	NA
Cer 18:1/20:0;1	Cer	610.577	NA	H76 C38 O4 N1	NA	+H	Sphingolipid	positive	[Cer 18:1/20:0;1 +H]+	LCB 20:0;1(-H3O2)	NA	NA	0.00018659	0.000231696	0.000173849	5.47925e-05	0.000203367	0.000171751	0.000230065	0.000136298	0.000134949	0.00026642	0.000230042	0.000324764	0.000233471	0.000233792	0.000227144	0.000211117	0.000317681	0.000266327	0.000346427	0.000301037	0.000365497	0.000295669	0.000340505	0.000717728	0.000391324	0.000453828	0.000510406	0.000507009	0.000474599	0.000447716	0.000379981
Cer 16:0/22:0;1	Cer	612.593	NA	H78 C38 O4 N1	NA	+H	Sphingolipid	positive	[Cer 16:0/22:0;1 +H]+	LCB 22:0;1(-H3O2)	NA	NA	9.24669e-05	NA	0.000189835	6.05753e-05	0.000199325	9.57142e-05	6.08879e-05	6.07994e-05	5.55391e-05	NA	8.8513e-05	9.58799e-05	6.48252e-05	0.000212104	8.63431e-05	6.02217e-05	NA	0.000102572	0.000113017	9.5155e-05	8.62992e-05	0.000123156	8.47059e-05	0.000103251	0.000107958	0.000199741	0.000230058	0.000323447	0.000250732	0.00015737	0.000258017
Cer 18:0/20:0;1	Cer	612.593	NA	H78 C38 O4 N1	NA	+H	Sphingolipid	positive	[Cer 18:0/20:0;1 +H]+	LCB 20:0;1(-H3O2)	NA	NA	NA	NA	NA	NA	NA	3.58588e-05	NA	NA	NA	NA	NA	NA	NA	NA	NA	NA	5.78942e-05	NA	3.71441e-05	5.15851e-05	NA	NA	NA	0.000114325	NA	NA	NA	NA	NA	NA	5.72759e-05
Cer 18:1/22:0;0	Cer	622.614	NA	H80 C40 O3 N1	NA	+H	Sphingolipid	positive	[Cer 18:1/22:0;0 +H]+	LCB 22:0;0(-H3O2)	NA	NA	0.000632601	0.000954279	0.000804851	0.000327345	0.000516425	0.000335391	0.000774885	0.000877185	0.0010143	0.000644883	NA	NA	0.00100234	0.000988183	0.00054056	0.00125927	0.00162332	0.00171079	0.00235098	0.00179876	0.00165626	0.00167454	0.0033266	0.00512966	0.00273181	0.00189571	0.00256956	0.00384066	0.00281331	0.00195441	0.00265488
Cer 18:0/22:0;0	Cer	624.629	NA	H82 C40 O3 N1	NA	+H	Sphingolipid	positive	[Cer 18:0/22:0;0 +H]+	LCB 22:0;0(-H3O2)	NA	NA	NA	NA	3.73699e-05	NA	NA	NA	NA	4.16112e-05	0.000123579	0.000102485	NA	4.93737e-05	NA	NA	NA	NA	5.34474e-05	NA	NA	5.09307e-05	7.61721e-05	NA	4.74748e-05	0.000126094	7.67102e-05	5.02104e-05	NA	0.000143749	6.0671e-05	0.00011627	6.79552e-05
Cer 18:0/22:0;1	Cer	640.624	NA	H82 C40 O4 N1	NA	+H	Sphingolipid	positive	[Cer 18:0/22:0;1 +H]+	LCB 22:0;1(-H3O2)	NA	NA	7.83899e-05	7.50309e-05	0.000104158	0.000129907	0.00014962	5.50339e-05	5.3161e-05	NA	6.52895e-05	7.08974e-05	0.000109394	0.00019196	0.000172987	0.000221707	0.000121056	6.09699e-05	9.46186e-05	0.000192832	3.757e-05	0.000105844	6.82958e-05	NA	9.61188e-05	0.000455047	0.000203846	0.000173617	0.000231765	0.000150068	0.000130152	9.93682e-05	0.000286704
CE 18:2	CE	666.618	NA	H80 C45 O2 N1	NA	+NH4	Sterol lipid	positive	[CE 18:2 +NH4]+	-FA 18:2 (+HO) -CE(17)	NA	NA	0.0493893	0.0554502	0.0558917	0.0337109	0.108307	0.0322733	0.060701	0.0825543	0.80705	0.0668835	0.0326261	0.0896213	0.0863291	0.0578753	0.100004	0.170511	0.221274	0.0727994	0.265073	0.358862	0.150797	0.0754956	0.267754	0.471989	0.236351	0.230521	0.164737	0.763366	0.243415	0.376985	0.411922
CE 20:4	CE	690.618	NA	H80 C47 O2 N1	NA	+NH4	Sterol lipid	positive	[CE 20:4 +NH4]+	-FA 20:4 (+HO) -CE(17)	NA	NA	NA	NA	0.0928523	NA	0.125494	NA	NA	0.143969	1.0984	0.107908	NA	0.176259	0.155877	NA	0.105688	0.243546	0.150846	0.102048	0.350059	0.403572	0.25765	0.12416	0.459997	0.639382	0.456285	0.285497	0.292338	0.842223	0.341533	0.512502	0.30533
DAG 14:0_16:0	DAG	558.51	NA	H68 C33 O5 N1	NA	+NH4	Glycerolipid	positive	[DAG 14:0_16:0 +NH4]+	-FA 14:0 (-H) -DAG(35)	-FA 16:0 (-H) -DAG(35)	NA	0.0916206	0.0606952	0.0952799	0.0454553	0.0989979	0.0638678	0.111096	0.102686	0.0426181	NA	0.0668249	0.0562191	NA	0.0645558	0.0435707	0.103935	0.0895831	0.093266	0.130389	0.117908	0.106374	0.102677	0.109034	NA	NA	NA	0.0764452	NA	0.0707404	NA	0.0772698
DAG 16:0_16:2	DAG	582.51	NA	H68 C35 O5 N1	NA	+NH4	Glycerolipid	positive	[DAG 16:0_16:2 +NH4]+	-FA 16:0 (-H) -DAG(35)	-FA 16:2 (-H) -DAG(35)	NA	0.00350898	0.00416634	0.00605114	0.00110665	0.00305146	0.00325195	0.00226847	0.00413013	0.000563096	0.00523752	0.00181179	0.00264528	0.00186789	0.00374135	0.00257671	0.003199	0.00163722	0.00206502	0.00237767	0.00178711	0.00377883	0.00294462	0.00323229	0.00184486	0.00159421	0.00279818	0.00132463	0.00144141	0.00310438	0.0030918	0.00268611
DAG 14:0_18:2	DAG	582.51	NA	H68 C35 O5 N1	NA	+NH4	Glycerolipid	positive	[DAG 14:0_18:2 +NH4]+	-FA 14:0 (-H) -DAG(35)	-FA 18:2 (-H) -DAG(35)	NA	0.00371293	0.00499882	0.00442055	0.00186068	0.00341588	0.00320025	0.00502194	0.00752213	0.00157641	0.000952754	0.00100257	0.00130069	0.00125499	0.00206741	0.00178549	0.00387697	0.00474059	0.00434756	0.00386565	0.00378228	0.00646514	0.00870507	0.00306352	NA	NA	0.0020406	0.000978384	NA	0.00121403	0.00120405	0.00360785
DAG 16:0_16:1	DAG	584.526	NA	H70 C35 O5 N1	NA	+NH4	Glycerolipid	positive	[DAG 16:0_16:1 +NH4]+	-FA 16:0 (-H) -DAG(35)	-FA 16:1 (-H) -DAG(35)	NA	0.341612	0.292686	0.380198	0.172348	0.383819	0.259667	0.368114	0.437749	0.217803	0.249792	0.213305	0.267404	0.207945	0.29608	0.246047	0.348157	0.26303	0.326127	0.336538	0.382616	0.370067	0.358035	0.38078	0.188512	0.199125	0.271435	0.254238	0.256379	0.260405	0.17552	0.291363
DAG 14:0_18:1	DAG	584.526	NA	H70 C35 O5 N1	NA	+NH4	Glycerolipid	positive	[DAG 14:0_18:1 +NH4]+	-FA 14:0 (-H) -DAG(35)	-FA 18:1 (-H) -DAG(35)	NA	0.0053039	0.00435316	0.0048053	0.00228697	0.00671481	0.00261295	0.00488882	0.00695576	0.00193034	NA	0.00212037	0.00283901	0.00297647	0.00200437	0.00179524	0.00550002	0.00465278	0.00447003	0.00571287	0.0055705	0.00497452	0.00608883	0.00688397	0.00217409	0.00195983	0.00526125	0.00232039	0.00393226	0.00216404	0.00176283	0.00433249
DAG 16:0_16:0	DAG	586.541	NA	H72 C35 O5 N1	NA	+NH4	Glycerolipid	positive	[DAG 16:0_16:0 +NH4]+	-FA 16:0 (-H) -DAG(35)	-FA 16:0 (-H) -DAG(35)	NA	0.621993	0.479423	0.683095	0.321076	0.711418	0.4255	0.69042	0.714669	0.303157	NA	0.394776	0.407197	0.359897	0.448646	0.412237	0.901532	0.607492	0.74149	0.940953	0.933263	0.807179	0.836665	0.937616	0.491136	0.488433	0.433094	0.481394	0.617822	0.543488	0.465576	0.510614
DAG 16:0_17:0	DAG	600.557	NA	H74 C36 O5 N1	NA	+NH4	Glycerolipid	positive	[DAG 16:0_17:0 +NH4]+	-FA 16:0 (-H) -DAG(35)	-FA 17:0 (-H) -DAG(35)	NA	0.0811917	0.0573745	0.0669977	0.0271967	0.0546928	0.034617	0.0584772	0.0742267	0.0476099	0.0351866	0.0451785	0.0542376	0.0435384	0.0476703	0.0503683	0.0481447	0.0361333	0.042932	0.0397901	0.0476306	0.059085	0.0466154	0.0516216	NA	NA	0.049252	0.045722	NA	NA	NA	0.0393263
DAG 16:0_18:2	DAG	610.541	NA	H72 C37 O5 N1	NA	+NH4	Glycerolipid	positive	[DAG 16:0_18:2 +NH4]+	-FA 16:0 (-H) -DAG(35)	-FA 18:2 (-H) -DAG(35)	NA	0.329478	0.307435	0.33054	0.171145	0.400973	0.242558	0.352355	0.346391	0.134831	0.163685	0.14784	0.165086	0.135007	0.178957	0.160444	0.325531	0.256247	0.358337	0.335163	0.390382	0.33994	0.443168	0.347045	0.105533	0.122146	0.150649	0.133176	0.123377	0.148555	0.104711	0.1324
DAG 16:0_18:1	DAG	612.557	NA	H74 C37 O5 N1	NA	+NH4	Glycerolipid	positive	[DAG 16:0_18:1 +NH4]+	-FA 16:0 (-H) -DAG(35)	-FA 18:1 (-H) -DAG(35)	NA	0.422291	0.345487	0.429714	0.209595	0.401938	0.26729	0.36859	0.485855	0.156873	0.197719	0.170722	0.188219	0.1497	0.210474	0.166195	0.491449	0.329205	0.578374	0.544978	0.553772	0.562	0.572339	0.559119	0.156677	0.153642	0.158977	0.168541	0.207673	0.203074	0.118823	0.20345
DAG 17:0_17:0	DAG	614.572	NA	H76 C37 O5 N1	NA	+NH4	Glycerolipid	positive	[DAG 17:0_17:0 +NH4]+	-FA 17:0 (-H) -DAG(35)	-FA 17:0 (-H) -DAG(35)	NA	NA	NA	NA	0.00113349	NA	0.00050596	NA	0.000570046	NA	0.00742598	NA	NA	0.00110918	NA	NA	0.00130233	0.00299066	NA	NA	NA	0.00369471	NA	NA	NA	NA	0.00119762	NA	NA	NA	0.0018283	0.00113982
DAG 17:0_18:2	DAG	624.557	NA	H74 C38 O5 N1	NA	+NH4	Glycerolipid	positive	[DAG 17:0_18:2 +NH4]+	-FA 17:0 (-H) -DAG(35)	-FA 18:2 (-H) -DAG(35)	NA	0.00156338	0.00207497	0.00109881	0.000457356	0.0018129	0.00078859	0.00200107	0.000960011	0.000969039	NA	0.000907815	NA	0.000769102	NA	0.00137301	NA	0.00235266	0.000836139	0.00118637	0.0019214	NA	0.00202352	0.00251653	NA	0.00110349	0.00122386	NA	NA	0.00116909	0.00110304	NA
DAG 17:1_18:0	DAG	626.572	NA	H76 C38 O5 N1	NA	+NH4	Glycerolipid	positive	[DAG 17:1_18:0 +NH4]+	-FA 17:1 (-H) -DAG(35)	-FA 18:0 (-H) -DAG(35)	NA	0.00103926	0.0198232	NA	0.000551332	0.00285992	NA	NA	0.00128002	NA	0.282851	NA	NA	NA	NA	NA	NA	NA	NA	NA	NA	NA	NA	0.00361149	0.00253032	NA	NA	NA	0.00202363	NA	NA	0.00117524
DAG 16:0_20:4	DAG	634.541	NA	H72 C39 O5 N1	NA	+NH4	Glycerolipid	positive	[DAG 16:0_20:4 +NH4]+	-FA 16:0 (-H) -DAG(35)	-FA 20:4 (-H) -DAG(35)	NA	0.0936155	0.0975812	0.117232	0.0510117	0.101778	0.0749945	0.0909242	0.0842831	0.0676019	0.0745407	0.0688269	0.0813509	0.0786396	0.0714757	0.0617026	0.105648	0.0688711	0.114341	0.107833	0.146742	0.136119	0.113007	0.11108	0.071062	0.0674307	0.0674938	0.0702826	0.0782409	0.0790123	0.0745723	0.0662912
DAG 16:0_20:3	DAG	636.557	NA	H74 C39 O5 N1	NA	+NH4	Glycerolipid	positive	[DAG 16:0_20:3 +NH4]+	-FA 16:0 (-H) -DAG(35)	-FA 20:3 (-H) -DAG(35)	NA	0.00963345	0.00855412	0.0128625	0.00413587	0.00973067	0.003915	0.00961225	0.0139235	0.0110951	0.00690625	0.00736736	0.0108569	0.00979006	0.0130088	0.0111863	0.00974975	0.00968881	0.00527492	0.00872763	0.0145739	0.0126822	0.00617991	0.0140353	0.00764572	0.00472709	0.00589705	0.00538645	0.0109085	0.00971735	0.00865639	0.00712118
DAG 18:0_18:2	DAG	638.572	NA	H76 C39 O5 N1	NA	+NH4	Glycerolipid	positive	[DAG 18:0_18:2 +NH4]+	-FA 18:0 (-H) -DAG(35)	-FA 18:2 (-H) -DAG(35)	NA	NA	NA	0.0128928	0.00871444	0.0189073	0.010741	0.0151887	0.017897	0.0185263	NA	NA	NA	NA	NA	NA	0.0201313	0.0168214	0.0271131	0.0198225	0.0245241	0.0254362	0.0282483	0.0214132	NA	NA	NA	NA	NA	NA	NA	0.0217211
SM 34:2;0	SM	701.56	NA	H78 C39 N2 O6 P1	NA	+H	Sphingolipd	positive	[SM 34:2;0 +H]+	SM(184)	NA	NA	NA	NA	NA	NA	NA	NA	NA	NA	0.0430747	NA	NA	NA	NA	NA	NA	0.0419602	0.0415826	NA	0.0750973	0.0571468	NA	NA	0.0662875	0.0759532	0.0630757	NA	0.0828828	0.0732748	0.0651176	0.0919452	NA
SM 34:1;0	SM	703.575	NA	H80 C39 N2 O6 P1	NA	+H	Sphingolipd	positive	[SM 34:1;0 +H]+	SM(184)	NA	NA	0.242294	0.229238	0.229001	0.107713	0.245166	0.168776	0.276259	0.322452	0.473052	0.321981	0.316205	0.349074	0.31264	0.311434	0.297863	0.312618	0.32787	0.368182	0.487137	0.441671	0.442983	0.375194	0.665182	0.991838	0.669283	0.733321	0.793526	1.01509	0.913547	0.857147	0.918081
SM 40:1;0	SM	787.669	NA	H92 C45 N2 O6 P1	NA	+H	Sphingolipd	positive	[SM 40:1;0 +H]+	SM(184)	NA	NA	NA	NA	NA	NA	NA	NA	NA	NA	0.110958	NA	NA	NA	NA	NA	NA	NA	NA	NA	NA	NA	NA	0.0674369	0.105843	0.179622	0.118309	0.145642	0.122773	0.184313	0.165319	0.115779	0.166126
SM 41:1;0	SM	801.686	NA	H94 C46 N2 O6 P1	NA	+H	Sphingolipd	positive	[SM 41:1;0 +H]+	SM(184)	NA	NA	NA	NA	NA	NA	NA	NA	NA	NA	0.000958587	NA	NA	NA	NA	NA	NA	NA	NA	NA	NA	NA	NA	NA	NA	0.0224686	0.00677095	0.0105968	NA	0.0168481	NA	NA	0.00963446
SM 42:3;0	SM	811.669	NA	H92 C47 N2 O6 P1	NA	+H	Sphingolipd	positive	[SM 42:3;0 +H]+	SM(184)	NA	NA	NA	NA	NA	NA	NA	NA	NA	NA	0.173036	NA	NA	NA	NA	NA	NA	NA	NA	NA	0.120144	0.133278	NA	0.105447	0.151934	0.27128	0.2046	0.205371	0.186826	0.244371	0.248644	0.197197	0.273996
SM 42:2;0	SM	813.685	NA	H94 C47 N2 O6 P1	NA	+H	Sphingolipd	positive	[SM 42:2;0 +H]+	SM(184)	NA	NA	NA	NA	NA	NA	NA	NA	NA	NA	0.427353	NA	NA	0.271939	NA	0.2596	NA	NA	0.339287	NA	0.311932	NA	0.28405	0.300392	0.416026	0.804767	0.561642	0.543809	0.575728	0.735703	0.657445	0.634756	0.744751
SM 42:1;0	SM	815.7	NA	H96 C47 N2 O6 P1	NA	+H	Sphingolipd	positive	[SM 42:1;0 +H]+	SM(184)	NA	NA	0.0959881	0.0763155	0.0695386	0.0617055	0.0502747	0.0447355	0.0783864	0.0866564	0.191801	0.141805	0.12517	0.147168	0.128103	0.136797	0.106958	0.05708	0.119842	0.113702	0.128336	0.099632	0.116996	0.143653	0.204809	0.415229	0.288894	0.278887	0.278568	0.37713	0.378173	0.275575	0.342004
TAG 52:5	TAG	870.755	NA	H100 C55 O6 N1	NA	+NH4	Glycerolipid	positive	[TAG 52:5 +NH4]+	NA	NA	NA	NA	NA	NA	0.0338672	NA	NA	NA	NA	NA	NA	NA	NA	NA	NA	NA	NA	NA	NA	NA	NA	NA	NA	NA	NA	NA	NA	NA	NA	NA	NA	0.0128162
TAG 52:2	TAG	876.803	NA	H106 C55 O6 N1	NA	+NH4	Glycerolipid	positive	[TAG 52:2 +NH4]+	NA	NA	NA	NA	NA	NA	4.60974	NA	0.394107	NA	NA	NA	NA	NA	NA	NA	NA	NA	NA	NA	NA	NA	NA	NA	NA	NA	NA	NA	NA	NA	NA	NA	NA	NA
TAG 54:5	TAG	898.788	NA	H104 C57 O6 N1	NA	+NH4	Glycerolipid	positive	[TAG 54:5 +NH4]+	NA	NA	NA	NA	NA	NA	1.45582	NA	0.0992951	NA	NA	NA	NA	NA	NA	NA	NA	NA	NA	NA	NA	NA	NA	NA	NA	NA	NA	NA	NA	NA	NA	NA	NA	NA
TAG 54:4	TAG	900.803	NA	H106 C57 O6 N1	NA	+NH4	Glycerolipid	positive	[TAG 54:4 +NH4]+	NA	NA	NA	NA	NA	NA	3.20495	NA	0.326844	NA	NA	NA	NA	NA	NA	NA	NA	NA	NA	NA	NA	NA	NA	NA	NA	NA	NA	NA	NA	NA	NA	NA	NA	NA
TAG 54:3	TAG	902.819	NA	H108 C57 O6 N1	NA	+NH4	Glycerolipid	positive	[TAG 54:3 +NH4]+	NA	NA	NA	NA	NA	NA	34.4601	NA	3.53197	1.09116	NA	NA	NA	NA	NA	NA	NA	NA	NA	NA	NA	NA	NA	NA	NA	NA	NA	NA	NA	NA	NA	NA	NA	NA
TAG 55:3	TAG	916.835	NA	H110 C58 O6 N1	NA	+NH4	Glycerolipid	positive	[TAG 55:3 +NH4]+	NA	NA	NA	NA	NA	NA	0.0410364	NA	0.00483718	NA	NA	NA	0.000438425	NA	NA	NA	NA	NA	NA	NA	NA	NA	NA	NA	NA	NA	0.00881294	NA	0.000606086	0.00138133	NA	NA	0.00153018	0.00143924
TAG 56:5	TAG	926.819	NA	H108 C59 O6 N1	NA	+NH4	Glycerolipid	positive	[TAG 56:5 +NH4]+	NA	NA	NA	NA	NA	NA	0.0185394	NA	NA	NA	NA	0.00134543	0.000585538	NA	NA	NA	NA	NA	0.000935712	0.000612272	NA	NA	NA	NA	NA	NA	NA	NA	NA	NA	0.00197559	0.000926084	0.000816496	0.00176154
TAG 56:4	TAG	928.835	NA	H110 C59 O6 N1	NA	+NH4	Glycerolipid	positive	[TAG 56:4 +NH4]+	NA	NA	NA	NA	0.00150023	0.00157291	0.045617	0.00134994	0.00428594	0.00242703	0.000727862	0.000649106	0.00151114	NA	0.00166619	0.00131468	0.00140253	0.000354642	0.00165524	0.00216906	0.000268295	0.000779455	0.00116918	0.00144544	NA	0.00131969	0.0028232	NA	0.00089657	0.00125052	0.00317817	0.00111815	0.00247074	0.00185179
TAG 56:3	TAG	930.851	NA	H112 C59 O6 N1	NA	+NH4	Glycerolipid	positive	[TAG 56:3 +NH4]+	NA	NA	NA	NA	NA	NA	0.324806	NA	0.0278485	NA	NA	NA	NA	NA	NA	NA	NA	NA	NA	NA	NA	NA	NA	NA	NA	NA	NA	NA	NA	NA	NA	NA	NA	NA
LPI 16:0	LPI	571.289	NA	H48 C25 O12 P1	NA	-H+	Glycerophospholipid	negative	[LPI 16:0 -H]-	NA	NA	NA	0.0288953	0.0227434	0.0254135	0.00857253	0.020671	0.0168424	0.0343163	0.0280263	0.0452368	0.0287254	0.0438342	0.0460104	0.0316624	0.0359993	0.0425098	0.0309134	0.0265861	0.0181963	0.0338121	0.0282556	0.0323586	0.0322641	0.0533218	0.0566559	0.045661	0.0447335	0.0466232	0.08334	0.0448269	0.0687741	0.0555546
LPI 18:2	LPI	595.29	NA	H48 C27 O12 P1	NA	-H+	Glycerophospholipid	negative	[LPI 18:2 -H]-	NA	NA	NA	0.00626835	0.00549267	0.00474442	NA	0.00316341	0.00324603	0.0073036	0.00616566	0.00814369	0.00259437	0.0105069	0.00853117	0.00735427	0.00784618	0.00684081	0.00437322	0.00505601	NA	0.00431435	0.00372844	0.00417396	0.00579282	0.00628202	0.00865703	0.00309611	0.00242416	0.00737988	0.0131948	0.00542107	0.00144046	0.00518354
LPI 18:1	LPI	597.306	NA	H50 C27 O12 P1	NA	-H+	Glycerophospholipid	negative	[LPI 18:1 -H]-	NA	NA	NA	0.00489714	0.00426389	0.0047884	0.000200133	0.00348717	0.00345606	0.00826718	0.00695564	0.00617654	0.00223094	0.00713342	0.00549877	0.0057244	0.0047528	0.00527915	0.00584171	0.0038878	NA	0.000653374	0.00287129	0.00341924	0.00595983	0.00164126	0.00145649	0.00136166	0.000994361	0.00415284	0.0141909	0.000967994	0.000751448	0.00861422
LPI 18:0	LPI	599.321	NA	H52 C27 O12 P1	NA	-H+	Glycerophospholipid	negative	[LPI 18:0 -H]-	NA	NA	NA	0.0141377	NA	0.0162644	NA	NA	NA	0.0149438	0.0176055	0.0173186	0.0124737	0.0197711	0.0161015	0.0147147	NA	0.0141566	0.0154816	0.0109038	NA	0.0116978	NA	0.0136987	0.0141636	0.0199871	NA	0.0188836	NA	NA	0.0372656	NA	0.0433776	NA
LPI 20:4	LPI	619.29	NA	H48 C29 O12 P1	NA	-H+	Glycerophospholipid	negative	[LPI 20:4 -H]-	NA	NA	NA	0.0246351	0.0234416	0.0243422	0.00684739	0.0209124	0.0158106	0.0270493	0.0261907	0.0477472	0.0261051	0.0339743	0.0329905	0.0325338	0.0284124	0.0296127	0.0299698	0.0202267	0.015151	0.0237788	0.0245033	0.0265982	0.0220931	0.0267076	0.0374736	0.0162418	0.019868	0.0329923	0.0563166	0.0304372	0.0422132	0.033929
LPI 22:6	LPI	643.29	NA	H48 C31 O12 P1	NA	-H+	Glycerophospholipid	negative	[LPI 22:6 -H]-	NA	NA	NA	0.0092804	0.0106762	0.0085618	0.000962175	0.00807664	0.00601039	0.0130107	0.00982315	0.0128562	0.00539773	0.0148696	0.0134139	0.0135648	0.00949315	0.0109784	0.0164212	0.00726618	0.000581961	0.0114011	0.00566214	0.00644029	0.0117997	0.00344008	0.00383973	0.00947171	0.00289201	0.00908003	0.0234211	0.0135798	0.0163183	0.00511586
LPG 16:1	LPG	481.257	NA	H42 C22 O9 P1	NA	-H+	Glycerophospholipid	negative	[LPG 16:1 -H]-	FA 16:1 (+O)	NA	NA	0.0760089	0.0756658	0.0882882	0.0382454	0.0775116	0.0632473	0.0653915	0.0948006	0.0518233	0.0476083	0.0528656	0.0647084	0.0545041	0.0685815	0.0519309	0.0641053	0.047187	0.0472452	0.040534	0.0552244	0.0622635	0.0467008	0.0487065	0.0308172	0.0371705	0.0519136	0.0436973	0.0464929	0.0472565	0.0273641	0.0439019
LPG 16:0	LPG	483.273	NA	H44 C22 O9 P1	NA	-H+	Glycerophospholipid	negative	[LPG 16:0 -H]-	FA 16:0 (+O)	NA	NA	0.629346	0.622128	0.663723	0.260399	0.600721	0.455734	0.516206	0.620975	0.334936	0.358998	0.391733	0.404421	0.379393	0.45069	0.38513	0.440047	0.308719	0.350326	0.331978	0.409329	0.513867	0.44735	0.440663	NA	NA	NA	NA	NA	NA	NA	NA
LPG 18:2	LPG	507.273	NA	H44 C24 O9 P1	NA	-H+	Glycerophospholipid	negative	[LPG 18:2 -H]-	FA 18:2 (+O)	NA	NA	0.265888	0.242499	0.233933	0.119845	0.26447	0.242605	0.218502	0.249942	0.158354	0.148425	0.167019	0.181309	0.168614	0.211412	0.190345	0.188967	0.141471	0.132343	0.138163	0.146454	0.188932	0.210532	0.158681	0.0806067	0.108516	0.136391	0.119259	0.0906452	0.117678	0.0811928	0.0860006
LPG 18:1	LPG	509.289	NA	H46 C24 O9 P1	NA	-H+	Glycerophospholipid	negative	[LPG 18:1 -H]-	FA 18:1 (+O)	NA	NA	0.26201	0.272616	0.287553	0.112533	0.230354	0.173012	0.203781	0.28856	0.163706	0.175528	0.177547	0.200547	0.200431	0.232385	0.176147	0.207658	0.145708	0.159581	0.175763	0.181295	0.227045	0.207157	0.210236	0.105102	0.12739	0.143642	0.159687	0.1365	0.157457	0.111185	0.139568
LPG 20:4	LPG	531.273	NA	H44 C26 O9 P1	NA	-H+	Glycerophospholipid	negative	[LPG 20:4 -H]-	FA 20:4 (+O)	NA	NA	0.0496797	0.0448102	0.0456219	0.0223344	0.0454829	0.0367256	0.0371471	0.049871	0.0267037	0.0249909	0.0271362	0.0310672	0.0288526	0.0276921	0.0319601	0.0421064	0.0276159	0.0242823	0.0350605	0.0364946	0.0434351	0.0431054	0.0334405	0.0141939	0.0178212	0.0188781	0.023814	0.0184755	0.0248226	0.0142572	0.0161945
LPG 22:6	LPG	555.273	NA	H44 C28 O9 P1	NA	-H+	Glycerophospholipid	negative	[LPG 22:6 -H]-	FA 22:6 (+O)	NA	NA	0.00796705	0.00919639	0.00665916	0.00331856	0.00791921	0.0067566	0.00625312	0.00918247	0.00487456	0.00558442	0.00515381	0.00594615	0.00613329	0.00678534	0.00618059	0.00930019	0.00493974	0.00555317	0.00815837	0.00706925	0.0106404	0.0104921	0.00787018	0.0050456	0.00577421	0.00743855	0.00629784	0.00432457	0.00526507	0.00476189	0.0034249
PC O- 14:0/16:1	PCO	748.55	NA	H79 C40 N1 O9 P1	NA	+Ac	Glycerophospholipid	negative	[PC O- 14:0/16:1 +Ac]-	FA 14:0 (+O)	FA 16:1 (+O)	NA	0.0532652	0.0722844	0.0561992	0.0556473	0.0700674	0.106518	0.0757336	0.0798878	0.0913288	0.0914021	0.0637202	0.113172	0.0832758	0.0918837	0.0632172	0.084392	0.0786858	0.0847927	0.0687195	0.0717202	0.0748879	0.080541	0.0459129	0.0905276	0.0757935	0.0895016	0.0898345	0.056994	0.0869007	0.069939	0.0873552
PC O- 16:0/14:0	PCO	750.566	NA	H81 C40 N1 O9 P1	NA	+Ac	Glycerophospholipid	negative	[PC O- 16:0/14:0 +Ac]-	FA 16:0 (+O)	FA 14:0 (+O)	NA	0.105123	0.111497	0.110232	0.0841018	0.111168	0.144595	0.148199	0.123141	0.128765	0.132345	0.132114	0.118781	0.15329	0.131343	0.0975371	0.12932	0.149224	0.107244	0.121701	0.128589	0.111131	0.107491	0.114711	0.122686	0.121236	0.15334	0.137894	0.131298	0.140128	0.112069	0.126886
PC O- 14:0/16:0	PCO	750.566	NA	H81 C40 N1 O9 P1	NA	+Ac	Glycerophospholipid	negative	[PC O- 14:0/16:0 +Ac]-	FA 14:0 (+O)	FA 16:0 (+O)	NA	0.376524	0.47084	0.403713	0.346806	0.47175	0.763386	0.479727	0.507446	0.676989	0.619768	0.547425	0.699604	0.703507	0.748266	0.52495	0.612373	0.547615	0.517376	0.557515	0.569489	0.550772	0.60669	0.468387	0.679881	0.576383	0.689905	0.738798	0.563335	0.708406	0.704491	0.641203
PC O- 16:0/16:1	PCO	776.582	NA	H83 C42 N1 O9 P1	NA	+Ac	Glycerophospholipid	negative	[PC O- 16:0/16:1 +Ac]-	FA 16:0 (+O)	FA 16:1 (+O)	NA	0.430533	0.41948	0.373335	0.280521	0.444031	0.454333	0.469796	0.453216	0.39277	0.439087	0.440308	0.466856	0.484451	0.479656	0.407998	0.502886	0.476323	0.439867	0.425817	0.440533	0.473696	0.469021	0.368141	0.492689	0.503776	0.601339	0.497627	0.481227	0.466597	0.45341	0.445294
PC O- 16:1/16:0	PCO	776.582	NA	H83 C42 N1 O9 P1	NA	+Ac	Glycerophospholipid	negative	[PC O- 16:1/16:0 +Ac]-	FA 16:1 (+O)	FA 16:0 (+O)	NA	0.245149	0.253921	0.227511	0.144866	0.269412	0.236189	0.264698	0.280262	0.267554	0.269458	0.288397	0.286052	0.312533	0.309852	0.282914	0.288877	0.270203	0.22679	0.239687	0.290495	0.306822	0.268293	0.240849	0.311064	0.313307	0.362611	0.301388	0.300621	0.305539	0.307274	0.244664
PC O- 16:0/16:0	PCO	778.598	NA	H85 C42 N1 O9 P1	NA	+Ac	Glycerophospholipid	negative	[PC O- 16:0/16:0 +Ac]-	FA 16:0 (+O)	FA 16:0 (+O)	NA	0.735692	1.42113	1.17212	0.932989	1.47144	1.59196	1.53057	1.24357	1.3909	1.62047	1.56455	1.78845	1.70573	1.57645	1.49948	1.40658	1.78488	1.37247	1.59743	1.56315	1.42374	1.76148	1.51301	1.9739	1.90702	2.11596	1.96124	1.64723	1.6073	1.84098	1.61712
PC O- 18:1/16:0	PCO	804.615	NA	H87 C44 N1 O9 P1	NA	+Ac	Glycerophospholipid	negative	[PC O- 18:1/16:0 +Ac]-	FA 18:1 (+O)	FA 16:0 (+O)	NA	0.369483	0.446285	0.395667	0.240247	0.42731	0.446643	0.506424	0.457838	0.403426	0.386739	0.358615	0.391677	0.409951	0.466344	0.486953	0.545423	0.469277	0.55414	0.572827	0.56374	0.499084	0.523119	0.45366	0.45433	0.538771	0.562209	0.548449	0.747667	0.714863	0.479966	0.586439
PC O- 16:0/18:1	PCO	804.615	NA	H87 C44 N1 O9 P1	NA	+Ac	Glycerophospholipid	negative	[PC O- 16:0/18:1 +Ac]-	FA 16:0 (+O)	FA 18:1 (+O)	NA	0.139707	0.151699	0.125441	0.0879496	0.125321	0.139813	0.135887	0.13047	0.124542	0.13275	0.116501	0.129671	0.132696	0.135406	0.120708	0.15402	0.165284	0.177013	0.193377	0.182414	0.186398	0.225598	0.205083	0.220821	0.144539	0.154602	0.155306	0.191589	0.169403	0.163335	0.181624
PC O- 16:0/20:4	PCO	826.598	NA	H85 C46 N1 O9 P1	NA	+Ac	Glycerophospholipid	negative	[PC O- 16:0/20:4 +Ac]-	FA 16:0 (+O)	FA 20:4 (+O)	NA	0.054496	0.0519455	0.0524561	0.0343471	0.0581802	0.0636308	0.0583877	0.0528726	0.0704663	0.0594718	0.0566083	0.0541576	0.0698719	0.054398	0.0602721	0.0998973	0.100766	0.1052	0.133887	0.139809	0.112672	0.126204	0.137522	0.128439	0.0909269	0.11975	0.124884	0.102931	0.125739	0.146957	0.148772
PE O- 16:0/20:4	PEO	724.529	NA	H75 C41 N1 O7 P1	NA	-H+	Glycerophospholipid	negative	[PE O- 16:0/20:4 -H]-	-FA 20:4 (+HO)	FA 20:4 (+O)	NA	0.0121429	0.0137584	0.0147815	0.00868222	0.0141124	0.0101131	0.0148099	0.0132757	0.00898036	0.00918719	0.0124618	0.00967413	0.0082995	0.00917613	0.00994622	0.0294528	0.0197711	0.0191128	0.0266035	0.0253217	0.0224899	0.0253265	0.0289651	0.0174036	0.0161998	0.0166837	0.0200772	0.0225693	0.0183865	0.0259651	0.0168709
PE O- 18:0/20:4	PEO	752.561	NA	H79 C43 N1 O7 P1	NA	-H+	Glycerophospholipid	negative	[PE O- 18:0/20:4 -H]-	-FA 20:4 (+HO)	FA 20:4 (+O)	NA	0.00521375	0.00498047	0.00512989	0.00255889	0.0051201	0.00397221	0.00547809	0.00443247	0.00551221	0.00425095	0.00436615	0.00525786	0.00528914	0.00299332	0.00446717	0.00908401	0.00745573	0.00729926	0.00963508	0.01019	0.0105498	0.00845431	0.01262	0.0113883	0.0058453	0.00676195	0.0102886	0.010521	0.0113964	0.00960209	0.0125682
PE O- 16:0/22:4	PEO	752.561	NA	H79 C43 N1 O7 P1	NA	-H+	Glycerophospholipid	negative	[PE O- 16:0/22:4 -H]-	-FA 22:4 (+HO)	FA 22:4 (+O)	NA	0.00242394	0.00261161	0.00240928	0.00200929	0.0034554	0.00246024	0.00380893	0.00275984	0.00354243	0.00198483	0.00155657	0.00227591	0.00206653	0.00273859	0.00217983	0.00680292	0.00624842	0.00349535	0.00819985	0.00807331	0.00601656	0.00619762	0.00790342	0.00655574	0.00421952	0.00564893	0.00678435	0.00690071	0.00734169	0.0070426	0.00590497
FC	ST	446.401	0	H52 C29 O2 N1	Acetylation	+NH4+	Sterol lipid	positive	[Cholesteryl acetate +NH4]+	-HAc -NH3 (-77)	NA	NA	13.1014	13.7269	16.4069	7.54308	14.2239	14.2286	14.7186	11.3892	14.1335	12.4761	13.6467	14.4637	11.7517	13.73	17.6618	15.9541	13.4723	12.3363	17.1428	16.2427	13.5641	8.23249	15.1396	11.6056	20.9251	10.3377	14.4038	14.6453	18.5723	14.3197	12.9458

## Sheet: BAL pmol per µg Protein
LipidSpecies	LipidClass	Mass	IsobaricClass	ChemicalFormula	DerivatizedForm	AdductIon	LipidCategory	ScanPolarity	PrecursorIdentifier	FragmentAIdentifier	FragmentBIdentifier	FragmentCIdentifier	35722_WT	35723_WT	35724_WT	35725_WT	35726_WT	35727_WT	35728_WT	35729_WT	35730_KO	35731_KO	35733_KO	35734_KO	35735_KO	35736_KO	35737_KO	35738_OVAWT	35739_OVAWT	35740_OVAWT	35741_OVAWT	35742_OVAWT	35743_OVAWT	35744_OVAWT	35745_OVAWT	35746_OVAKO	35747_OVAKO	35748_OVAKO	35749_OVAKO	35751_OVAKO	35752_OVAKO	35753_OVAKO	35754_OVAKO
PG 14:0_16:1	PG	691.457	NA	H68 C36 O10 P1	NA	-H+	Glycerophospholipid	negative	[PG 14:0_16:1 -H]-	FA 14:0 (+O)	FA 16:1 (+O)	NA	0.00607935	0.0115248	0.00805716	0.00540818	0.0305578	0.0136428	0.0413251	0.0371033	0.00131939	0.00513344	0.0392932	0.00413968	0.0119663	0.0114445	0.00574525	0.00816943	0.00369737	NA	NA	0.00128049	0.00194064	0.00102265	0.00099252	NA	NA	0.00257523	NA	NA	0.00261618	NA	NA
PG 14:0_16:0	PG	693.472	NA	H70 C36 O10 P1	NA	-H+	Glycerophospholipid	negative	[PG 14:0_16:0 -H]-	FA 14:0 (+O)	FA 16:0 (+O)	NA	0.548563	0.716085	0.565826	0.504054	0.821845	1.05163	0.413767	0.833867	0.0697979	0.250805	0.368713	0.222164	0.254473	0.26792	0.314766	0.199742	0.139864	0.150877	0.0761458	0.0683847	0.131209	0.0903988	0.0645274	NA	NA	NA	NA	NA	NA	NA	NA
PG 14:0_17:0	PG	707.489	NA	H72 C37 O10 P1	NA	-H+	Glycerophospholipid	negative	[PG 14:0_17:0 -H]-	FA 14:0 (+O)	FA 17:0 (+O)	NA	NA	NA	NA	NA	NA	NA	NA	NA	NA	0.000913731	NA	0.00186566	NA	NA	NA	NA	NA	NA	0.000405293	NA	NA	NA	NA	0.000117536	NA	0.000377305	0.000318346	NA	NA	NA	0.00047146
PG 14:0_18:2	PG	717.473	NA	H70 C38 O10 P1	NA	-H+	Glycerophospholipid	negative	[PG 14:0_18:2 -H]-	FA 14:0 (+O)	FA 18:2 (+O)	NA	0.0168864	0.0184038	0.0149321	0.0150512	0.0203956	0.0320907	0.0123072	0.0208555	0.00194043	0.00664787	0.0121285	0.00713926	0.00806417	0.00702699	0.00888045	0.00594929	0.0049503	0.0040422	0.00183765	0.00215494	0.00338915	0.00370985	0.00164956	0.000569807	0.000925476	0.00160429	0.00158881	0.000348892	0.000903097	0.000941162	0.00120254
PG 16:2_16:0	PG	717.473	NA	H70 C38 O10 P1	NA	-H+	Glycerophospholipid	negative	[PG 16:2_16:0 -H]-	FA 16:2 (+O)	FA 16:0 (+O)	NA	0.0224276	0.0280936	0.0188019	0.0186067	0.0339336	0.0388619	0.0164398	0.0310144	0.00239064	0.00963119	0.0134956	0.00778043	0.0100538	0.00860807	0.0116907	0.00775867	0.00435429	0.0054852	0.00268211	0.00255824	0.00459765	0.00320582	0.0023358	0.000427664	0.00106563	0.00204928	0.00154624	0.000463569	0.000832686	0.000792757	0.00119415
PG 16:1_16:0	PG	719.488	NA	H72 C38 O10 P1	NA	-H+	Glycerophospholipid	negative	[PG 16:1_16:0 -H]-	FA 16:1 (+O)	FA 16:0 (+O)	NA	2.20127	2.45976	2.82355	2.5422	3.04425	4.30582	2.04091	3.63906	0.306145	1.03251	2.05849	1.05567	1.12805	1.10242	1.42141	1.02006	0.560974	0.741908	0.300699	0.360032	0.53165	0.347558	0.287278	0.100386	0.17405	0.253257	0.190429	0.0803826	0.130069	0.115544	0.211246
PG 16:0_16:0	PG	721.503	NA	H74 C38 O10 P1	NA	-H+	Glycerophospholipid	negative	[PG 16:0_16:0 -H]-	FA 16:0 (+O)	FA 16:0 (+O)	NA	5.24603	7.105	5.98527	5.16793	8.61671	8.71607	3.19534	6.12252	0.575299	2.09637	3.30355	1.89586	2.45552	2.08939	2.99273	1.99603	1.03362	1.58261	0.753943	0.759771	1.35257	1.00818	0.648602	0.147883	0.338031	0.367236	0.368392	0.148936	0.246267	0.231476	0.354246
PG 15:0_18:2	PG	731.488	NA	H72 C39 O10 P1	NA	-H+	Glycerophospholipid	negative	[PG 15:0_18:2 -H]-	FA 15:0 (+O)	FA 18:2 (+O)	NA	0.0105377	0.0128993	0.00771017	NA	0.0165491	0.0236907	0.0126928	0.0130855	NA	NA	0.00639551	0.0058985	0.00654333	NA	0.00743238	0.00422373	0.00412125	0.00342581	0.00143761	0.00174589	0.00250897	0.00255081	0.00154796	NA	NA	NA	NA	NA	NA	NA	NA
PG 16:1_17:1	PG	731.488	NA	H72 C39 O10 P1	NA	-H+	Glycerophospholipid	negative	[PG 16:1_17:1 -H]-	FA 16:1 (+O)	FA 17:1 (+O)	NA	0.0137188	0.0191895	0.00912909	0.00933294	0.0206863	0.0216852	0.012859	0.0226981	0.0027567	0.00903739	0.0156312	0.00864765	0.00738464	0.00674168	0.0107389	0.00573781	0.00529477	0.00565595	0.00317639	0.00358116	0.00337532	0.00452097	0.00370259	0.00135401	0.00245783	0.00317058	0.00250809	0.000893932	0.00164789	0.00162177	0.00238627
PG 16:0_17:1	PG	733.504	NA	H74 C39 O10 P1	NA	-H+	Glycerophospholipid	negative	[PG 16:0_17:1 -H]-	FA 16:0 (+O)	FA 17:1 (+O)	NA	0.129328	NA	0.128385	NA	NA	0.220983	NA	0.157856	NA	NA	0.14354	NA	NA	NA	NA	NA	0.0483015	NA	0.0290052	NA	NA	NA	NA	NA	NA	NA	NA	NA	NA	NA	NA
PG 16:0_18:3	PG	743.488	NA	H72 C40 O10 P1	NA	-H+	Glycerophospholipid	negative	[PG 16:0_18:3 -H]-	FA 16:0 (+O)	FA 18:3 (+O)	NA	0.220586	0.246886	0.205702	0.257422	0.243876	0.390023	0.142199	0.261925	0.0301452	0.111518	0.220008	0.0946352	0.135911	0.102483	0.142515	0.0697448	0.0430204	0.0532935	0.0239831	0.0305767	0.0401584	0.0396041	0.019475	NA	NA	NA	NA	NA	NA	NA	NA
PG 16:0_18:2	PG	745.504	NA	H74 C40 O10 P1	NA	-H+	Glycerophospholipid	negative	[PG 16:0_18:2 -H]-	FA 16:0 (+O)	FA 18:2 (+O)	NA	11.2769	11.8787	6.9748	9.02976	13.1244	16.5055	6.00775	12.5186	1.13424	4.59885	6.83736	4.50484	5.33103	4.07861	6.62237	3.08059	2.29499	2.75666	1.25698	1.16444	2.41444	2.13987	1.08423	0.246333	0.612327	0.820002	0.728374	0.201158	0.446637	0.40544	0.5223
PG 16:0_18:1	PG	747.519	NA	H76 C40 O10 P1	NA	-H+	Glycerophospholipid	negative	[PG 16:0_18:1 -H]-	FA 16:0 (+O)	FA 18:1 (+O)	NA	10.3064	13.546	10.0928	9.31314	13.4418	15.6267	5.75837	12.2743	1.49907	5.32345	7.94252	4.78099	5.88694	4.91569	7.00397	4.14543	2.03124	3.58446	1.70035	1.59316	3.09578	2.29628	1.60121	0.4049	0.922984	0.949864	1.00791	0.34421	0.613243	0.686824	0.986831
PG 17:1_18:1	PG	759.519	NA	H76 C41 O10 P1	NA	-H+	Glycerophospholipid	negative	[PG 17:1_18:1 -H]-	FA 17:1 (+O)	FA 18:1 (+O)	NA	0.014997	0.0228722	0.0138603	0.0183223	0.02313	0.026528	0.0136041	0.0225851	NA	0.00901849	0.0131722	0.00991997	NA	NA	0.0118013	0.0109301	0.00611586	0.00871367	0.0047537	0.00395834	0.00779732	0.00527661	0.00457697	NA	NA	NA	NA	NA	NA	NA	NA
PG 17:0_18:2	PG	759.519	NA	H76 C41 O10 P1	NA	-H+	Glycerophospholipid	negative	[PG 17:0_18:2 -H]-	FA 17:0 (+O)	FA 18:2 (+O)	NA	0.048765	0.0553825	0.0326598	0.0357469	0.066985	0.0989613	0.0451514	0.0503111	0.00532133	0.0175425	0.0346839	0.0177993	0.0244576	0.0150691	0.0272699	0.0205478	0.0198225	0.0137861	0.00845749	0.00978791	0.0144032	0.0142065	0.0105686	0.00186654	0.00414666	0.0046039	0.00430024	0.00137735	0.00230938	0.00265815	0.00346537
PG 17:0_18:1	PG	761.535	NA	H78 C41 O10 P1	NA	-H+	Glycerophospholipid	negative	[PG 17:0_18:1 -H]-	FA 17:0 (+O)	FA 18:1 (+O)	NA	0.0471702	0.0588554	0.039532	0.0437359	0.0616505	0.0891987	0.0371299	0.0486823	0.00694261	0.0239001	0.0383014	0.0233157	0.0310461	0.0224021	0.0358812	0.0227323	0.0199766	0.0166147	0.0129441	0.0127763	0.0184874	0.0159498	0.0122788	NA	NA	NA	NA	NA	NA	NA	NA
PG 16:1_20:4	PG	767.488	NA	H72 C42 O10 P1	NA	-H+	Glycerophospholipid	negative	[PG 16:1_20:4 -H]-	FA 16:1 (+O)	FA 20:4 (+O)	NA	NA	NA	NA	NA	0.0800395	NA	NA	NA	0.00340898	0.00743385	NA	NA	0.0206326	NA	0.0660733	0.0358564	NA	0.0087513	0.00546392	0.00810137	0.0134008	0.0112246	NA	0.000922397	0.00176441	0.00192757	0.00233834	NA	0.00159871	0.00228447	0.00246618
PG 18:3_18:2	PG	767.488	NA	H72 C42 O10 P1	NA	-H+	Glycerophospholipid	negative	[PG 18:3_18:2 -H]-	FA 18:3 (+O)	FA 18:2 (+O)	NA	NA	NA	NA	NA	0.0222672	NA	0.0161346	NA	0.00178801	0.00724203	NA	0.00622673	NA	NA	0.0135027	NA	0.0051636	NA	NA	NA	NA	NA	NA	0.000682094	0.00132076	0.00199052	0.00180621	NA	0.000861724	0.000921482	0.00169821
PG 16:0_20:4	PG	769.504	NA	H74 C42 O10 P1	NA	-H+	Glycerophospholipid	negative	[PG 16:0_20:4 -H]-	FA 16:0 (+O)	FA 20:4 (+O)	NA	2.86634	3.61456	2.426	2.55453	3.95269	4.17333	1.85041	3.73944	0.421717	1.54031	2.81141	1.27234	1.9867	1.49068	2.15246	1.18868	0.784796	0.915317	0.598857	0.581336	1.08224	0.800313	0.471955	0.195103	0.336907	0.377644	0.391065	0.144538	0.262823	0.276945	0.307634
PG 16:0_20:3	PG	771.519	NA	H76 C42 O10 P1	NA	-H+	Glycerophospholipid	negative	[PG 16:0_20:3 -H]-	FA 16:0 (+O)	FA 20:3 (+O)	NA	0.170169	0.220676	0.161337	0.171179	0.227289	0.160556	NA	0.15829	NA	NA	0.211227	0.0903662	NA	0.123278	0.117733	NA	0.0488029	NA	0.0343847	0.0323178	0.0463186	0.0350289	NA	NA	NA	NA	NA	NA	NA	NA	NA
PG 18:2_18:1	PG	771.519	NA	H76 C42 O10 P1	NA	-H+	Glycerophospholipid	negative	[PG 18:2_18:1 -H]-	FA 18:2 (+O)	FA 18:1 (+O)	NA	0.460765	0.630657	0.326688	0.398276	0.650289	0.71984	0.321882	0.521267	0.0545844	0.199346	0.289173	0.192824	0.253893	0.202467	0.337493	0.182722	0.158598	0.185394	0.0956612	0.108466	0.189566	0.170085	0.093624	0.0268418	0.0529668	0.0533228	0.062259	0.0175839	0.0348505	0.039249	0.0485133
PG 18:2_18:0	PG	773.535	NA	H78 C42 O10 P1	NA	-H+	Glycerophospholipid	negative	[PG 18:2_18:0 -H]-	FA 18:2 (+O)	FA 18:0 (+O)	NA	0.448009	0.616666	0.345345	0.33852	0.66685	0.726972	0.281037	0.487952	0.0617707	0.224624	0.358098	0.210549	0.276899	0.218778	0.335068	0.176178	0.131278	0.132174	0.0959738	0.10035	0.142497	0.150662	0.0834391	0.0282778	0.0510104	0.0575411	0.0634085	0.0177706	0.0313716	0.0392465	0.0487525
PG 18:1_18:1	PG	773.535	NA	H78 C42 O10 P1	NA	-H+	Glycerophospholipid	negative	[PG 18:1_18:1 -H]-	FA 18:1 (+O)	FA 18:1 (+O)	NA	0.331816	0.487768	0.283238	0.258214	0.46041	0.52863	0.20382	0.45805	0.040836	0.165806	0.212419	0.150016	0.198383	0.158632	0.245789	0.154524	0.108272	0.140516	0.0973536	0.0981983	0.159603	0.136349	0.0881177	0.0230738	0.0438986	0.034216	0.0517568	0.0164873	0.0278258	0.0348939	0.050905
PG 18:1_18:0	PG	775.551	NA	H80 C42 O10 P1	NA	-H+	Glycerophospholipid	negative	[PG 18:1_18:0 -H]-	FA 18:1 (+O)	FA 18:0 (+O)	NA	0.281544	0.482312	0.265763	0.330137	0.481756	0.475847	0.219478	0.412161	0.0508075	0.190735	0.285336	0.171598	0.211297	0.174511	0.239042	0.176739	0.0892613	0.113722	0.0829964	0.0814808	0.117851	0.112124	0.0800542	0.0311346	0.0517925	0.0500704	0.0555125	0.0194488	0.0313022	0.0429904	0.0477595
PG 16:0_22:6	PG	793.504	NA	H74 C44 O10 P1	NA	-H+	Glycerophospholipid	negative	[PG 16:0_22:6 -H]-	FA 16:0 (+O)	FA 22:6 (+O)	NA	0.716772	NA	NA	1.13749	NA	1.83405	NA	NA	NA	0.530091	NA	0.42147	0.669218	0.863425	0.838003	0.611319	NA	0.360297	0.493023	0.138556	NA	0.360952	0.379877	0.0796913	0.2363	0.220308	0.275435	0.0712688	0.27227	0.373336	NA
PG 16:0_22:5	PG	795.519	NA	H76 C44 O10 P1	NA	-H+	Glycerophospholipid	negative	[PG 16:0_22:5 -H]-	FA 16:0 (+O)	FA 22:5 (+O)	NA	0.430249	0.589077	0.371731	0.412121	0.654595	0.866675	0.287841	0.547661	0.0698104	NA	0.342076	NA	0.28812	NA	0.385435	0.204737	0.131823	0.16995	0.0839722	0.115722	0.169436	0.146561	0.0749288	NA	NA	NA	NA	NA	NA	NA	NA
PG 18:2_20:3	PG	795.519	NA	H76 C44 O10 P1	NA	-H+	Glycerophospholipid	negative	[PG 18:2_20:3 -H]-	FA 18:2 (+O)	FA 20:3 (+O)	NA	NA	NA	NA	NA	NA	NA	NA	NA	NA	NA	NA	NA	NA	NA	NA	NA	NA	NA	NA	NA	NA	NA	NA	0.00608018	0.00994548	0.0100142	NA	0.00422481	0.00699961	0.00766383	NA
PG 18:1_20:4	PG	795.519	NA	H76 C44 O10 P1	NA	-H+	Glycerophospholipid	negative	[PG 18:1_20:4 -H]-	FA 18:1 (+O)	FA 20:4 (+O)	NA	0.311749	0.399974	0.289079	0.243242	0.405268	0.457721	0.181852	0.372482	0.0480551	0.166564	0.247091	0.138385	0.23285	0.144805	0.240112	0.162457	0.0840671	0.118458	0.0807921	0.0886536	0.136135	0.114084	0.0723862	0.0323317	0.0492894	0.0443272	0.0564657	0.0214483	0.0317325	0.0388619	0.0441489
PG 16:0_22:4	PG	797.534	NA	H78 C44 O10 P1	NA	-H+	Glycerophospholipid	negative	[PG 16:0_22:4 -H]-	FA 16:0 (+O)	FA 22:4 (+O)	NA	0.097863	0.130352	0.0977948	0.0996934	0.190462	0.267415	0.0986921	0.146287	0.0114729	0.0485595	0.0709091	0.038296	0.0556122	0.0481769	0.0707898	0.0616745	0.0547397	0.0435645	0.0214317	0.0283394	0.0364241	0.0310501	0.0210389	NA	NA	NA	0.0155943	NA	0.013832	0.00995397	NA
PG 18:0_20:4	PG	797.534	NA	H78 C44 O10 P1	NA	-H+	Glycerophospholipid	negative	[PG 18:0_20:4 -H]-	FA 18:0 (+O)	FA 20:4 (+O)	NA	0.265601	0.40534	0.252611	0.243681	0.445179	0.443872	0.169664	0.321758	0.0276116	0.101161	0.157613	0.0994481	0.135142	0.0946197	0.148854	0.129389	0.0687837	0.118581	0.0564705	0.0670916	0.105391	0.0839263	0.0470019	NA	0.0220185	0.0247386	0.0283254	NA	0.0166113	NA	0.0246053
PG 18:2_22:5	PG	819.52	NA	H76 C46 O10 P1	NA	-H+	Glycerophospholipid	negative	[PG 18:2_22:5 -H]-	FA 18:2 (+O)	FA 22:5 (+O)	NA	NA	NA	0.0128397	0.0394376	0.0374381	0.0646393	NA	NA	NA	0.0141129	NA	0.0122213	0.0174401	0.0126564	0.0136371	NA	NA	NA	NA	NA	NA	0.0166368	NA	NA	0.00535135	NA	NA	NA	0.00271725	NA	0.00489071
PG 18:1_22:6	PG	819.52	NA	H76 C46 O10 P1	NA	-H+	Glycerophospholipid	negative	[PG 18:1_22:6 -H]-	FA 18:1 (+O)	FA 22:6 (+O)	NA	NA	NA	NA	0.147168	NA	0.0921772	NA	0.0948789	0.0115679	0.0478296	0.0857525	0.0627569	0.0301556	0.0407553	NA	0.0773283	NA	NA	0.0358073	NA	0.127723	NA	0.0304933	0.0124665	0.0260594	0.0209625	0.0101317	0.00542934	0.0147	0.00910466	0.023748
PG 18:2_22:4	PG	821.535	NA	H78 C46 O10 P1	NA	-H+	Glycerophospholipid	negative	[PG 18:2_22:4 -H]-	FA 18:2 (+O)	FA 22:4 (+O)	NA	NA	0.0503126	NA	0.0224881	NA	0.0528473	NA	NA	NA	0.0142934	NA	0.0131117	0.0171255	0.00824627	0.021348	NA	NA	NA	NA	NA	NA	0.0112881	NA	NA	0.00442352	0.0027707	NA	NA	0.00186341	NA	0.00277618
PG 18:1_22:5	PG	821.535	NA	H78 C46 O10 P1	NA	-H+	Glycerophospholipid	negative	[PG 18:1_22:5 -H]-	FA 18:1 (+O)	FA 22:5 (+O)	NA	0.0413818	0.0962047	0.0496222	0.0710255	0.0932899	0.127141	0.0307674	0.0574546	0.00648731	0.0471878	0.0406614	0.0377041	0.0427966	0.0376327	0.0498094	0.0355913	0.0203797	0.0219873	0.0199713	0.014194	0.0204605	0.0300879	0.0144062	NA	0.0114965	NA	0.0147611	NA	0.00716352	0.00729639	0.0131677
PI 16:0_18:1	PI	835.536	NA	H80 C43 O13 P1	NA	-H+	Glycerophospholipid	negative	[PI 16:0_18:1 -H]-	FA 16:0 (+O)	FA 18:1 (+O)	PI(241)	0.653246	1.07249	0.71381	0.769521	0.959008	0.900867	0.704961	0.900098	0.214271	0.833282	1.08621	0.604262	0.756867	0.710856	0.981165	0.477217	0.274501	0.351705	0.307703	0.202556	0.288884	0.304124	0.241759	0.181335	0.266193	0.294566	0.339472	0.130635	0.189197	0.2664	0.312789
PI 17:0_17:0	PI	837.55	NA	H82 C43 O13 P1	NA	-H+	Glycerophospholipid	negative	[PI 17:0_17:0 -H]-	FA 17:0 (+O)	FA 17:0 (+O)	PI(241)	NA	NA	NA	NA	NA	0.000964276	0.00247239	NA	NA	NA	NA	NA	0.00133293	NA	NA	NA	0.000496903	0.0013744	0.00038064	0.000555469	0.000738436	NA	NA	NA	NA	NA	0.000432024	NA	NA	NA	NA
PI 16:0_20:4	PI	857.52	NA	H78 C45 O13 P1	NA	-H+	Glycerophospholipid	negative	[PI 16:0_20:4 -H]-	FA 16:0 (+O)	FA 20:4 (+O)	PI(241)	1.18577	1.76733	1.26515	1.31663	1.6305	1.77271	1.4142	1.56892	0.483193	1.62907	2.51369	1.59181	1.77991	1.50087	2.3489	0.865151	0.661843	0.743043	0.537595	0.390263	0.592277	0.588561	0.398325	0.369212	0.527779	0.664186	0.802144	0.256769	0.383926	0.623075	0.57302
PI 18:2_18:2	PI	857.52	NA	H78 C45 O13 P1	NA	-H+	Glycerophospholipid	negative	[PI 18:2_18:2 -H]-	FA 18:2 (+O)	FA 18:2 (+O)	PI(241)	NA	NA	NA	0.0819818	0.10399	0.133227	NA	NA	NA	NA	NA	NA	NA	NA	NA	NA	0.0419328	NA	NA	NA	NA	NA	NA	NA	NA	NA	NA	NA	NA	NA	NA
PI 18:2_18:1	PI	859.536	NA	H80 C45 O13 P1	NA	-H+	Glycerophospholipid	negative	[PI 18:2_18:1 -H]-	FA 18:2 (+O)	FA 18:1 (+O)	PI(241)	NA	NA	NA	NA	NA	0.476523	NA	NA	NA	NA	NA	NA	NA	NA	NA	0.0950498	NA	NA	0.0647306	NA	NA	NA	NA	NA	NA	NA	NA	NA	NA	0.137197	NA
PI 18:1_18:1	PI	861.551	NA	H82 C45 O13 P1	NA	-H+	Glycerophospholipid	negative	[PI 18:1_18:1 -H]-	FA 18:1 (+O)	FA 18:1 (+O)	PI(241)	NA	0.10179	NA	NA	NA	NA	0.0761081	0.0735389	0.0113952	0.050555	NA	NA	NA	NA	0.0689053	0.060747	0.038202	0.0531709	0.0427486	0.0301207	0.0386406	0.0381448	0.0291848	0.0189807	0.020588	NA	0.0316338	0.0109289	0.0172818	0.0241454	0.0386362
PI 16:0_22:6	PI	881.52	NA	H78 C47 O13 P1	NA	-H+	Glycerophospholipid	negative	[PI 16:0_22:6 -H]-	FA 16:0 (+O)	FA 22:6 (+O)	PI(241)	NA	NA	NA	NA	NA	1.95555	NA	NA	0.278468	NA	1.56142	NA	1.17589	NA	1.63937	0.845218	NA	NA	0.504963	NA	NA	0.637001	0.370815	0.382669	0.458231	NA	0.649183	0.18463	NA	0.451032	NA
PI 18:2_20:4	PI	881.52	NA	H78 C47 O13 P1	NA	-H+	Glycerophospholipid	negative	[PI 18:2_20:4 -H]-	FA 18:2 (+O)	FA 20:4 (+O)	PI(241)	0.123425	0.159617	0.116745	NA	NA	NA	NA	0.122249	NA	NA	NA	NA	NA	NA	NA	NA	NA	NA	NA	NA	NA	NA	NA	NA	NA	NA	NA	NA	NA	NA	NA
PI 18:1_20:4	PI	883.536	NA	H80 C47 O13 P1	NA	-H+	Glycerophospholipid	negative	[PI 18:1_20:4 -H]-	FA 18:1 (+O)	FA 20:4 (+O)	PI(241)	0.41953	0.4627	0.413027	0.244289	0.514269	0.53703	0.294247	0.427847	0.0475202	0.131001	0.231213	0.165787	0.192933	0.131012	0.26087	0.253818	0.130748	0.166248	0.111429	0.0955754	0.133785	0.132161	0.0838312	0.0309219	0.0409264	0.0491218	0.0627131	0.0244849	0.0393143	0.0458539	0.0778526
PI 18:0_20:4	PI	885.552	NA	H82 C47 O13 P1	NA	-H+	Glycerophospholipid	negative	[PI 18:0_20:4 -H]-	FA 18:0 (+O)	FA 20:4 (+O)	PI(241)	2.05799	3.13595	2.05943	1.65862	3.15002	2.87139	1.72506	2.46226	0.621967	1.98266	2.68341	1.74056	2.30738	1.70811	2.80543	1.24992	0.869331	1.27636	0.858658	0.618429	0.912878	0.835822	0.688403	0.584291	0.665377	0.757231	0.97627	0.365827	0.515975	0.756065	0.869495
PI 16:1_22:0	PI	891.598	NA	H88 C47 O13 P1	NA	-H+	Glycerophospholipid	negative	[PI 16:1_22:0 -H]-	FA 16:1 (+O)	FA 22:0 (+O)	PI(241)	0.00891726	0.0231765	0.00951024	0.0110507	0.0306932	0.0166475	0.00390817	0.00780084	0.00044575	0.0107463	0.0159258	0.00837746	0.00231837	0.00222009	0.00611527	0.00517725	0.00373279	0.00292198	0.00395576	0.00102027	0.00162642	0.00518706	0.00303134	0.00100261	0.00105854	0.00318551	0.00482983	NA	0.000530853	0.000743263	0.00195949
LPC 14:0	LPC	526.315	NA	H49 C24 N1 O9 P1	NA	+Ac	Glycerophospholipid	negative	[LPC 14:0 +Ac]-	FA 14:0 (+O)	-PC(74)	NA	1.00847	1.13706	1.0834	1.20356	1.18225	1.91182	0.976873	1.01464	0.223965	0.765472	1.00695	0.635141	0.709213	0.5601	0.82886	0.400121	0.365721	0.423525	0.215363	0.205995	0.289914	0.242606	0.171869	0.0815173	0.132939	0.174488	0.192933	0.0570311	0.105548	0.112028	0.136764
LPC 16:1	LPC	552.331	NA	H51 C26 N1 O9 P1	NA	+Ac	Glycerophospholipid	negative	[LPC 16:1 +Ac]-	FA 16:1 (+O)	-PC(74)	NA	3.19797	3.95909	3.59245	3.92829	4.45726	5.35488	2.69758	3.50731	0.716504	2.48293	2.77567	2.16505	2.52421	1.60936	3.08491	1.32051	1.1508	1.41932	0.634522	0.620114	1.05958	0.878896	0.59893	0.299223	0.536858	0.644795	0.705748	0.190758	0.361412	0.422603	0.493501
LPC 16:0	LPC	554.346	NA	H53 C26 N1 O9 P1	NA	+Ac	Glycerophospholipid	negative	[LPC 16:0 +Ac]-	FA 16:0 (+O)	-PC(74)	NA	17.9057	20.7068	20.9324	20.026	25.7658	27.4196	12.8605	18.703	4.98082	12.6334	19.487	12.9556	13.1919	9.81249	18.557	7.95643	6.4117	8.16044	3.71167	4.06621	6.82611	5.24991	3.48103	1.99932	3.20271	3.66935	3.80269	1.16441	2.06018	2.62994	2.54774
LPC 17:1	LPC	566.346	NA	H53 C27 N1 O9 P1	NA	+Ac	Glycerophospholipid	negative	[LPC 17:1 +Ac]-	FA 17:1 (+O)	-PC(74)	NA	0.0563295	NA	0.047748	NA	0.0605243	0.111695	0.0661303	NA	0.0133162	0.0235575	NA	NA	0.0340242	0.0222828	0.056263	0.0214468	0.0237548	0.022769	0.0128597	0.0119068	0.0157207	NA	NA	NA	NA	NA	NA	NA	NA	NA	NA
LPC 18:2	LPC	578.347	NA	H53 C28 N1 O9 P1	NA	+Ac	Glycerophospholipid	negative	[LPC 18:2 +Ac]-	FA 18:2 (+O)	-PC(74)	NA	1.56421	1.59758	1.51343	1.5821	1.94641	2.57076	1.32801	1.50209	0.640899	0.862827	1.12473	0.887088	0.853605	0.677239	1.15015	0.564799	0.551778	0.737247	0.346816	0.370872	0.5781	0.574488	0.323686	0.115963	0.2017	0.237225	0.243772	0.0980901	0.153974	0.168859	0.176674
LPC 18:1	LPC	580.362	NA	H55 C28 N1 O9 P1	NA	+Ac	Glycerophospholipid	negative	[LPC 18:1 +Ac]-	FA 18:1 (+O)	-PC(74)	NA	1.34049	1.65459	1.71468	1.96446	1.68513	2.12083	1.1083	1.52568	0.454794	1.01938	1.22642	0.763658	0.977272	0.708304	1.11396	0.603952	0.49749	0.791922	0.402832	0.401647	0.632524	0.575949	0.37835	0.149467	0.234722	0.244842	0.288724	0.109823	0.180204	0.213323	0.251811
LPC 20:4	LPC	602.347	NA	H53 C30 N1 O9 P1	NA	+Ac	Glycerophospholipid	negative	[LPC 20:4 +Ac]-	FA 20:4 (+O)	-PC(74)	NA	0.562761	0.677663	0.552766	0.632619	0.758909	1.01649	0.480952	0.599971	0.256789	0.493501	0.573598	0.320186	0.499992	0.267708	0.580937	0.292384	0.278296	0.412618	0.203905	0.190055	0.257843	0.291538	0.171808	0.0865822	0.124798	0.13861	0.149174	0.0481531	0.0922294	0.113285	0.117072
LPC 22:6	LPC	626.347	NA	H53 C32 N1 O9 P1	NA	+Ac	Glycerophospholipid	negative	[LPC 22:6 +Ac]-	FA 22:6 (+O)	-PC(74)	NA	0.0752019	0.10234	0.0685647	0.0828592	0.104128	0.139016	0.0596048	0.0763543	0.0256369	0.0647019	0.0685685	0.0549479	0.0695203	0.0340424	0.0764111	0.0460403	0.0321516	0.0561802	0.0331647	0.0276265	0.0426873	0.0524851	0.028203	0.0159709	0.0227764	0.0221279	0.0265834	0.0079537	0.0121087	0.0169367	0.0164994
PE 14:0_18:1	PE	688.494	NA	H71 C37 N1 O8 P1	NA	-H+	Glycerophospholipid	negative	[PE 14:0_18:1 -H]-	FA 14:0 (+O)	FA 18:1 (+O)	NA	0.0486416	NA	NA	0.0439406	NA	NA	0.0483732	NA	0.00747742	0.029245	NA	0.0208653	NA	NA	NA	0.0255139	0.0178408	0.0177171	0.00776472	0.0097623	0.0179223	0.0145083	0.00904567	NA	NA	0.00727723	0.0088294	NA	0.00446237	NA	0.00797579
PE 16:1_16:0	PE	688.494	NA	H71 C37 N1 O8 P1	NA	-H+	Glycerophospholipid	negative	[PE 16:1_16:0 -H]-	FA 16:1 (+O)	FA 16:0 (+O)	NA	0.31876	0.286309	0.298334	0.286052	0.306336	0.393903	0.259624	0.372049	0.0531987	0.163547	0.240028	0.135136	0.135503	0.145162	0.199087	0.108114	0.0689484	0.096511	0.0322539	0.0433312	0.0883529	0.0696078	0.0430732	0.0130065	0.0248896	0.0305995	0.0347877	0.0122921	0.0214084	0.0224392	0.0333835
PE 14:0_18:0	PE	690.509	NA	H73 C37 N1 O8 P1	NA	-H+	Glycerophospholipid	negative	[PE 14:0_18:0 -H]-	FA 14:0 (+O)	FA 18:0 (+O)	NA	0.92187	1.00859	0.813653	0.930857	1.19804	1.28457	0.754374	1.0739	0.171041	0.670556	0.91472	0.550198	0.640351	0.526351	0.714343	0.406522	0.310308	0.332097	0.17186	0.179139	0.32998	0.232527	0.159583	0.0742694	0.113304	0.153084	0.152983	0.0543183	0.0950904	0.121378	0.144914
PE 16:0_16:0	PE	690.509	NA	H73 C37 N1 O8 P1	NA	-H+	Glycerophospholipid	negative	[PE 16:0_16:0 -H]-	FA 16:0 (+O)	FA 16:0 (+O)	NA	0.667551	0.705878	0.592403	0.653594	0.858118	0.914389	0.536455	0.770614	0.12069	0.464234	0.630945	0.382252	0.439384	0.368709	0.507585	0.309649	0.228268	0.245757	0.130959	0.138427	0.24254	0.173801	0.129776	0.0593338	0.0865499	0.112221	0.113134	0.0424724	0.0722871	0.0917205	0.0969522
PE 16:0_17:1	PE	702.509	NA	H73 C38 N1 O8 P1	NA	-H+	Glycerophospholipid	negative	[PE 16:0_17:1 -H]-	FA 16:0 (+O)	FA 17:1 (+O)	NA	0.0357575	NA	NA	NA	0.0437806	0.059133	0.0306146	0.0391502	0.0107142	0.0287598	0.0357743	0.0267793	NA	NA	0.0376459	0.0185481	0.017626	NA	0.00741444	0.00898053	0.0175527	0.0134239	NA	NA	NA	NA	NA	NA	NA	NA	NA
PE 15:0_18:0	PE	704.525	NA	H75 C38 N1 O8 P1	NA	-H+	Glycerophospholipid	negative	[PE 15:0_18:0 -H]-	FA 15:0 (+O)	FA 18:0 (+O)	NA	0.0834761	0.0899329	0.061886	0.0762496	0.119557	0.17654	0.0912267	0.0793891	0.0176663	0.0598806	0.0970027	0.0602585	0.0701953	0.0433427	0.0857873	0.0420951	0.0496736	0.0277014	0.0174823	0.0148499	0.0308816	0.0246866	0.0180598	0.0080992	0.0156312	0.0184198	0.0190025	0.00599871	0.00919936	0.0136043	0.0122461
PE 16:0_17:0	PE	704.525	NA	H75 C38 N1 O8 P1	NA	-H+	Glycerophospholipid	negative	[PE 16:0_17:0 -H]-	FA 16:0 (+O)	FA 17:0 (+O)	NA	0.0964449	0.102535	0.0922472	0.0900764	0.140223	0.170427	0.0891638	0.103894	0.0206366	0.074283	0.102944	0.0661473	0.0738906	0.0424688	0.0927131	0.0668292	0.0607512	0.0458438	0.0314747	0.0269584	0.044779	0.0386925	0.0279468	0.0141312	0.0230217	0.0243412	0.0298019	0.010034	0.0134293	0.0211573	0.0129266
PE 16:3_18:0	PE	712.494	NA	H71 C39 N1 O8 P1	NA	-H+	Glycerophospholipid	negative	[PE 16:3_18:0 -H]-	FA 16:3 (+O)	FA 18:0 (+O)	NA	0.0176085	NA	NA	NA	NA	0.0239974	0.0181029	0.017699	0.00420707	NA	NA	0.0166023	NA	NA	NA	0.0115198	0.00727612	NA	0.00375806	NA	NA	NA	NA	NA	NA	NA	NA	NA	NA	NA	NA
PE 16:1_18:2	PE	712.494	NA	H71 C39 N1 O8 P1	NA	-H+	Glycerophospholipid	negative	[PE 16:1_18:2 -H]-	FA 16:1 (+O)	FA 18:2 (+O)	NA	0.0388653	0.0331997	0.0298998	0.0320622	0.0359267	0.0503338	0.0339601	0.0370089	0.00582727	0.0163323	0.0279107	0.0177748	0.0183249	0.0147103	0.0234329	0.0130672	0.0095756	0.0126302	0.0037845	0.00552698	0.0110814	0.007551	0.00569375	0.00193455	0.00327179	0.00331167	0.00384472	0.00150317	0.00238451	0.0029989	0.00466304
PE 16:0_18:3	PE	712.494	NA	H71 C39 N1 O8 P1	NA	-H+	Glycerophospholipid	negative	[PE 16:0_18:3 -H]-	FA 16:0 (+O)	FA 18:3 (+O)	NA	0.0567922	0.056517	0.052622	0.047349	0.0564168	0.0636099	0.0457273	0.0577282	0.012518	0.0365982	0.0646778	0.0431568	0.0449639	0.0319249	0.051923	0.0248735	0.0150591	0.0125616	0.00791208	0.0112719	0.0179507	0.0134066	0.0110022	NA	0.00711939	0.00895412	0.00753697	0.00347501	0.00475483	0.00639277	NA
PE 16:1_18:1	PE	714.509	NA	H73 C39 N1 O8 P1	NA	-H+	Glycerophospholipid	negative	[PE 16:1_18:1 -H]-	FA 16:1 (+O)	FA 18:1 (+O)	NA	0.122047	0.133099	0.117449	0.13086	NA	NA	0.11419	0.158086	0.0214418	0.0754584	NA	0.0743692	NA	NA	NA	0.0656375	0.0460221	0.0582376	0.0247203	0.0301103	0.054206	0.0400068	0.0248213	0.00890929	0.0179336	0.0208633	0.0218305	0.00649173	0.0131538	0.0146205	0.0265301
PE 16:0_18:2	PE	714.509	NA	H73 C39 N1 O8 P1	NA	-H+	Glycerophospholipid	negative	[PE 16:0_18:2 -H]-	FA 16:0 (+O)	FA 18:2 (+O)	NA	0.61336	0.550835	0.571412	0.636907	0.721044	0.781779	0.460372	0.560032	0.119707	0.378343	0.597891	0.381388	0.406514	0.315629	0.535352	0.200951	0.147794	0.200507	0.0810691	0.0883345	0.166536	0.163404	0.0899737	0.041147	0.0715436	0.086428	0.0913705	0.0251472	0.0469667	0.0512212	0.0773344
PE 16:1_18:0	PE	716.525	NA	H75 C39 N1 O8 P1	NA	-H+	Glycerophospholipid	negative	[PE 16:1_18:0 -H]-	FA 16:1 (+O)	FA 18:0 (+O)	NA	4.06221	5.4157	4.15663	4.29925	5.78963	5.9641	4.01701	5.17659	0.825313	3.15075	4.23622	2.99452	3.18816	2.24997	3.68364	1.95549	1.42575	1.73402	0.813556	0.825707	1.68296	1.24515	0.811289	0.400172	0.713161	0.747107	0.902111	0.325734	0.521759	0.585236	0.772628
PE 16:0_18:1	PE	716.525	NA	H75 C39 N1 O8 P1	NA	-H+	Glycerophospholipid	negative	[PE 16:0_18:1 -H]-	FA 16:0 (+O)	FA 18:1 (+O)	NA	2.61381	3.54367	2.70615	2.75619	3.71182	3.85627	2.44998	3.25678	0.531079	2.07416	2.74601	1.936	2.11364	1.50918	2.38598	1.28058	0.92379	1.18639	0.553012	0.584219	1.13642	0.914189	0.627673	0.293542	0.492108	0.507124	0.608479	0.219619	0.352388	0.397359	0.543527
PE 16:0_18:0	PE	718.54	NA	H77 C39 N1 O8 P1	NA	-H+	Glycerophospholipid	negative	[PE 16:0_18:0 -H]-	FA 16:0 (+O)	FA 18:0 (+O)	NA	4.9568	7.45852	5.80344	7.48611	7.85339	9.28483	4.63644	6.06389	1.29328	4.67433	6.54266	4.05229	4.68185	3.53537	5.54743	2.97279	1.7777	2.29906	1.35072	1.42542	2.29775	1.79437	1.18774	0.651091	1.13841	1.13882	1.35008	0.491075	0.810326	1.0075	1.21965
PE 17:0_18:1	PE	730.541	NA	H77 C40 N1 O8 P1	NA	-H+	Glycerophospholipid	negative	[PE 17:0_18:1 -H]-	FA 17:0 (+O)	FA 18:1 (+O)	NA	0.0150733	0.0165648	0.0101758	0.0184914	0.020205	0.0272709	0.0203265	0.0162942	0.00225272	0.00823365	0.0143503	NA	0.00810298	NA	NA	0.00856754	0.00824073	0.00596571	0.00428777	0.00471383	0.00580723	0.00459619	0.00538352	0.00181141	0.00253232	0.00322446	0.00325044	0.00144287	0.0033984	0.00226559	0.00401488
PE 17:0_18:0	PE	732.557	NA	H79 C40 N1 O8 P1	NA	-H+	Glycerophospholipid	negative	[PE 17:0_18:0 -H]-	FA 17:0 (+O)	FA 18:0 (+O)	NA	0.0265136	0.0296908	0.0212147	0.0241816	0.0309952	0.0540323	0.0302446	0.0249176	0.00519029	0.0159907	0.0252048	0.0166913	0.01814	0.0129742	0.0219329	0.0127015	0.0141485	0.0114951	0.00552193	0.0056651	0.0108771	0.0075377	0.00604052	0.00252944	0.00353981	0.00472231	0.00524491	0.00177968	0.0022695	0.00340319	0.00318339
PE 16:1_20:4	PE	736.494	NA	H71 C41 N1 O8 P1	NA	-H+	Glycerophospholipid	negative	[PE 16:1_20:4 -H]-	FA 16:1 (+O)	FA 20:4 (+O)	NA	0.0263637	0.0227525	0.0297344	0.0328901	0.0243726	0.0353914	0.0237366	0.0363631	0.00433121	NA	NA	NA	0.00976712	0.00788852	0.0131345	0.00858655	0.00747449	0.00815113	0.0020667	0.00357695	0.00908152	0.00366547	0.00443608	NA	NA	NA	NA	NA	NA	NA	0.00229714
PE 16:0_20:4	PE	738.509	NA	H73 C41 N1 O8 P1	NA	-H+	Glycerophospholipid	negative	[PE 16:0_20:4 -H]-	FA 16:0 (+O)	FA 20:4 (+O)	NA	0.479576	0.548287	0.522765	0.670555	0.626653	0.879245	0.380362	0.556076	0.0900891	0.306588	0.476579	0.283702	0.332848	0.206511	0.425293	0.186747	0.119845	0.179842	0.0642972	0.0640973	0.134035	0.106771	0.0658734	0.0264449	0.0472712	0.050891	0.0613677	0.0178009	0.0361597	0.0472441	0.0343777
PE 16:0_20:3	PE	740.525	NA	H75 C41 N1 O8 P1	NA	-H+	Glycerophospholipid	negative	[PE 16:0_20:3 -H]-	FA 16:0 (+O)	FA 20:3 (+O)	NA	0.691393	0.588308	0.665171	0.821429	0.80479	1.03346	0.691801	0.73797	0.163743	0.556029	0.949996	0.515747	0.646459	0.472162	0.690549	0.358293	0.257055	0.189126	0.130095	0.170627	0.303818	0.177523	0.122103	NA	0.0954692	0.115036	0.13401	NA	0.0908407	0.113464	0.10439
PE 18:3_18:0	PE	740.525	NA	H75 C41 N1 O8 P1	NA	-H+	Glycerophospholipid	negative	[PE 18:3_18:0 -H]-	FA 18:3 (+O)	FA 18:0 (+O)	NA	0.0680904	0.0439587	0.0532054	0.0823071	0.0865993	0.0756901	0.0604075	0.0665794	0.010719	0.0347015	0.0553783	0.0292977	0.0383132	0.0240425	0.0486965	0.0321632	0.0242069	0.0249793	0.0114336	0.0136066	0.023758	0.0206728	0.0120279	NA	0.00747984	0.00807003	0.0100287	NA	0.00581281	0.00698933	0.00834895
PE 18:2_18:1	PE	740.525	NA	H75 C41 N1 O8 P1	NA	-H+	Glycerophospholipid	negative	[PE 18:2_18:1 -H]-	FA 18:2 (+O)	FA 18:1 (+O)	NA	0.182025	0.163544	0.156109	0.234163	0.235083	0.260988	0.181039	0.193651	0.0305079	0.0815105	0.131476	0.0836116	0.0821056	0.0714409	0.127369	0.0683527	0.0552411	0.070077	0.0253493	0.0328419	0.0558789	0.058202	0.0312153	NA	0.0158363	0.0186153	0.0205159	NA	0.0148572	0.0162675	0.0216862
PE 16:0_20:2	PE	742.541	NA	H77 C41 N1 O8 P1	NA	-H+	Glycerophospholipid	negative	[PE 16:0_20:2 -H]-	FA 16:0 (+O)	FA 20:2 (+O)	NA	0.318491	0.345661	NA	NA	0.3591	0.405151	NA	NA	NA	NA	NA	NA	NA	NA	NA	0.113799	NA	0.173685	NA	NA	NA	0.151972	0.0829721	NA	NA	0.044192	NA	NA	NA	NA	0.0406109
PE 18:2_18:0	PE	742.541	NA	H77 C41 N1 O8 P1	NA	-H+	Glycerophospholipid	negative	[PE 18:2_18:0 -H]-	FA 18:2 (+O)	FA 18:0 (+O)	NA	1.56621	1.50697	1.14021	1.44354	1.96174	2.25999	1.34188	1.475	0.270511	0.893802	1.31193	0.831694	0.834503	0.742009	1.14942	0.735927	0.518141	0.676091	0.284787	0.321	0.593881	0.610033	0.358251	0.141837	0.198926	0.25005	0.265629	0.0815801	0.160743	0.192527	0.212727
PE 18:1_18:1	PE	742.541	NA	H77 C41 N1 O8 P1	NA	-H+	Glycerophospholipid	negative	[PE 18:1_18:1 -H]-	FA 18:1 (+O)	FA 18:1 (+O)	NA	NA	0.142647	0.111388	NA	NA	0.219643	0.0884411	0.149175	0.02584	0.0845326	NA	0.071532	0.0714984	0.0629445	0.0998647	0.0671805	0.0430233	0.073909	0.0286947	0.0355761	0.0673013	0.0592123	0.0407743	0.0172577	0.0212171	0.0248098	0.0243652	0.00967613	0.0192212	0.0214889	0.0332596
PE 16:0_20:1	PE	744.556	NA	H79 C41 N1 O8 P1	NA	-H+	Glycerophospholipid	negative	[PE 16:0_20:1 -H]-	FA 16:0 (+O)	FA 20:1 (+O)	NA	0.542645	0.458237	0.572575	0.532573	0.672106	0.597418	0.403878	0.618541	0.108147	0.384921	0.52058	0.350047	0.388669	0.320222	0.437022	0.284198	0.18685	0.232005	0.143533	0.158483	0.280035	0.197666	0.128692	0.0666145	0.10008	0.0817945	0.104389	0.0454924	0.0696156	0.0989194	0.101257
PE 18:1_18:0	PE	744.556	NA	H79 C41 N1 O8 P1	NA	-H+	Glycerophospholipid	negative	[PE 18:1_18:0 -H]-	FA 18:1 (+O)	FA 18:0 (+O)	NA	1.7368	1.54004	1.58601	1.67554	2.09462	1.83209	1.15275	1.80899	0.303729	1.10791	1.53608	0.997372	1.1241	0.8952	1.2493	0.830452	0.541527	0.792264	0.416857	0.442345	0.793407	0.703419	0.451769	0.203363	0.297369	0.25898	0.314944	0.135535	0.195311	0.287547	0.306851
PE 18:0_18:0	PE	746.572	NA	H81 C41 N1 O8 P1	NA	-H+	Glycerophospholipid	negative	[PE 18:0_18:0 -H]-	FA 18:0 (+O)	FA 18:0 (+O)	NA	0.0472038	0.0646109	NA	NA	0.0957319	0.0639427	NA	0.0478203	0.00880955	0.0401347	NA	NA	NA	NA	0.0467133	0.0249207	NA	0.0210825	NA	NA	NA	NA	NA	NA	NA	NA	NA	NA	NA	NA	NA
PE 16:1_22:5	PE	762.509	NA	H73 C43 N1 O8 P1	NA	-H+	Glycerophospholipid	negative	[PE 16:1_22:5 -H]-	FA 16:1 (+O)	FA 22:5 (+O)	NA	0.156661	0.150795	0.140012	0.209253	0.193954	0.239856	0.203769	0.223244	0.0301698	0.10368	0.153052	0.0923202	0.113894	0.0793251	0.103877	0.107493	0.0810988	0.0741516	0.0331665	0.0374287	0.0721153	0.052115	0.030734	0.0119253	0.0202868	0.0273026	0.0322851	0.0089796	0.0173402	0.0196999	0.0325467
PE 16:0_22:6	PE	762.509	NA	H73 C43 N1 O8 P1	NA	-H+	Glycerophospholipid	negative	[PE 16:0_22:6 -H]-	FA 16:0 (+O)	FA 22:6 (+O)	NA	0.198479	0.209107	0.196636	0.223056	0.244682	0.328139	0.177137	0.235675	0.0384032	0.123083	0.170467	0.12173	0.148369	0.0936319	0.170457	0.104615	0.0696306	0.0933952	0.0360937	0.0393218	0.0929286	0.0772612	0.0436111	0.0195888	0.0330231	0.0284478	0.0347877	0.0107352	0.0192678	0.0299285	0.0247817
PE 16:0_22:5	PE	764.526	NA	H75 C43 N1 O8 P1	NA	-H+	Glycerophospholipid	negative	[PE 16:0_22:5 -H]-	FA 16:0 (+O)	FA 22:5 (+O)	NA	3.8344	4.1876	3.5844	4.41909	4.50719	5.59383	3.2878	4.96343	0.642257	NA	NA	2.40414	2.70938	2.00616	3.24763	2.02373	NA	1.35287	0.741865	0.870927	1.16234	1.0614	0.799974	NA	NA	0.739769	NA	NA	NA	NA	NA
PE 18:1_20:4	PE	764.526	NA	H75 C43 N1 O8 P1	NA	-H+	Glycerophospholipid	negative	[PE 18:1_20:4 -H]-	FA 18:1 (+O)	FA 20:4 (+O)	NA	0.148366	0.17208	0.142201	0.152523	0.182516	0.218867	0.0890905	0.161129	0.0268385	0.0889227	0.113846	0.0633397	0.0844703	0.0536137	0.107212	0.0520418	0.0379914	0.0482409	0.0169044	0.0206063	0.0409973	0.0371418	0.0214001	0.00873863	0.0138077	0.0123442	0.0175056	0.00637297	0.0121216	0.0131169	0.0148292
PE 18:0_20:4	PE	766.54	NA	H77 C43 N1 O8 P1	NA	-H+	Glycerophospholipid	negative	[PE 18:0_20:4 -H]-	FA 18:0 (+O)	FA 20:4 (+O)	NA	0.232334	0.262718	0.217256	0.297239	0.357386	0.345975	0.240077	0.282625	0.0643375	0.219439	0.27177	0.183168	0.205439	0.148887	0.263202	0.139874	0.104873	0.135418	0.0696165	0.0736116	0.121469	0.108922	0.0725432	0.0366549	0.0550798	0.0598378	0.0639851	0.0235383	0.0419823	0.0572044	0.0550086
PE 18:0_20:2	PE	770.572	NA	H81 C43 N1 O8 P1	NA	-H+	Glycerophospholipid	negative	[PE 18:0_20:2 -H]-	FA 18:0 (+O)	FA 20:2 (+O)	NA	0.0216271	0.0237071	0.0160056	0.0269733	0.0333592	0.0285693	0.0163239	0.022059	0.0069993	0.0106724	NA	0.0127439	0.0154911	0.0100018	0.0204265	0.00956858	0.00659995	0.0103553	0.00466312	0.0046966	0.00935288	0.00736478	0.00450869	NA	NA	0.00393106	NA	0.00213297	0.00305202	0.00362852	0.0047903
PE 18:1_22:6	PE	788.526	NA	H75 C45 N1 O8 P1	NA	-H+	Glycerophospholipid	negative	[PE 18:1_22:6 -H]-	FA 18:1 (+O)	FA 22:6 (+O)	NA	0.0673493	0.0604187	0.0497959	0.0387222	0.0581027	0.0770847	NA	0.088566	0.0268724	NA	NA	NA	NA	NA	NA	0.0296543	NA	0.0262693	0.00972549	NA	0.0358804	0.0193333	0.024029	0.0149245	0.00928882	NA	NA	0.008296	0.00644857	NA	NA
LPE 16:1	LPE	450.263	NA	H41 C21 N1 O7 P1	NA	-H+	Glycerophospholipid	negative	[LPE 16:1 -H]-	FA 16:1 (+O)	NA	NA	0.27029	0.288159	0.218247	0.251512	0.250521	0.35131	0.187088	0.287595	0.0538822	0.144488	0.207683	0.122245	0.120024	0.128626	0.159242	0.0779259	0.0593718	0.0858344	0.0361184	0.0384989	0.0661367	0.0573855	0.0363373	NA	0.0227276	0.0344579	0.029686	NA	0.0221725	0.0241946	0.0357186
LPE 16:0	LPE	452.279	NA	H43 C21 N1 O7 P1	NA	-H+	Glycerophospholipid	negative	[LPE 16:0 -H]-	FA 16:0 (+O)	NA	NA	0.250506	0.285429	0.229572	0.27101	0.317979	0.348678	0.19725	0.278217	0.0991638	0.163484	0.202971	0.142712	0.151705	0.130421	0.186933	0.0921183	0.0740144	0.124738	0.0482138	0.0536607	0.0844577	0.103574	0.0604068	0.0369783	0.0468931	0.0553847	0.0488571	0.0219429	0.0376973	0.0500841	0.0624594
LPE 18:2	LPE	476.278	NA	H43 C23 N1 O7 P1	NA	-H+	Glycerophospholipid	negative	[LPE 18:2 -H]-	FA 18:2 (+O)	NA	NA	0.350627	0.332063	0.266415	0.311782	0.397442	0.47801	0.295017	0.310069	0.0989067	0.185611	0.303167	0.171607	0.199482	0.174857	0.237426	0.122507	0.102495	0.133374	0.0636894	0.0720676	0.104571	0.110298	0.0738111	0.0608639	0.0553095	0.0633496	0.0622127	0.0297195	0.04912	0.0477708	0.0661876
LPE 18:1	LPE	478.294	NA	H45 C23 N1 O7 P1	NA	-H+	Glycerophospholipid	negative	[LPE 18:1 -H]-	FA 18:1 (+O)	NA	NA	0.360237	0.398948	0.327252	0.356425	0.415439	0.482988	0.293007	0.424967	0.184717	0.260016	0.335392	0.235031	0.245119	0.201066	0.276239	0.141398	0.130931	0.233701	0.0985197	0.0970528	0.158616	0.145308	0.10846	0.0937209	0.0894183	0.102423	0.0918386	0.0524981	0.0806193	0.0951066	0.133624
LPE 20:4	LPE	500.279	NA	H43 C25 N1 O7 P1	NA	-H+	Glycerophospholipid	negative	[LPE 20:4 -H]-	FA 20:4 (+O)	NA	NA	1.33821	1.60431	1.19461	1.45518	1.76121	2.14949	1.26821	1.65549	0.42465	1.20222	1.36641	0.939051	1.09228	0.791811	1.25979	0.638681	0.478052	1.1347	0.338328	0.35672	0.597311	0.543113	0.346779	0.241587	0.290773	0.351921	0.399625	0.132667	0.268008	0.352432	0.42385
LPE 20:3	LPE	502.294	NA	H45 C25 N1 O7 P1	NA	-H+	Glycerophospholipid	negative	[LPE 20:3 -H]-	FA 20:3 (+O)	NA	NA	NA	NA	NA	0.0799059	NA	NA	NA	NA	0.0334109	NA	NA	NA	NA	NA	NA	NA	NA	NA	0.0162319	NA	NA	NA	0.0164543	NA	NA	NA	NA	NA	NA	NA	NA
LPE 20:2	LPE	504.31	NA	H47 C25 N1 O7 P1	NA	-H+	Glycerophospholipid	negative	[LPE 20:2 -H]-	FA 20:2 (+O)	NA	NA	0.0242142	0.0226419	0.0158415	0.0273769	0.0205794	0.0251727	0.0151658	0.0200578	0.0236914	0.0162936	0.0127815	0.0112359	0.0108746	0.0123036	0.0173071	0.00734986	0.00905489	0.00940576	0.00604587	0.00610634	0.00790144	0.00955268	0.00747723	0.00604848	0.00419961	0.00680975	0.00534025	0.00329843	0.00590398	0.00677461	0.0134475
LPE 20:1	LPE	506.325	NA	H49 C25 N1 O7 P1	NA	-H+	Glycerophospholipid	negative	[LPE 20:1 -H]-	FA 20:1 (+O)	NA	NA	0.0377648	0.0356123	0.0248505	0.0425304	0.0300377	0.0364003	0.0265437	0.0465268	0.0490796	0.0260564	0.0190035	0.0180968	0.013382	0.016828	0.0236603	0.00958805	0.0107686	0.0115924	0.00832803	0.00623443	0.0109011	0.0115595	0.00855269	0.00872741	0.0055878	0.00665898	0.00546022	0.00470523	0.00654442	0.00826633	0.0176731
LPE 22:6	LPE	524.279	NA	H43 C27 N1 O7 P1	NA	-H+	Glycerophospholipid	negative	[LPE 22:6 -H]-	FA 22:6 (+O)	NA	NA	0.145362	0.163251	0.123306	0.123618	0.183611	0.21358	0.10409	0.177759	0.0475619	0.104024	0.123121	0.104682	0.11754	0.0851993	0.125943	0.0627309	0.0485305	0.0939905	0.0421285	0.0367728	0.0648177	0.0713582	0.0419433	0.0293195	0.0365583	0.0416844	0.0391399	0.0158109	0.0281438	0.0378943	0.0386383
LPE 22:5	LPE	526.295	NA	H45 C27 N1 O7 P1	NA	-H+	Glycerophospholipid	negative	[LPE 22:5 -H]-	FA 22:5 (+O)	NA	NA	0.0940117	0.104251	0.0696663	0.100922	0.0965585	0.150373	0.090158	0.110261	0.0491031	0.0595594	0.071325	0.0599469	0.0644554	0.0510837	0.0685484	0.0367123	0.0423382	0.0428175	0.0275906	0.0258428	0.0385965	0.0389538	0.0257601	0.0235183	0.0220491	0.0246539	0.0239419	0.0117931	0.0182824	0.0242812	0.0365422
LPE 22:4	LPE	528.31	NA	H47 C27 N1 O7 P1	NA	-H+	Glycerophospholipid	negative	[LPE 22:4 -H]-	FA 22:4 (+O)	NA	NA	0.198654	0.193868	0.136734	0.20247	0.183171	0.223365	0.147997	0.207805	0.189127	0.136749	0.119923	0.104332	0.107462	0.0968873	0.136375	0.0762518	0.0838287	0.0881095	0.0667567	0.0546183	0.0930306	0.0746428	0.0696414	0.0539354	0.050524	0.0654262	0.065592	0.0261381	0.0517376	0.0637951	0.107645
PA 16:1_18:1	PA	671.467	NA	H68 C37 O8 P1	NA	-H+	Glycerophospholipid	negative	[PA 16:1_18:1 -H]-	FA 16:1 (+O)	FA 18:1 (+O)	NA	0.0673708	NA	0.0727844	NA	NA	NA	0.0609264	0.0842322	0.0169068	0.0727439	NA	NA	NA	NA	0.076551	NA	0.0282979	NA	NA	NA	0.0289066	NA	0.0145194	NA	NA	NA	NA	NA	NA	NA	NA
PC 14:0_14:0	PC	736.515	NA	H75 C38 N1 O10 P1	NA	+Ac	Glycerophospolipid	negative	[PC 14:0_14:0 +Ac]-	FA 14:0 (+O)	FA 14:0 (+O)	-PC(74)	0.248811	0.183299	0.212619	0.366847	0.288361	0.479395	0.301835	0.364726	0.0593701	0.207001	0.288609	0.198583	0.21044	0.137644	0.175061	0.138997	0.151846	0.108677	0.0568956	0.0605163	0.086548	0.0755061	0.0455032	0.0260166	0.0287095	0.0586775	0.0397733	0.0138918	0.0260276	0.0280169	0.05242
PC 14:1_16:0	PC	762.53	NA	H77 C40 N1 O10 P1	NA	+Ac	Glycerophospolipid	negative	[PC 14:1_16:0 +Ac]-	FA 14:1 (+O)	FA 16:0 (+O)	-PC(74)	0.639059	0.603476	0.556306	0.684575	0.678818	1.24924	0.540372	0.79025	0.133803	0.403372	0.519855	0.415218	0.589952	0.312902	0.509831	0.289213	0.250782	0.28185	0.11649	0.117515	0.255245	0.227011	0.106063	0.0620497	0.106149	0.0988016	0.0893657	0.0299774	0.0559822	0.0903656	0.0812769
PC 14:0_16:1	PC	762.53	NA	H77 C40 N1 O10 P1	NA	+Ac	Glycerophospolipid	negative	[PC 14:0_16:1 +Ac]-	FA 14:0 (+O)	FA 16:1 (+O)	-PC(74)	0.819944	0.741328	0.624117	0.993076	0.841147	1.50533	0.86805	1.13721	0.157113	0.514019	0.715008	0.489206	0.700755	0.421869	0.513601	0.482788	0.434832	0.381899	0.186405	0.186338	0.338767	0.292433	0.133851	0.0699426	0.11453	0.152082	0.13869	0.0449493	0.0863453	0.0975957	0.162419
PC 14:0_16:0	PC	764.546	NA	H79 C40 N1 O10 P1	NA	+Ac	Glycerophospolipid	negative	[PC 14:0_16:0 +Ac]-	FA 14:0 (+O)	FA 16:0 (+O)	-PC(74)	27.6041	28.1722	22.2884	28.8752	26.3669	46.3605	19.918	34.501	6.60706	23.5559	30.817	17.6589	23.3777	15.9379	22.5306	11.7088	11.4359	9.3835	5.32501	5.1459	7.88417	7.98621	4.50645	2.98455	4.29639	5.58624	4.46354	1.73776	3.05135	3.69582	4.35453
PC 15:1_16:0	PC	776.546	NA	H79 C41 N1 O10 P1	NA	+Ac	Glycerophospolipid	negative	[PC 15:1_16:0 +Ac]-	FA 15:1 (+O)	FA 16:0 (+O)	-PC(74)	0.661045	0.754129	0.535429	0.726957	0.882006	1.17405	0.567941	0.841121	0.158361	0.503746	0.786365	0.472882	0.662283	0.467699	0.69713	0.358686	0.270276	0.252776	0.149531	0.167183	0.268887	0.210014	0.119814	0.0804337	0.136865	0.167266	0.136796	0.0489361	0.0871828	0.112063	0.104445
PC 15:0_16:1	PC	776.546	NA	H79 C41 N1 O10 P1	NA	+Ac	Glycerophospolipid	negative	[PC 15:0_16:1 +Ac]-	FA 15:0 (+O)	FA 16:1 (+O)	-PC(74)	1.0289	1.14543	0.801855	1.20512	1.3077	2.02208	0.901592	1.24008	0.211394	0.73545	1.06249	0.70034	0.945684	0.649486	0.937747	0.577346	0.442707	0.448074	0.243064	0.236126	0.389053	0.344877	0.171775	0.121311	0.212142	0.254147	0.215084	0.0726892	0.126143	0.15853	0.17447
PC 15:0_16:0	PC	778.562	NA	H81 C41 N1 O10 P1	NA	+Ac	Glycerophospolipid	negative	[PC 15:0_16:0 +Ac]-	FA 15:0 (+O)	FA 16:0 (+O)	-PC(74)	2.20063	4.77316	3.05676	4.89334	5.33693	9.17509	3.95273	4.21101	0.92703	3.35893	4.76402	3.35629	4.13721	2.65658	4.28225	1.9448	2.18062	1.66376	1.08973	1.01302	1.4092	1.5632	0.865734	0.583877	0.95856	1.08746	1.02623	0.300935	0.520995	0.762933	0.741543
PC 14:0_18:2	PC	788.546	PhosphatidylethanolserineMSMS_Precursor	H79 C42 N1 O10 P1	NA	+Ac	Glycerophospolipid	negative	[PC 14:0_18:2 +Ac]-	FA 14:0 (+O)	FA 18:2 (+O)	-PC(74)	0.562343	0.468716	0.339056	0.579645	0.571138	1.13683	0.478633	0.572046	NA	0.288844	0.378171	0.228787	0.314272	0.21732	0.30386	0.213513	0.247589	0.202559	0.108578	0.112728	0.166074	0.201318	0.0861452	NA	0.0481334	0.0694273	0.0624926	NA	0.036537	0.0418646	0.0567039
PC 16:2_16:0	PC	788.546	PhosphatidylethanolserineMSMS_Precursor	H79 C42 N1 O10 P1	NA	+Ac	Glycerophospolipid	negative	[PC 16:2_16:0 +Ac]-	FA 16:2 (+O)	FA 16:0 (+O)	-PC(74)	1.04805	0.989903	0.680668	1.02135	1.10742	1.844	0.766343	1.09461	0.157518	0.717379	0.875518	0.557895	0.754141	0.503784	0.807581	0.376064	0.349552	0.363943	0.193382	0.194935	0.299444	0.307528	0.144786	0.0791388	0.119122	0.158172	0.149517	0.0469108	0.0893813	0.109843	0.146079
PC 16:1_16:1	PC	788.546	PhosphatidylethanolserineMSMS_Precursor	H79 C42 N1 O10 P1	NA	+Ac	Glycerophospolipid	negative	[PC 16:1_16:1 +Ac]-	FA 16:1 (+O)	FA 16:1 (+O)	-PC(74)	0.938474	0.9317	0.56538	1.07088	0.973084	1.69487	0.815456	1.40148	0.163052	0.627442	0.688314	0.566583	0.758867	0.444829	0.73429	0.470043	0.466623	0.486384	0.226118	0.24953	0.390609	0.372245	0.173983	0.0821176	0.150651	0.182262	0.174823	0.0496342	0.0993518	0.123732	0.193127
PC 16:1_16:0	PC	790.561	NA	H81 C42 N1 O10 P1	NA	+Ac	Glycerophospolipid	negative	[PC 16:1_16:0 +Ac]-	FA 16:1 (+O)	FA 16:0 (+O)	-PC(74)	68.0256	71.5206	52.5496	66.6183	72.2813	115.926	41.3382	72.366	12.136	44.6053	57.5378	37.5956	52.0238	35.0508	62.1657	28.0343	19.1738	30.213	12.8701	11.1535	19.3954	18.5994	9.01727	5.53667	9.3839	11.3141	10.1496	3.13271	6.50455	7.18376	9.72144
PC 16:0_16:0	PC	792.576	NA	H83 C42 N1 O10 P1	NA	+Ac	Glycerophospolipid	negative	[PC 16:0_16:0 +Ac]-	FA 16:0 (+O)	FA 16:0 (+O)	-PC(74)	108.55	130.136	99.7535	106.192	140.711	197.671	91.244	135.832	27.516	90.4686	139.119	75.4636	110.139	71.0951	110.204	53.8441	42.2099	49.2029	23.4928	24.0393	35.9032	32.5742	19.8444	12.4554	18.6088	19.9658	19.4849	7.06595	11.0326	15.0442	20.3568
PC 15:0_18:1	PC	804.578	NA	H83 C43 N1 O10 P1	NA	+Ac	Glycerophospolipid	negative	[PC 15:0_18:1 +Ac]-	FA 15:0 (+O)	FA 18:1 (+O)	-PC(74)	0.332434	0.41741	0.275391	0.384804	0.373925	0.639501	0.261813	0.356425	0.0680437	0.220011	0.287021	0.201899	0.256892	0.186379	0.276921	0.178253	0.194825	0.18069	0.110665	0.0978939	0.155855	0.165968	0.0968229	0.0543628	0.0609969	0.065455	0.0681722	0.0299048	0.0461129	0.0770847	0.0711747
PC 16:1_17:0	PC	804.578	NA	H83 C43 N1 O10 P1	NA	+Ac	Glycerophospolipid	negative	[PC 16:1_17:0 +Ac]-	FA 16:1 (+O)	FA 17:0 (+O)	-PC(74)	0.254918	0.309461	0.207013	0.247023	0.235051	0.41522	0.188397	0.26812	0.0408821	0.169719	0.216173	0.131218	0.15612	0.109079	0.202431	0.110639	0.114131	0.0923404	NA	NA	0.0919754	0.073831	0.0450855	0.0219613	NA	0.0512789	NA	0.0165272	NA	NA	0.0318737
PC 16:0_17:1	PC	804.578	NA	H83 C43 N1 O10 P1	NA	+Ac	Glycerophospolipid	negative	[PC 16:0_17:1 +Ac]-	FA 16:0 (+O)	FA 17:1 (+O)	-PC(74)	1.36834	1.81258	1.18316	1.58644	1.73735	2.79946	1.33417	1.67448	0.300607	0.901655	1.25748	0.856527	1.09322	0.854187	1.45648	0.839553	0.63065	0.755239	0.433805	0.400427	0.557998	0.54609	0.311539	0.155637	0.27846	0.306603	0.294185	0.135029	0.229272	0.21372	0.284547
PC 16:0_18:2	PC	816.578	NA	H83 C44 N1 O10 P1	NA	+Ac	Glycerophospolipid	negative	[PC 16:0_18:2 +Ac]-	FA 16:0 (+O)	FA 18:2 (+O)	-PC(74)	17.8414	17.8703	12.663	17.5272	16.87	31.3484	14.5816	17.9765	3.2578	9.80266	14.1766	8.88205	11.4217	8.80298	13.4459	7.43057	7.02849	6.34735	4.69647	4.18321	6.31372	6.81026	3.75017	1.68544	2.24715	2.7644	2.36377	0.862694	1.52159	2.02628	1.99741
PC 16:0_18:1	PC	818.593	NA	H85 C44 N1 O10 P1	NA	+Ac	Glycerophospolipid	negative	[PC 16:0_18:1 +Ac]-	FA 16:0 (+O)	FA 18:1 (+O)	-PC(74)	18.6503	19.1003	15.811	16.4552	19.2397	29.8772	12.0167	19.5267	3.36737	11.7786	14.1794	10.2791	13.5382	8.96958	14.3681	7.33961	13.3626	7.18967	5.18999	4.7559	7.09606	7.87147	4.16195	2.01406	2.85878	2.85993	3.20354	1.1959	2.1144	6.1937	3.19356
PC 14:0_22:5	PC	838.562	PhosphatidylethanolserineMSMS_Precursor	H81 C46 N1 O10 P1	NA	+Ac	Glycerophospolipid	negative	[PC 14:0_22:5 +Ac]-	FA 14:0 (+O)	FA 22:5 (+O)	-PC(74)	NA	NA	NA	0.0480455	NA	0.0748813	NA	NA	NA	0.0309319	NA	NA	NA	NA	NA	NA	NA	NA	NA	NA	NA	NA	NA	NA	NA	NA	NA	NA	NA	NA	NA
PC 16:1_20:4	PC	838.562	PhosphatidylethanolserineMSMS_Precursor	H81 C46 N1 O10 P1	NA	+Ac	Glycerophospolipid	negative	[PC 16:1_20:4 +Ac]-	FA 16:1 (+O)	FA 20:4 (+O)	-PC(74)	0.102497	0.115193	0.0659162	0.118508	0.101724	0.184212	0.0762606	0.152362	NA	0.0645856	0.0672313	0.0590688	0.0791397	0.039417	0.0620629	0.0752297	0.0535961	0.0628334	0.0447628	0.0408679	0.0599301	0.0754958	0.0313076	0.0135229	0.0180343	0.0207787	0.0201767	0.00674383	0.0106087	0.0167722	0.0228395
PC 16:0_20:5	PC	838.562	PhosphatidylethanolserineMSMS_Precursor	H81 C46 N1 O10 P1	NA	+Ac	Glycerophospolipid	negative	[PC 16:0_20:5 +Ac]-	FA 16:0 (+O)	FA 20:5 (+O)	-PC(74)	0.268761	0.203664	0.184139	0.24265	0.221248	0.301976	0.1526	0.336587	0.0512308	0.15041	0.292237	0.164317	0.189749	0.12256	0.181385	0.133425	0.0939205	0.105073	0.0783096	0.0644935	0.0941957	0.113185	0.0474092	0.0317625	0.031323	0.0428899	0.0326571	0.0192324	0.0225892	0.0340865	0.054912
PC 16:0_20:4	PC	840.577	NA	H83 C46 N1 O10 P1	NA	+Ac	Glycerophospolipid	negative	[PC 16:0_20:4 +Ac]-	FA 16:0 (+O)	FA 20:4 (+O)	-PC(74)	5.06574	5.89172	3.89865	5.86885	6.54418	9.87282	3.96333	5.9999	1.18106	3.87831	5.15789	3.31531	4.85554	2.95087	4.81093	3.15755	2.63128	3.0436	2.01534	1.75868	2.40136	3.11643	1.44201	0.794114	1.10636	1.3952	1.0906	0.398269	0.712433	1.05801	1.0164
PC 18:2_18:0	PC	844.609	NA	H87 C46 N1 O10 P1	NA	+Ac	Glycerophospolipid	negative	[PC 18:2_18:0 +Ac]-	FA 18:2 (+O)	FA 18:0 (+O)	-PC(74)	1.39123	1.3188	0.888787	1.12024	1.42069	1.43959	0.632905	1.31632	0.362836	0.657981	0.807089	0.530589	0.74341	0.44304	0.882183	0.434102	0.363099	0.498216	0.196077	0.212522	0.360109	0.331026	0.197688	0.0955959	0.146189	0.155575	0.110539	0.0800646	0.0881226	0.129224	0.163134
PC 18:1_18:1	PC	844.609	NA	H87 C46 N1 O10 P1	NA	+Ac	Glycerophospolipid	negative	[PC 18:1_18:1 +Ac]-	FA 18:1 (+O)	FA 18:1 (+O)	-PC(74)	0.153151	0.18024	0.108638	0.144517	0.194333	0.427651	0.0817376	0.172976	0.0392989	0.091899	0.0965177	0.0839786	0.119514	0.0694686	0.131136	0.0878096	0.61731	0.118309	0.0546777	0.0524455	0.0830783	0.0889424	0.0599525	0.0281706	0.0321378	0.0262389	0.0298619	0.0222576	0.0191395	0.0320773	0.0446242
PC 16:0_22:6	PC	864.577	NA	H83 C48 N1 O10 P1	NA	+Ac	Glycerophospolipid	negative	[PC 16:0_22:6 +Ac]-	FA 16:0 (+O)	FA 22:6 (+O)	-PC(74)	1.95964	2.26057	1.65406	2.15808	2.59168	3.46733	1.45079	2.16823	0.430328	1.40924	1.87218	1.50994	1.90708	1.11826	1.84309	1.29843	0.836047	1.00548	0.812563	0.662363	0.964506	1.24503	0.587367	0.386167	0.483507	0.544809	0.537994	0.155004	0.258586	0.448094	0.399371
PC 16:0_22:4	PC	868.609	NA	H87 C48 N1 O10 P1	NA	+Ac	Glycerophospolipid	negative	[PC 16:0_22:4 +Ac]-	FA 16:0 (+O)	FA 22:4 (+O)	-PC(74)	NA	NA	NA	NA	NA	0.507897	0.242525	0.39401	NA	NA	0.345148	NA	NA	NA	NA	0.170043	0.149921	NA	0.0906736	0.0953195	0.114682	0.161038	0.0756118	NA	NA	NA	NA	NA	NA	NA	NA
PC 18:0_20:4	PC	868.609	NA	H87 C48 N1 O10 P1	NA	+Ac	Glycerophospolipid	negative	[PC 18:0_20:4 +Ac]-	FA 18:0 (+O)	FA 20:4 (+O)	-PC(74)	1.06386	1.32316	0.9934	0.990031	1.51507	1.57702	0.708493	1.36126	0.314772	0.922844	0.984563	0.75303	0.856072	0.616871	1.02158	0.569222	0.360843	0.530342	0.283676	0.276336	0.45678	0.50022	0.257049	0.145418	0.22487	0.225313	0.213391	0.0701702	0.126929	0.182046	0.192269
PC 18:0_22:6	PC	892.61	NA	H87 C50 N1 O10 P1	NA	+Ac	Glycerophospolipid	negative	[PC 18:0_22:6 +Ac]-	FA 18:0 (+O)	FA 22:6 (+O)	-PC(74)	0.327342	0.412053	0.267189	0.288883	0.368978	0.398155	0.166682	0.283527	0.0703158	0.213453	0.232045	0.197456	0.219671	0.139422	0.270685	0.154738	0.0939844	0.1501	0.0864454	0.0843257	0.135584	0.183424	0.0857335	0.0392	0.0689906	0.0622812	0.0631683	0.0219808	0.0302968	0.0580954	0.048651
PS 16:0_18:1	PS	760.514	NA	H75 C40 N1 O10 P1	NA	-H+	Glycerophospholipid	negative	[PS 16:0_18:1 -H]-	FA 16:0 (+O)	FA 18:1 (+O)	-PS(87)	0.303272	0.280248	0.254314	0.45427	0.337116	0.525773	0.174919	0.362596	0.0786069	0.265445	0.352027	0.229958	0.367291	0.451304	0.32104	0.118341	0.117484	0.419206	0.193889	0.119959	0.173278	0.321225	0.108554	0.0622379	0.138903	0.319183	0.242914	0.0778724	0.14906	NA	NA
PS 16:1_18:0	PS	760.514	NA	H75 C40 N1 O10 P1	NA	-H+	Glycerophospholipid	negative	[PS 16:1_18:0 -H]-	FA 16:1 (+O)	FA 18:0 (+O)	-PS(87)	0.185372	0.133733	0.168824	0.193892	0.110734	0.152558	0.0780332	0.145714	0.070684	0.128143	0.107004	0.0384537	0.039602	0.101051	0.0726534	0.057668	0.044182	0.0645187	0.018236	0.0258908	0.0521231	0.0537555	0.0306766	0.0226466	0.0172605	0.0287048	0.0294177	0.0118582	0.0148665	0.0401629	0.0248102
PS 18:1_18:1	PS	786.531	Phosphatidylcholine_Precursor	H77 C42 N1 O10 P1	NA	-H+	Glycerophospholipid	negative	[PS 18:1_18:1 -H]-	FA 18:1 (+O)	FA 18:1 (+O)	-PS(87)	0.0592075	0.0564308	0.059128	NA	NA	0.12578	0.0465067	0.0646612	0.0200349	0.050211	0.0468736	0.0356107	0.0504764	0.0527218	0.0574152	0.0204889	0.0228368	0.0659492	0.0304621	0.0186482	0.0297126	0.0415249	0.0197626	0.0123376	NA	0.0626659	0.038822	0.0129057	NA	0.0369037	0.0569446
PS 18:0_18:1	PS	788.546	Phosphatidylcholine_Precursor	H79 C42 N1 O10 P1	NA	-H+	Glycerophospholipid	negative	[PS 18:0_18:1 -H]-	FA 18:0 (+O)	FA 18:1 (+O)	-PS(87)	0.830348	0.842674	0.669059	1.75013	1.38483	1.42272	0.657153	1.02313	0.28914	0.814866	0.774739	0.594877	0.798097	0.701507	0.880849	0.372308	0.446362	1.79237	0.448739	0.326125	0.492913	0.563217	0.33001	0.279543	0.38198	0.690848	0.51355	0.181313	0.359048	0.532211	0.730214
PS 18:0_20:4	PS	810.531	NA	H77 C44 N1 O10 P1	NA	-H+	Glycerophospholipid	negative	[PS 18:0_20:4 -H]-	FA 18:0 (+O)	FA 20:4 (+O)	-PS(87)	1.67777	2.03065	1.67502	NA	1.77386	2.26799	1.28744	1.64283	0.609442	1.70675	1.85745	1.21211	1.47045	1.1133	1.72993	0.773071	0.603214	NA	0.479937	0.390028	0.67774	0.688744	0.466338	0.306679	NA	NA	0.584334	0.206451	NA	NA	NA
PS 18:0_22:5	PS	836.546	NA	H79 C46 N1 O10 P1	NA	-H+	Glycerophospholipid	negative	[PS 18:0_22:5 -H]-	FA 18:0 (+O)	FA 22:5 (+O)	-PS(87)	0.0377999	0.028587	0.0285221	NA	NA	NA	0.0352785	0.0306302	0.0186978	NA	NA	NA	0.0305309	NA	NA	0.0187458	0.0242333	0.0192367	NA	0.00982034	0.0198626	0.0187158	0.0139815	0.0132175	NA	NA	NA	NA	NA	NA	NA
PS 20:0_20:4	PS	838.562	Phosphatidylcholine_Precursor	H81 C46 N1 O10 P1	NA	-H+	Glycerophospholipid	negative	[PS 20:0_20:4 -H]-	FA 20:0 (+O)	FA 20:4 (+O)	-PS(87)	0.0910047	0.132531	0.077682	0.464381	0.23188	0.269478	0.0675996	0.134169	0.0220561	0.104641	0.0734729	0.0533371	0.0721002	0.0573163	0.0788302	0.0709677	0.0487575	0.293328	0.117843	0.056366	0.0604397	0.132536	0.0328083	0.0137256	0.0509724	0.0794104	0.0646633	0.00986379	0.0375784	0.0601197	0.0799103
PS 18:0_22:4	PS	838.562	Phosphatidylcholine_Precursor	H81 C46 N1 O10 P1	NA	-H+	Glycerophospholipid	negative	[PS 18:0_22:4 -H]-	FA 18:0 (+O)	FA 22:4 (+O)	-PS(87)	0.239723	0.228814	0.174282	0.249262	0.252839	0.259242	0.16362	0.240547	0.180367	0.208687	0.184697	0.114936	0.175735	0.123376	0.213028	0.0867673	0.0934263	0.123361	0.0659066	0.0653825	0.0909241	0.0849399	0.0678872	0.056318	0.060889	0.098348	0.0768116	0.0263105	0.0439286	0.0999776	0.100043
Cer 16:1/16:0;0	Cer	510.489	NA	H64 C32 O3 N1	NA	+H	Sphingolipid	positive	[Cer 16:1/16:0;0 +H]+	LCB 16:0;0(-H3O2)	NA	NA	NA	0.000297578	0.000161351	NA	0.000197379	NA	NA	0.000159348	NA	NA	NA	NA	NA	NA	NA	8.42367e-05	9.34168e-05	6.87498e-05	2.61588e-05	3.50431e-05	7.35344e-05	NA	3.54581e-05	NA	NA	NA	9.48559e-05	NA	NA	NA	NA
Cer 18:1/14:0;0	Cer	510.489	NA	H64 C32 O3 N1	NA	+H	Sphingolipid	positive	[Cer 18:1/14:0;0 +H]+	LCB 14:0;0(-H3O2)	NA	NA	NA	NA	0.00013966	NA	NA	0.000395351	0.000212588	0.000221229	4.86296e-05	0.000191281	0.000155452	0.000185069	0.000185501	8.47728e-05	0.000137202	0.000239458	0.000128322	0.000106276	4.5862e-05	5.8631e-05	NA	7.01172e-05	5.76532e-05	6.2196e-05	7.15077e-05	0.000267928	8.90571e-05	3.28294e-05	4.32183e-05	9.41533e-05	0.000100666
Cer 18:0/14:1;0	Cer	510.489	NA	H64 C32 O3 N1	NA	+H	Sphingolipid	positive	[Cer 18:0/14:1;0 +H]+	LCB 14:1;0(-H3O2)	NA	NA	NA	NA	NA	NA	0.000277729	NA	NA	0.00018819	NA	NA	0.000232089	NA	NA	8.70745e-05	NA	7.76281e-05	7.39434e-05	6.6747e-05	2.38494e-05	NA	NA	5.66651e-05	NA	NA	NA	NA	5.00195e-05	1.8839e-05	2.5308e-05	NA	4.65471e-05
Cer 18:2/16:0;0	Cer	536.504	NA	H66 C34 O3 N1	NA	+H	Sphingolipid	positive	[Cer 18:2/16:0;0 +H]+	LCB 16:0;0(-H3O2)	NA	NA	0.00118961	0.00161499	0.00131756	0.00137654	0.00163809	0.00193618	0.000796854	0.00181351	0.000258458	0.000893291	0.00104973	0.000640779	0.000936693	0.000832057	0.000915892	0.00195226	0.00122016	0.00109718	0.00106587	0.00107404	0.00106504	0.000865133	0.000674585	0.000458532	0.000442681	0.000368042	0.000398465	0.000202096	0.000246917	0.000455349	0.000545289
Cer 18:1/16:0;0	Cer	538.52	NA	H68 C34 O3 N1	NA	+H	Sphingolipid	positive	[Cer 18:1/16:0;0 +H]+	LCB 16:0;0(-H3O2)	NA	NA	0.0115077	0.0164113	0.0107095	0.0147466	0.0146076	0.0199574	0.0129441	0.0174503	0.00271691	0.00755185	0.00968287	0.00847671	0.0128457	0.00801986	0.00970309	0.0133052	0.0121608	0.0105632	0.00806335	0.00810525	0.0118305	0.00962484	0.00913118	0.00588289	0.00579576	0.0059931	0.00467051	0.00331502	0.00476151	0.00476142	0.00564184
Cer 18:0/16:0;0	Cer	540.536	NA	H70 C34 O3 N1	NA	+H	Sphingolipid	positive	[Cer 18:0/16:0;0 +H]+	LCB 16:0;0(-H3O2)	NA	NA	0.000245263	0.00123235	0.000593992	0.000511682	0.000977086	0.00158466	0.000769999	0.00088417	0.000155157	0.000952966	0.000695075	0.00061411	0.00060581	0.000468168	0.000557608	0.000673507	0.000598245	0.000533776	0.000283267	0.000446576	0.000502444	0.000400091	0.000542592	0.000319148	0.000368423	0.000446061	0.000384039	0.000192224	0.000230656	0.00030722	0.000277096
Cer 18:0/16:0;1	Cer	556.53	NA	H70 C34 O4 N1	NA	+H	Sphingolipid	positive	[Cer 18:0/16:0;1 +H]+	LCB 16:0;1(-H3O2)	NA	NA	NA	NA	0.000277931	NA	NA	0.000445085	NA	NA	0.00028763	0.00255842	NA	0.000991364	0.000300468	0.000121387	NA	NA	0.0001761	NA	5.99949e-05	0.000185748	0.000209434	NA	NA	0.000663308	NA	0.000502889	0.000138908	NA	NA	0.000172573	NA
Cer 18:2/18:0;0	Cer	564.536	NA	H70 C36 O3 N1	NA	+H	Sphingolipid	positive	[Cer 18:2/18:0;0 +H]+	LCB 18:0;0(-H3O2)	NA	NA	NA	0.000351404	NA	0.000325262	NA	0.000499252	0.000293329	0.000286134	NA	NA	NA	NA	NA	NA	NA	0.000108167	NA	0.000167987	0.000112858	NA	0.000204162	8.91533e-05	0.000109376	8.59716e-05	NA	0.000104015	NA	NA	NA	NA	6.53238e-05
Cer 18:0/20:0;0	Cer	596.598	NA	H78 C38 O3 N1	NA	+H	Sphingolipid	positive	[Cer 18:0/20:0;0 +H]+	LCB 20:0;0(-H3O2)	NA	NA	NA	NA	NA	NA	NA	NA	NA	NA	NA	0.000244253	NA	0.000182201	NA	NA	NA	NA	NA	NA	3.91861e-05	5.35151e-05	NA	NA	3.07195e-05	5.6652e-05	NA	9.82932e-05	NA	2.99714e-05	NA	NA	NA
Cer 20:0/18:0;0	Cer	596.598	NA	H78 C38 O3 N1	NA	+H	Sphingolipid	positive	[Cer 20:0/18:0;0 +H]+	LCB 18:0;0(-H3O2)	NA	NA	NA	NA	NA	NA	NA	NA	NA	NA	3.38446e-05	0.000600147	NA	0.000282821	NA	NA	NA	NA	NA	NA	4.37724e-05	4.09387e-05	NA	NA	NA	6.41634e-05	NA	7.67337e-05	NA	NA	NA	NA	NA
Cer 18:1/20:0;1	Cer	610.577	NA	H76 C38 O4 N1	NA	+H	Sphingolipid	positive	[Cer 18:1/20:0;1 +H]+	LCB 20:0;1(-H3O2)	NA	NA	0.00083204	0.00119302	0.000717546	0.000448356	0.00112796	0.00142019	0.000808175	0.00070568	0.000137879	0.000844924	0.00105006	0.000926833	0.000854925	0.00060495	0.000980447	0.000458174	0.000536362	0.00051106	0.000372876	0.000304226	0.000564141	0.000406879	0.000297666	0.00033457	0.000309947	0.00036214	0.000415553	0.00014658	0.000243323	0.000296625	0.000281998
Cer 16:0/22:0;1	Cer	612.593	NA	H78 C38 O4 N1	NA	+H	Sphingolipid	positive	[Cer 16:0/22:0;1 +H]+	LCB 22:0;1(-H3O2)	NA	NA	0.000412327	NA	0.000783524	0.000495676	0.00110554	0.000791449	0.000213887	0.000314788	5.67453e-05	NA	0.000404029	0.000273628	0.000237377	0.000548832	0.000372692	0.000130695	NA	0.000196828	0.000121646	9.61629e-05	0.000133202	0.000169479	7.40491e-05	4.81305e-05	8.55082e-05	0.000159386	0.000187304	9.35111e-05	0.000128548	0.000104262	0.000191484
Cer 18:0/20:0;1	Cer	612.593	NA	H78 C38 O4 N1	NA	+H	Sphingolipid	positive	[Cer 18:0/20:0;1 +H]+	LCB 20:0;1(-H3O2)	NA	NA	NA	NA	NA	NA	NA	0.000296512	NA	NA	NA	NA	NA	NA	NA	NA	NA	NA	9.77466e-05	NA	3.99799e-05	5.21315e-05	NA	NA	NA	5.32928e-05	NA	NA	NA	NA	NA	NA	4.25066e-05
Cer 18:1/22:0;0	Cer	622.614	NA	H80 C40 O3 N1	NA	+H	Sphingolipid	positive	[Cer 18:1/22:0;0 +H]+	LCB 22:0;0(-H3O2)	NA	NA	0.00282089	0.00491367	0.00332194	0.0026786	0.00286433	0.00277331	0.00272202	0.00454161	0.00103632	0.00204518	NA	NA	0.00367036	0.00255698	0.00233328	0.0027329	0.00274077	0.00328287	0.00253047	0.00181781	0.00255642	0.00230439	0.00290808	0.0023912	0.00216373	0.00151272	0.00209203	0.00111036	0.00144236	0.00129485	0.00197029
Cer 18:0/22:0;0	Cer	624.629	NA	H82 C40 O3 N1	NA	+H	Sphingolipid	positive	[Cer 18:0/22:0;0 +H]+	LCB 22:0;0(-H3O2)	NA	NA	NA	NA	0.000154241	NA	NA	NA	NA	0.000215442	0.000126263	0.000325021	NA	0.000140906	NA	NA	NA	NA	9.02388e-05	NA	NA	5.14701e-05	0.000117571	NA	4.1502e-05	5.87788e-05	6.07582e-05	4.00663e-05	NA	4.15589e-05	3.11055e-05	7.70322e-05	5.04321e-05
Cer 18:0/22:0;1	Cer	640.624	NA	H82 C40 O4 N1	NA	+H	Sphingolipid	positive	[Cer 18:0/22:0;1 +H]+	LCB 22:0;1(-H3O2)	NA	NA	0.000349555	0.000386341	0.000429904	0.00106301	0.000829857	0.000455069	0.000186744	NA	6.67074e-05	0.000224844	0.000499342	0.000547829	0.000633445	0.000573681	0.000522526	0.000132319	0.000159751	0.000370029	4.04383e-05	0.000106965	0.000105414	NA	8.40262e-05	0.000212121	0.000161456	0.000138541	0.000188694	4.33858e-05	6.67281e-05	6.58343e-05	0.000212774
CE 18:2	CE	666.618	NA	H80 C45 O2 N1	NA	+NH4	Sterol lipid	positive	[CE 18:2 +NH4]+	-FA 18:2 (+HO) -CE(17)	NA	NA	0.220236	0.285519	0.230687	0.275849	0.60072	0.266864	0.213231	0.427424	0.824576	0.212114	0.148926	0.255767	0.31612	0.149756	0.431658	0.370048	0.373592	0.139696	0.28531	0.362662	0.232754	0.103892	0.234068	0.220018	0.187201	0.183948	0.134122	0.220695	0.124797	0.249763	0.305702
CE 20:4	CE	690.618	NA	H80 C47 O2 N1	NA	+NH4	Sterol lipid	positive	[CE 20:4 +NH4]+	-FA 20:4 (+HO) -CE(17)	NA	NA	NA	NA	0.383239	NA	0.696044	NA	NA	0.745399	1.12226	0.342219	NA	0.50302	0.570789	NA	0.456192	0.528551	0.254684	0.195822	0.376785	0.407847	0.39768	0.170861	0.402125	0.298049	0.3614	0.227817	0.23801	0.243493	0.175101	0.339547	0.226596
DAG 14:0_16:0	DAG	558.51	NA	H68 C33 O5 N1	NA	+NH4	Glycerolipid	positive	[DAG 14:0_16:0 +NH4]+	-FA 14:0 (-H) -DAG(35)	-FA 16:0 (-H) -DAG(35)	NA	0.408554	0.312525	0.393258	0.371952	0.549087	0.528115	0.390258	0.531657	0.0435436	NA	0.305031	0.160442	NA	0.167042	0.188069	0.225564	0.151249	0.17897	0.140344	0.119157	0.164188	0.141296	0.0953168	NA	NA	NA	0.0622387	NA	0.036268	NA	0.0573448
DAG 16:0_16:2	DAG	582.51	NA	H68 C35 O5 N1	NA	+NH4	Glycerolipid	positive	[DAG 16:0_16:2 +NH4]+	-FA 16:0 (-H) -DAG(35)	-FA 16:2 (-H) -DAG(35)	NA	0.0156472	0.0214529	0.0249755	0.00905546	0.0169248	0.02689	0.0079687	0.0213837	0.000575325	0.0166103	0.00827014	0.00754928	0.00683983	0.00968095	0.0111222	0.00694257	0.00276422	0.00396261	0.00255919	0.00180604	0.00583259	0.00405218	0.00282563	0.000859982	0.00126269	0.00223285	0.00107846	0.000416722	0.00159159	0.0020484	0.00199346
DAG 14:0_18:2	DAG	582.51	NA	H68 C35 O5 N1	NA	+NH4	Glycerolipid	positive	[DAG 14:0_18:2 +NH4]+	-FA 14:0 (-H) -DAG(35)	-FA 18:2 (-H) -DAG(35)	NA	0.0165567	0.0257394	0.0182454	0.0152255	0.018946	0.0264625	0.0176411	0.0389457	0.00161065	0.00302156	0.00457634	0.003712	0.00459552	0.00534955	0.00770692	0.00841392	0.00800386	0.00834262	0.00416078	0.00382234	0.00997888	0.0119793	0.0026781	NA	NA	0.00162833	0.000796562	NA	0.00062242	0.000797717	0.00267752
DAG 16:0_16:1	DAG	584.526	NA	H70 C35 O5 N1	NA	+NH4	Glycerolipid	positive	[DAG 16:0_16:1 +NH4]+	-FA 16:0 (-H) -DAG(35)	-FA 16:1 (-H) -DAG(35)	NA	1.52331	1.50707	1.56923	1.41029	2.12883	2.14716	1.29311	2.26644	0.222533	0.79219	0.973659	0.763136	0.761453	0.766123	1.06204	0.755582	0.44409	0.625811	0.362231	0.386669	0.571194	0.492703	0.332874	0.0878749	0.157717	0.216596	0.206991	0.0741213	0.133507	0.116287	0.216231
DAG 14:0_18:1	DAG	584.526	NA	H70 C35 O5 N1	NA	+NH4	Glycerolipid	positive	[DAG 14:0_18:1 +NH4]+	-FA 14:0 (-H) -DAG(35)	-FA 18:1 (-H) -DAG(35)	NA	0.0236511	0.0224148	0.0198334	0.0187138	0.0372434	0.0216061	0.0171735	0.0360133	0.00197226	NA	0.0096787	0.00810214	0.0108992	0.00518642	0.00774902	0.0119363	0.00785561	0.00857762	0.00614902	0.0056295	0.00767812	0.00837902	0.0060179	0.00101346	0.00155228	0.0041983	0.00188917	0.00113685	0.00110949	0.00116792	0.0032153
DAG 16:0_16:0	DAG	586.541	NA	H72 C35 O5 N1	NA	+NH4	Glycerolipid	positive	[DAG 16:0_16:0 +NH4]+	-FA 16:0 (-H) -DAG(35)	-FA 16:0 (-H) -DAG(35)	NA	2.77358	2.4686	2.81941	2.6273	3.94584	3.5184	2.42531	3.70019	0.309741	NA	1.80201	1.16209	1.31787	1.1609	1.77939	1.95653	1.02567	1.42286	1.01279	0.943148	1.24587	1.15136	0.819655	0.228944	0.386863	0.345595	0.391932	0.178617	0.278642	0.308457	0.378946
DAG 16:0_17:0	DAG	600.557	NA	H74 C36 O5 N1	NA	+NH4	Glycerolipid	positive	[DAG 16:0_17:0 +NH4]+	-FA 16:0 (-H) -DAG(35)	-FA 17:0 (-H) -DAG(35)	NA	0.362049	0.295427	0.276526	0.222545	0.303351	0.286243	0.205419	0.384308	0.0486438	0.111591	0.206223	0.154787	0.159429	0.12335	0.21741	0.104485	0.0610062	0.082383	0.0428279	0.0481351	0.0911971	0.0641488	0.0451271	NA	NA	0.0393015	0.0372251	NA	NA	NA	0.0291855
DAG 16:0_18:2	DAG	610.541	NA	H72 C37 O5 N1	NA	+NH4	Glycerolipid	positive	[DAG 16:0_18:2 +NH4]+	-FA 16:0 (-H) -DAG(35)	-FA 18:2 (-H) -DAG(35)	NA	1.46921	1.58301	1.36427	1.40044	2.22397	2.00568	1.23776	1.79343	0.137759	0.519109	0.674836	0.471133	0.49437	0.463062	0.692541	0.706477	0.432639	0.687618	0.360751	0.394516	0.524694	0.609857	0.303384	0.0491945	0.0967456	0.120213	0.108427	0.0356693	0.0761627	0.0693742	0.0982589
DAG 16:0_18:1	DAG	612.557	NA	H74 C37 O5 N1	NA	+NH4	Glycerolipid	positive	[DAG 16:0_18:1 +NH4]+	-FA 16:0 (-H) -DAG(35)	-FA 18:1 (-H) -DAG(35)	NA	1.88308	1.77895	1.7736	1.71508	2.22933	2.21018	1.29478	2.51551	0.16028	0.627046	0.779282	0.537151	0.548173	0.544614	0.717367	1.06656	0.555818	1.10985	0.586585	0.559637	0.867441	0.787613	0.488777	0.073035	0.121692	0.126858	0.13722	0.0600398	0.104114	0.0787235	0.150988
DAG 17:0_17:0	DAG	614.572	NA	H76 C37 O5 N1	NA	+NH4	Glycerolipid	positive	[DAG 17:0_17:0 +NH4]+	-FA 17:0 (-H) -DAG(35)	-FA 17:0 (-H) -DAG(35)	NA	NA	NA	NA	0.00927511	NA	0.00418372	NA	0.00295141	NA	0.0235507	NA	NA	0.0040616	NA	NA	0.00282635	0.00504934	NA	NA	NA	0.00570275	NA	NA	NA	NA	0.000955661	NA	NA	NA	0.0012113	0.0008459
DAG 17:0_18:2	DAG	624.557	NA	H74 C38 O5 N1	NA	+NH4	Glycerolipid	positive	[DAG 17:0_18:2 +NH4]+	-FA 17:0 (-H) -DAG(35)	-FA 18:2 (-H) -DAG(35)	NA	0.00697142	0.0106842	0.00453524	0.00374245	0.0100552	0.00652075	0.00702938	0.00497044	0.000990083	NA	0.00414384	NA	0.0028163	NA	0.00592649	NA	0.00397216	0.00160448	0.00127694	0.00194175	NA	0.00278462	0.00219993	NA	0.00087402	0.000976604	NA	NA	0.000599382	0.000730795	NA
DAG 17:1_18:0	DAG	626.572	NA	H76 C38 O5 N1	NA	+NH4	Glycerolipid	positive	[DAG 17:1_18:0 +NH4]+	-FA 17:1 (-H) -DAG(35)	-FA 18:0 (-H) -DAG(35)	NA	0.00463426	0.102071	NA	0.00451144	0.0158624	NA	NA	0.00662727	NA	0.897032	NA	NA	NA	NA	NA	NA	NA	NA	NA	NA	NA	NA	0.00315713	0.00117951	NA	NA	NA	0.000585048	NA	NA	0.000872191
DAG 16:0_20:4	DAG	634.541	NA	H72 C39 O5 N1	NA	+NH4	Glycerolipid	positive	[DAG 16:0_20:4 +NH4]+	-FA 16:0 (-H) -DAG(35)	-FA 20:4 (-H) -DAG(35)	NA	0.417449	0.502455	0.483864	0.417419	0.564507	0.62012	0.319399	0.436375	0.0690699	0.236398	0.31417	0.232164	0.287963	0.184948	0.266334	0.22928	0.11628	0.219411	0.116066	0.148296	0.210098	0.155513	0.0971054	0.0331257	0.0534084	0.0538578	0.0572214	0.02262	0.0405089	0.0494063	0.0491972
DAG 16:0_20:3	DAG	636.557	NA	H74 C39 O5 N1	NA	+NH4	Glycerolipid	positive	[DAG 16:0_20:3 +NH4]+	-FA 16:0 (-H) -DAG(35)	-FA 20:3 (-H) -DAG(35)	NA	0.0429574	0.044046	0.0530889	0.033843	0.0539707	0.0323726	0.033766	0.0720887	0.011336	0.0219025	0.0336293	0.0309841	0.0358493	0.0336611	0.0482848	0.0211592	0.0163583	0.0101221	0.00939394	0.0147283	0.0195748	0.00850436	0.0122695	0.00356406	0.00374408	0.00470565	0.00438544	0.00315374	0.004982	0.0057351	0.00528489
DAG 18:0_18:2	DAG	638.572	NA	H76 C39 O5 N1	NA	+NH4	Glycerolipid	positive	[DAG 18:0_18:2 +NH4]+	-FA 18:0 (-H) -DAG(35)	-FA 18:2 (-H) -DAG(35)	NA	NA	NA	0.0532138	0.0713085	0.104868	0.0888162	0.053355	0.0926616	0.0189287	NA	NA	NA	NA	NA	NA	0.0436895	0.0284007	0.0520277	0.0213359	0.0247838	0.0392606	0.0388734	0.0187192	NA	NA	NA	NA	NA	NA	NA	0.0161201
SM 34:2;0	SM	701.56	NA	H78 C39 N2 O6 P1	NA	+H	Sphingolipd	positive	[SM 34:2;0 +H]+	SM(184)	NA	NA	NA	NA	NA	NA	NA	NA	NA	NA	0.0440101	NA	NA	NA	NA	NA	NA	0.0910634	0.0702067	NA	0.0808307	0.0577521	NA	NA	0.0579479	0.0354057	0.049959	NA	0.06748	0.0211843	0.0333852	0.0609163	NA
SM 34:1;0	SM	703.575	NA	H80 C39 N2 O6 P1	NA	+H	Sphingolipd	positive	[SM 34:1;0 +H]+	SM(184)	NA	NA	1.08044	1.18037	0.94518	0.881393	1.3598	1.39559	0.970444	1.66949	0.483325	1.02113	1.44336	0.99621	1.14482	0.805854	1.2857	0.678454	0.553566	0.706512	0.524327	0.446349	0.683741	0.516316	0.581496	0.462347	0.530105	0.585166	0.646058	0.29347	0.468368	0.567884	0.681342
SM 40:1;0	SM	787.669	NA	H92 C45 N2 O6 P1	NA	+H	Sphingolipd	positive	[SM 40:1;0 +H]+	SM(184)	NA	NA	NA	NA	NA	NA	NA	NA	NA	NA	0.113367	NA	NA	NA	NA	NA	NA	NA	NA	NA	NA	NA	NA	0.092802	0.0925268	0.083731	0.0937066	0.116217	0.0999571	0.0532864	0.0847575	0.0767069	0.123288
SM 41:1;0	SM	801.686	NA	H94 C46 N2 O6 P1	NA	+H	Sphingolipd	positive	[SM 41:1;0 +H]+	SM(184)	NA	NA	NA	NA	NA	NA	NA	NA	NA	NA	0.000979405	NA	NA	NA	NA	NA	NA	NA	NA	NA	NA	NA	NA	NA	NA	0.0104738	0.00536293	0.0084559	NA	0.00487092	NA	NA	0.00715009
SM 42:3;0	SM	811.669	NA	H92 C47 N2 O6 P1	NA	+H	Sphingolipd	positive	[SM 42:3;0 +H]+	SM(184)	NA	NA	NA	NA	NA	NA	NA	NA	NA	NA	0.176793	NA	NA	NA	NA	NA	NA	NA	NA	NA	0.129317	0.13469	NA	0.145109	0.132819	0.126457	0.162053	0.163879	0.152107	0.0706496	0.127478	0.130649	0.203343
SM 42:2;0	SM	813.685	NA	H94 C47 N2 O6 P1	NA	+H	Sphingolipd	positive	[SM 42:2;0 +H]+	SM(184)	NA	NA	NA	NA	NA	NA	NA	NA	NA	NA	0.436634	NA	NA	0.776076	NA	0.671731	NA	NA	0.572841	NA	0.335746	NA	0.438429	0.413379	0.363686	0.375143	0.444848	0.433941	0.468735	0.212697	0.337067	0.420544	0.552707
SM 42:1;0	SM	815.7	NA	H96 C47 N2 O6 P1	NA	+H	Sphingolipd	positive	[SM 42:1;0 +H]+	SM(184)	NA	NA	0.428029	0.392956	0.287014	0.504924	0.278846	0.369912	0.275356	0.448662	0.195967	0.449719	0.571353	0.419999	0.469088	0.35397	0.461675	0.123877	0.202337	0.218185	0.138134	0.100687	0.180582	0.197686	0.179042	0.19356	0.228818	0.222543	0.226799	0.109031	0.193886	0.182576	0.253814
TAG 52:5	TAG	870.755	NA	H100 C55 O6 N1	NA	+NH4	Glycerolipid	positive	[TAG 52:5 +NH4]+	NA	NA	NA	NA	NA	NA	0.277128	NA	NA	NA	NA	NA	NA	NA	NA	NA	NA	NA	NA	NA	NA	NA	NA	NA	NA	NA	NA	NA	NA	NA	NA	NA	NA	0.0095114
TAG 52:2	TAG	876.803	NA	H106 C55 O6 N1	NA	+NH4	Glycerolipid	positive	[TAG 52:2 +NH4]+	NA	NA	NA	NA	NA	NA	37.7206	NA	3.25882	NA	NA	NA	NA	NA	NA	NA	NA	NA	NA	NA	NA	NA	NA	NA	NA	NA	NA	NA	NA	NA	NA	NA	NA	NA
TAG 54:5	TAG	898.788	NA	H104 C57 O6 N1	NA	+NH4	Glycerolipid	positive	[TAG 54:5 +NH4]+	NA	NA	NA	NA	NA	NA	11.9126	NA	0.821059	NA	NA	NA	NA	NA	NA	NA	NA	NA	NA	NA	NA	NA	NA	NA	NA	NA	NA	NA	NA	NA	NA	NA	NA	NA
TAG 54:4	TAG	900.803	NA	H106 C57 O6 N1	NA	+NH4	Glycerolipid	positive	[TAG 54:4 +NH4]+	NA	NA	NA	NA	NA	NA	26.2255	NA	2.70263	NA	NA	NA	NA	NA	NA	NA	NA	NA	NA	NA	NA	NA	NA	NA	NA	NA	NA	NA	NA	NA	NA	NA	NA	NA
TAG 54:3	TAG	902.819	NA	H108 C57 O6 N1	NA	+NH4	Glycerolipid	positive	[TAG 54:3 +NH4]+	NA	NA	NA	NA	NA	NA	281.98	NA	29.2055	3.83302	NA	NA	NA	NA	NA	NA	NA	NA	NA	NA	NA	NA	NA	NA	NA	NA	NA	NA	NA	NA	NA	NA	NA	NA
TAG 55:3	TAG	916.835	NA	H110 C58 O6 N1	NA	+NH4	Glycerolipid	positive	[TAG 55:3 +NH4]+	NA	NA	NA	NA	NA	NA	0.335793	NA	0.0399981	NA	NA	NA	0.00139042	NA	NA	NA	NA	NA	NA	NA	NA	NA	NA	NA	NA	NA	0.00410816	NA	0.000483636	0.00112462	NA	NA	0.00101379	0.00106811
TAG 56:5	TAG	926.819	NA	H108 C59 O6 N1	NA	+NH4	Glycerolipid	positive	[TAG 56:5 +NH4]+	NA	NA	NA	NA	NA	NA	0.151705	NA	NA	NA	NA	0.00137465	0.00185697	NA	NA	NA	NA	NA	0.00203071	0.00103374	NA	NA	NA	NA	NA	NA	NA	NA	NA	NA	0.000571157	0.000474796	0.000540952	0.0013073
TAG 56:4	TAG	928.835	NA	H110 C59 O6 N1	NA	+NH4	Glycerolipid	positive	[TAG 56:4 +NH4]+	NA	NA	NA	NA	0.00772483	0.00649204	0.373275	0.00748735	0.0354399	0.00852569	0.00376849	0.000663202	0.00479241	NA	0.00475509	0.00481408	0.00362914	0.00153078	0.00359226	0.00366216	0.000514836	0.000838963	0.00118156	0.00223102	NA	0.00115366	0.00131604	NA	0.000715433	0.00101812	0.000918833	0.000573266	0.00163693	0.00137428
TAG 56:3	TAG	930.851	NA	H112 C59 O6 N1	NA	+NH4	Glycerolipid	positive	[TAG 56:3 +NH4]+	NA	NA	NA	NA	NA	NA	2.65782	NA	0.230275	NA	NA	NA	NA	NA	NA	NA	NA	NA	NA	NA	NA	NA	NA	NA	NA	NA	NA	NA	NA	NA	NA	NA	NA	NA
LPI 16:0	LPI	571.289	NA	H48 C25 O12 P1	NA	-H+	Glycerophospholipid	negative	[LPI 16:0 -H]-	NA	NA	NA	0.12885	0.117108	0.104892	0.0701473	0.114651	0.139268	0.120547	0.145106	0.0462192	0.0910997	0.200087	0.131307	0.115942	0.0931503	0.18349	0.0670891	0.0448871	0.0349172	0.0363935	0.0285549	0.0499452	0.0443996	0.0466134	0.0264102	0.0361657	0.0356959	0.0379588	0.0240942	0.0229823	0.0455648	0.0412291
LPI 18:2	LPI	595.29	NA	H48 C27 O12 P1	NA	-H+	Glycerophospholipid	negative	[LPI 18:2 -H]-	NA	NA	NA	0.0279517	0.0282823	0.0195821	NA	0.0175457	0.026841	0.0256561	0.0319226	0.00832054	0.00822777	0.0479602	0.0243468	0.0269299	0.0203024	0.0295278	0.0094909	0.0085364	NA	0.00464373	0.00376793	0.00644247	0.00797167	0.00549169	0.00403549	0.00245227	0.0019344	0.00600841	0.00381472	0.00277934	0.000954343	0.0038469
LPI 18:1	LPI	597.306	NA	H50 C27 O12 P1	NA	-H+	Glycerophospholipid	negative	[LPI 18:1 -H]-	NA	NA	NA	0.0218373	0.0219552	0.0197636	0.00163765	0.0193414	0.0285777	0.029041	0.0360127	0.00631067	0.00707519	0.0325614	0.0156927	0.0209616	0.0122981	0.022787	0.0126779	0.00656402	NA	0.000703256	0.0029017	0.00527756	0.0082015	0.00143477	0.000678943	0.0010785	0.000793468	0.00338108	0.00410269	0.000496282	0.000497856	0.00639293
LPI 18:0	LPI	599.321	NA	H52 C27 O12 P1	NA	-H+	Glycerophospholipid	negative	[LPI 18:0 -H]-	NA	NA	NA	0.0630427	NA	0.0671297	NA	NA	NA	0.0524948	0.0911523	0.0176947	0.039559	0.0902476	0.0459516	0.0538824	NA	0.0611055	0.0335987	0.0184096	NA	0.0125909	NA	0.0211438	0.019491	0.0174725	NA	0.0149568	NA	NA	0.0107738	NA	0.0287389	NA
LPI 20:4	LPI	619.29	NA	H48 C29 O12 P1	NA	-H+	Glycerophospholipid	negative	[LPI 20:4 -H]-	NA	NA	NA	0.109852	0.120703	0.10047	0.0560308	0.115989	0.130736	0.0950189	0.135602	0.0487841	0.0827896	0.15508	0.0941504	0.119132	0.0735187	0.12782	0.0650414	0.0341501	0.0290735	0.0255942	0.0247628	0.0410541	0.030403	0.0233475	0.0174684	0.0128643	0.015854	0.0268611	0.0162816	0.0156049	0.0279674	0.0251799
LPI 22:6	LPI	643.29	NA	H48 C31 O12 P1	NA	-H+	Glycerophospholipid	negative	[LPI 22:6 -H]-	NA	NA	NA	0.0413831	0.054973	0.035338	0.00787329	0.0447967	0.0496992	0.045704	0.0508592	0.0131354	0.0171183	0.0678743	0.0382814	0.0496715	0.0245641	0.0473874	0.0356379	0.012268	0.00111674	0.0122715	0.00572211	0.00994052	0.0162379	0.00300729	0.00178989	0.00750205	0.00230773	0.00739261	0.00677121	0.00696227	0.0108113	0.00379667
LPG 16:1	LPG	481.257	NA	H42 C22 O9 P1	NA	-H+	Glycerophospholipid	negative	[LPG 16:1 -H]-	FA 16:1 (+O)	NA	NA	0.338938	0.389611	0.364401	0.312955	0.429914	0.522984	0.229708	0.490829	0.0529487	0.150985	0.241312	0.184669	0.199583	0.177459	0.224155	0.139123	0.079669	0.0906596	0.0436286	0.0558093	0.0961031	0.0642664	0.0425788	0.0143655	0.0294409	0.0414254	0.0355766	0.0134414	0.024228	0.0181295	0.0325812
LPG 16:0	LPG	483.273	NA	H44 C22 O9 P1	NA	-H+	Glycerophospholipid	negative	[LPG 16:0 -H]-	FA 16:0 (+O)	NA	NA	2.80637	3.2034	2.73945	2.13079	3.33187	3.7684	1.81333	3.21509	0.34221	1.13853	1.78812	1.15416	1.38926	1.16619	1.66238	0.955004	0.521231	0.672246	0.357323	0.413665	0.793148	0.615612	0.385224	NA	NA	NA	NA	NA	NA	NA	NA
LPG 18:2	LPG	507.273	NA	H44 C24 O9 P1	NA	-H+	Glycerophospholipid	negative	[LPG 18:2 -H]-	FA 18:2 (+O)	NA	NA	1.18565	1.24865	0.965535	0.980666	1.46687	2.00607	0.767556	1.29407	0.161793	0.470714	0.762379	0.517431	0.61743	0.547042	0.821609	0.410102	0.238855	0.253955	0.148711	0.148005	0.291614	0.289719	0.138718	0.0375749	0.0859499	0.108836	0.0970963	0.0262062	0.0603324	0.0537925	0.0638242
LPG 18:1	LPG	509.289	NA	H46 C24 O9 P1	NA	-H+	Glycerophospholipid	negative	[LPG 18:1 -H]-	FA 18:1 (+O)	NA	NA	1.16835	1.40373	1.18685	0.920835	1.27765	1.43061	0.715842	1.49401	0.167261	0.556668	0.810436	0.572335	0.733939	0.60131	0.760323	0.450666	0.246008	0.306223	0.189182	0.183215	0.350441	0.285075	0.183786	0.0489935	0.100899	0.114622	0.130011	0.0394633	0.0807269	0.0736629	0.103579
LPG 20:4	LPG	531.273	NA	H44 C26 O9 P1	NA	-H+	Glycerophospholipid	negative	[LPG 20:4 -H]-	FA 20:4 (+O)	NA	NA	0.221531	0.230732	0.1883	0.182758	0.252268	0.303679	0.13049	0.258206	0.0272836	0.079256	0.123867	0.0886616	0.105652	0.0716549	0.137953	0.0913807	0.0466258	0.0465958	0.0377372	0.0368811	0.0670416	0.0593187	0.0292334	0.00661652	0.0141152	0.0150641	0.0193884	0.0053414	0.0127264	0.00944578	0.0120185
LPG 22:6	LPG	555.273	NA	H44 C28 O9 P1	NA	-H+	Glycerophospholipid	negative	[LPG 22:6 -H]-	FA 22:6 (+O)	NA	NA	0.0355266	0.0473531	0.027485	0.0271551	0.0439235	0.0558694	0.021966	0.0475421	0.00498042	0.0177104	0.0235252	0.0169695	0.0224589	0.0175575	0.026678	0.0201836	0.0083401	0.0106561	0.00878123	0.00714412	0.0164234	0.0144385	0.00688003	0.00235201	0.00457345	0.00593572	0.00512746	0.00125027	0.00269936	0.00315488	0.00254174
PC O- 14:0/16:1	PCO	748.55	NA	H79 C40 N1 O9 P1	NA	+Ac	Glycerophospholipid	negative	[PC O- 14:0/16:1 +Ac]-	FA 14:0 (+O)	FA 16:1 (+O)	NA	0.23752	0.372199	0.231957	0.455351	0.388625	0.880782	0.266037	0.413618	0.0933121	0.289872	0.290859	0.322979	0.30494	0.237754	0.272872	0.18315	0.13285	0.16271	0.073966	0.0724799	0.115589	0.110835	0.0401366	0.0421995	0.0600321	0.0714193	0.0731398	0.0164774	0.0445533	0.0463366	0.0648295
PC O- 16:0/14:0	PCO	750.566	NA	H81 C40 N1 O9 P1	NA	+Ac	Glycerophospholipid	negative	[PC O- 16:0/14:0 +Ac]-	FA 16:0 (+O)	FA 14:0 (+O)	NA	0.468762	0.57411	0.45497	0.688188	0.616587	1.19564	0.520593	0.63756	0.131561	0.41972	0.603052	0.338985	0.561317	0.339857	0.42101	0.280653	0.251945	0.205793	0.130992	0.129951	0.171529	0.147922	0.10028	0.0571903	0.0960248	0.122361	0.112268	0.0379592	0.0718422	0.0742486	0.094167
PC O- 14:0/16:0	PCO	750.566	NA	H81 C40 N1 O9 P1	NA	+Ac	Glycerophospholipid	negative	[PC O- 14:0/16:0 +Ac]-	FA 14:0 (+O)	FA 16:0 (+O)	NA	1.67899	2.4244	1.66629	2.83784	2.61654	6.31234	1.68519	2.62729	0.691691	1.96553	2.4988	1.99657	2.5761	1.93618	2.2659	1.32899	0.924575	0.992803	0.600079	0.575521	0.850111	0.834885	0.409459	0.316927	0.456523	0.550522	0.601501	0.162865	0.363194	0.466745	0.475861
PC O- 16:0/16:1	PCO	776.582	NA	H83 C42 N1 O9 P1	NA	+Ac	Glycerophospholipid	negative	[PC O- 16:0/16:1 +Ac]-	FA 16:0 (+O)	FA 16:1 (+O)	NA	1.91983	2.15994	1.54091	2.29545	2.46279	3.75682	1.6503	2.34652	0.4013	1.39252	2.00985	1.33234	1.77396	1.24114	1.76109	1.09138	0.804207	0.844068	0.458326	0.445199	0.731145	0.645435	0.321825	0.229668	0.399015	0.479849	0.405148	0.139126	0.23922	0.300397	0.330469
PC O- 16:1/16:0	PCO	776.582	NA	H83 C42 N1 O9 P1	NA	+Ac	Glycerophospholipid	negative	[PC O- 16:1/16:0 +Ac]-	FA 16:1 (+O)	FA 16:0 (+O)	NA	1.09317	1.30746	0.939028	1.18541	1.49428	1.95302	0.929831	1.45105	0.273364	0.854557	1.31643	0.816355	1.14443	0.80176	1.22117	0.62693	0.456203	0.435191	0.257986	0.293572	0.473576	0.369207	0.210548	0.145003	0.248154	0.289352	0.245378	0.0869117	0.156647	0.203578	0.181574
PC O- 16:0/16:0	PCO	778.598	NA	H85 C42 N1 O9 P1	NA	+Ac	Glycerophospholipid	negative	[PC O- 16:0/16:0 +Ac]-	FA 16:0 (+O)	FA 16:0 (+O)	NA	3.28059	7.31752	4.83782	7.63447	8.16126	13.1638	5.37658	6.43854	1.4211	5.13915	7.14159	5.10399	6.24604	4.07916	6.47237	3.05261	3.01353	2.63365	1.71939	1.57971	2.19753	2.42403	1.32266	0.920137	1.51045	1.68847	1.59676	0.476226	0.82405	1.2197	1.20013
PC O- 18:1/16:0	PCO	804.615	NA	H87 C44 N1 O9 P1	NA	+Ac	Glycerophospholipid	negative	[PC O- 18:1/16:0 +Ac]-	FA 18:1 (+O)	FA 16:0 (+O)	NA	1.6476	2.29796	1.63307	1.96589	2.37005	3.69323	1.77897	2.37045	0.412187	1.2265	1.63695	1.11779	1.50116	1.20669	2.10189	1.18369	0.792311	1.06335	0.61656	0.569711	0.770332	0.719879	0.396586	0.211786	0.426733	0.448625	0.446526	0.216156	0.366504	0.317991	0.435218
PC O- 16:0/18:1	PCO	804.615	NA	H87 C44 N1 O9 P1	NA	+Ac	Glycerophospholipid	negative	[PC O- 16:0/18:1 +Ac]-	FA 16:0 (+O)	FA 18:1 (+O)	NA	0.62298	0.781114	0.517747	0.719674	0.695084	1.15609	0.477345	0.675506	0.127247	0.421002	0.531783	0.370064	0.485905	0.350372	0.521027	0.334258	0.27906	0.339674	0.208141	0.184346	0.287704	0.310453	0.179282	0.102936	0.114482	0.123367	0.126444	0.0553899	0.0868515	0.108214	0.13479
PC O- 16:0/20:4	PCO	826.598	NA	H85 C46 N1 O9 P1	NA	+Ac	Glycerophospholipid	negative	[PC O- 16:0/20:4 +Ac]-	FA 16:0 (+O)	FA 20:4 (+O)	NA	0.243008	0.267472	0.216508	0.281056	0.322693	0.526155	0.205105	0.273747	0.0719966	0.188609	0.258396	0.154559	0.255857	0.140758	0.260159	0.2168	0.17013	0.201871	0.144109	0.14129	0.173909	0.173673	0.120221	0.0598722	0.0720185	0.0955569	0.101676	0.0297582	0.0644654	0.0973629	0.110409
PE O- 16:0/20:4	PEO	724.529	NA	H75 C41 N1 O7 P1	NA	-H+	Glycerophospholipid	negative	[PE O- 16:0/20:4 -H]-	-FA 20:4 (+HO)	FA 20:4 (+O)	NA	0.0541474	0.0708435	0.0610093	0.0710449	0.0782735	0.0836243	0.0520243	0.0687345	0.00917538	0.0291362	0.0568837	0.0276087	0.0303911	0.0237438	0.042932	0.0639194	0.0333808	0.0366758	0.0286346	0.0255899	0.0347129	0.0348525	0.0253211	0.00811269	0.012831	0.013313	0.0163461	0.00652496	0.00942661	0.0172026	0.0125205
PE O- 18:0/20:4	PEO	752.561	NA	H79 C43 N1 O7 P1	NA	-H+	Glycerophospholipid	negative	[PE O- 18:0/20:4 -H]-	-FA 20:4 (+HO)	FA 20:4 (+O)	NA	0.0232491	0.0256449	0.0211731	0.0209389	0.0283984	0.0328457	0.0192434	0.0229491	0.00563192	0.0134814	0.0199298	0.0150052	0.0193678	0.00774538	0.0192822	0.0197144	0.012588	0.0140067	0.0103707	0.0102979	0.0162835	0.0116342	0.0110323	0.00530868	0.00462976	0.00539581	0.00837657	0.00304171	0.00584285	0.00636166	0.0093273
PE O- 16:0/22:4	PEO	752.561	NA	H79 C43 N1 O7 P1	NA	-H+	Glycerophospholipid	negative	[PE O- 16:0/22:4 -H]-	-FA 22:4 (+HO)	FA 22:4 (+O)	NA	0.0108088	0.0134474	0.00994406	0.0164416	0.0191652	0.0203434	0.01338	0.014289	0.00361936	0.00629467	0.00710516	0.00649513	0.00756724	0.00708625	0.00940905	0.0147639	0.0105496	0.00670729	0.00882588	0.00815882	0.00928649	0.00852873	0.00690909	0.00305597	0.00334206	0.00450766	0.00552355	0.00199505	0.00376402	0.00466592	0.0043823
FC	ST	446.401	0	H52 C29 O2 N1	Acetylation	+NH4+	Sterol lipid	positive	[Cholesteryl acetate +NH4]+	-HAc -NH3 (-77)	NA	NA	58.4214	70.6814	67.718	61.7235	78.8921	117.655	51.7037	58.9674	14.4404	39.5667	62.2923	41.2776	43.0323	35.5272	76.2355	34.6241	22.7462	23.6723	18.4515	16.4147	20.936	11.329	13.2349	5.40999	16.5737	8.24912	11.7271	4.23408	9.52185	9.48719	9.60756

## Sheet: Tissue mol%
LipidSpecies	LipidClass	Mass	IsobaricClass	ChemicalFormula	DerivatizedForm	AdductIon	LipidCategory	ScanPolarity	PrecursorIdentifier	FragmentAIdentifier	FragmentBIdentifier	FragmentCIdentifier	38308_WT	38309_WT	38310_WT	38323_WT	38324_WT	38325_WT	38338_WT	38339_WT	38311_KO	38312_KO	38313_KO	38326_KO	38327_KO	38328_KO	38340_KO	38341_KO	38314_OVAWT	38315_OVAWT	38316_OVAWT	38329_OVAWT	38330_OVAWT	38331_OVAWT	38342_OVAWT	38343_OVAWT	38317_OVAKO	38318_OVAKO	38319_OVAKO	38332_OVAKO	38334_OVAKO	38344_OVAKO	38345_OVAKO
LPC 14:0	LPC	526.315	NA	H49 C24 N1 O9 P1	NA	+Ac	Glycerophospholipid	negative	[LPC 14:0 +Ac]-	FA 14:0 (+O)	-PC(74)	NA	NA	0.0230224	0.0269477	0.0441747	0.0257851	0.0217906	0.0315746	0.0273965	0.0263203	0.0223818	0.0305816	NA	NA	0.102378	0.0264233	0.0226911	0.0293691	0.041798	NA	NA	NA	NA	0.0200773	NA	0.0318744	NA	NA	NA	NA	0.0224851	0.0160428
LPC 16:1	LPC	552.33	NA	H51 C26 N1 O9 P1	NA	+Ac	Glycerophospholipid	negative	[LPC 16:1 +Ac]-	FA 16:1 (+O)	-PC(74)	NA	0.0917874	0.108584	0.105513	0.172302	0.119592	0.0896851	0.0991499	0.0962371	0.116318	0.109634	0.108341	0.102024	0.135189	0.405753	0.102321	0.10495	0.102658	0.121141	0.11856	0.0720981	0.101069	NA	0.0680712	0.0602852	0.102167	0.125405	0.114743	0.0753388	0.0933605	0.094478	0.059726
LPC 16:0	LPC	554.346	NA	H53 C26 N1 O9 P1	NA	+Ac	Glycerophospholipid	negative	[LPC 16:0 +Ac]-	FA 16:0 (+O)	-PC(74)	NA	1.05459	0.880783	1.01496	1.44789	0.905741	0.775583	0.855151	0.93695	1.14225	1.10661	1.02526	0.906552	0.805132	1.76822	0.908669	0.934415	0.925067	1.01023	1.0244	0.62094	0.771482	0.821308	0.676156	0.58434	0.892062	0.975922	1.00663	0.696267	0.721947	0.747105	0.588402
LPC 18:2	LPC	578.346	NA	H53 C28 N1 O9 P1	NA	+Ac	Glycerophospholipid	negative	[LPC 18:2 +Ac]-	FA 18:2 (+O)	-PC(74)	NA	0.21021	0.133441	0.167205	0.225742	0.195252	0.179369	0.195312	0.192879	0.139175	0.147342	0.160232	0.157549	0.180125	0.306263	0.172378	0.168058	0.135681	0.244268	0.133351	0.12971	0.160963	NA	0.142268	0.10679	0.183171	0.157774	0.177082	0.123583	0.146602	0.150878	0.0780499
LPC 18:1	LPC	580.362	NA	H55 C28 N1 O9 P1	NA	+Ac	Glycerophospholipid	negative	[LPC 18:1 +Ac]-	FA 18:1 (+O)	-PC(74)	NA	0.224882	0.171489	0.189152	0.267952	0.200425	0.160191	0.193837	0.238096	0.222807	0.238091	0.169946	0.165336	0.136538	0.357269	0.222929	0.196453	0.176909	0.235288	0.179695	0.161045	0.183817	0.185333	0.197466	0.166583	0.236584	0.19069	0.206682	0.170657	0.226041	0.224178	0.154011
LPC 18:0	LPC	582.378	NA	H57 C28 N1 O9 P1	NA	+Ac	Glycerophospholipid	negative	[LPC 18:0 +Ac]-	FA 18:0 (+O)	-PC(74)	NA	0.602045	0.445765	0.382033	0.559757	0.433345	0.310591	0.338624	0.547767	0.515639	0.520454	0.326648	0.361805	0.36696	0.312584	0.448546	0.403342	0.306079	0.338867	0.345387	0.268507	0.269216	0.357842	0.326159	0.30994	0.342245	0.323061	0.380538	0.275155	0.249157	0.283559	0.246304
LPC 20:4	LPC	602.346	NA	H53 C30 N1 O9 P1	NA	+Ac	Glycerophospholipid	negative	[LPC 20:4 +Ac]-	FA 20:4 (+O)	-PC(74)	NA	0.253211	0.225707	0.244382	0.43872	0.229034	0.194073	0.296673	0.243469	0.250416	0.260062	0.210348	0.222759	0.168742	0.391005	0.220982	0.214759	0.24685	0.277208	0.258047	0.163462	0.224636	0.231051	0.213916	0.140315	0.260252	0.248686	0.226387	0.18138	0.208034	0.183811	0.140711
LPC 20:3	LPC	604.362	NA	H55 C30 N1 O9 P1	NA	+Ac	Glycerophospholipid	negative	[LPC 20:3 +Ac]-	FA 20:3 (+O)	-PC(74)	NA	NA	NA	NA	NA	NA	NA	0.0337759	NA	NA	0.0253179	NA	NA	NA	NA	0.0349133	0.0315144	NA	NA	NA	NA	NA	NA	0.0233061	NA	NA	NA	NA	NA	NA	NA	0.012772
LPC 22:6	LPC	626.346	NA	H53 C32 N1 O9 P1	NA	+Ac	Glycerophospholipid	negative	[LPC 22:6 +Ac]-	FA 22:6 (+O)	-PC(74)	NA	0.0197692	NA	0.0144712	0.0304863	0.0205882	0.0157986	0.0194979	0.0172924	NA	NA	NA	NA	NA	0.0304155	0.0157031	0.0164732	NA	0.0133827	NA	0.0107893	0.0117492	NA	NA	0.00996107	NA	NA	0.0127114	0.0131455	NA	0.0114265	0.0100743
LPC 22:4	LPC	630.378	NA	H57 C32 N1 O9 P1	NA	+Ac	Glycerophospholipid	negative	[LPC 22:4 +Ac]-	FA 22:4 (+O)	-PC(74)	NA	NA	0.0370468	0.0547188	0.069825	0.0439031	NA	0.0508111	0.0482843	0.0621814	0.0527389	0.037524	NA	NA	NA	NA	NA	0.0400871	NA	NA	NA	NA	NA	0.0396365	NA	NA	NA	0.0495417	NA	NA	NA	0.0189953
LPE 16:1	LPE	450.263	NA	H41 C21 N1 O7 P1	NA	-H+	Glycerophospholipid	negative	[LPE 16:1 -H]-	FA 16:1 (+O)	NA	NA	0.0329172	0.0431961	0.0601041	0.0718051	0.0341972	0.0300772	0.042301	0.0388022	0.0596435	0.0368985	0.0452648	0.0397506	NA	0.0730227	0.0359582	0.0283217	0.0504616	0.0484067	0.0406443	0.0273844	0.0392619	NA	0.0308229	0.0239902	0.0553577	0.0442371	0.0575351	0.0227056	0.0471726	0.0327115	0.0155159
LPE 16:0	LPE	452.278	NA	H43 C21 N1 O7 P1	NA	-H+	Glycerophospholipid	negative	[LPE 16:0 -H]-	FA 16:0 (+O)	NA	NA	0.14825	0.12759	0.19106	0.156845	0.130255	0.119778	0.141267	0.124123	0.18312	0.120408	0.162084	0.139951	0.0990675	0.205891	0.150388	0.159732	0.174342	0.140766	0.144251	0.130556	0.204464	0.128109	0.160513	0.137477	0.229278	0.166091	0.182206	0.133671	0.190047	0.16453	0.14847
LPE 18:3	LPE	474.263	NA	H41 C23 N1 O7 P1	NA	-H+	Glycerophospholipid	negative	[LPE 18:3 -H]-	FA 18:3 (+O)	NA	NA	NA	NA	NA	NA	NA	NA	0.00408155	NA	NA	NA	NA	NA	NA	NA	NA	NA	NA	NA	NA	NA	NA	NA	0.00350728	NA	NA	NA	NA	NA	NA	NA	0.0011368
LPE 18:2	LPE	476.278	NA	H43 C23 N1 O7 P1	NA	-H+	Glycerophospholipid	negative	[LPE 18:2 -H]-	FA 18:2 (+O)	NA	NA	0.180839	0.19496	0.193452	0.243596	0.124255	0.113302	0.158877	0.117659	0.238025	0.122015	0.169704	0.163419	0.131545	0.301902	0.137562	0.101067	0.204936	0.223066	0.136666	0.109723	0.169853	0.105357	0.131188	0.0880327	0.217466	0.185421	0.226788	0.0897086	0.18451	0.104624	0.063018
LPE 18:1	LPE	478.294	NA	H45 C23 N1 O7 P1	NA	-H+	Glycerophospholipid	negative	[LPE 18:1 -H]-	FA 18:1 (+O)	NA	NA	0.388055	0.437559	0.535496	0.576945	0.274727	0.249542	0.301293	0.303555	0.589972	0.320993	0.322378	0.395234	0.241121	0.560358	0.290715	0.218394	0.427279	0.443919	0.385627	0.27128	0.376346	0.256183	0.2963	0.199577	0.553123	0.458187	0.530386	0.200945	0.419066	0.269215	0.193328
LPE 18:0	LPE	480.309	NA	H47 C23 N1 O7 P1	NA	-H+	Glycerophospholipid	negative	[LPE 18:0 -H]-	FA 18:0 (+O)	NA	NA	0.07867	0.0644216	0.0765345	NA	0.065097	0.0614702	0.0612234	0.0559453	0.075754	0.0614475	0.0756066	0.0657928	NA	0.0901609	0.0829903	0.0781279	0.0830708	NA	0.0777772	0.0681318	0.11518	NA	0.0987069	0.0921445	0.155762	NA	0.0726094	0.0838304	0.112401	0.090892	0.0957181
LPE 20:5	LPE	498.263	NA	H41 C25 N1 O7 P1	NA	-H+	Glycerophospholipid	negative	[LPE 20:5 -H]-	FA 20:5 (+O)	NA	NA	NA	0.00497097	0.00480409	0.00837458	0.00397721	0.00296871	0.00442233	NA	NA	NA	0.00603301	0.00545613	NA	0.0135245	NA	0.00382472	NA	NA	0.00569711	0.00634012	0.00880067	NA	0.00683528	0.00368739	NA	0.00454188	0.00642741	0.00339885	0.0111571	0.00671344	0.00328406
LPE 20:4	LPE	500.278	NA	H43 C25 N1 O7 P1	NA	-H+	Glycerophospholipid	negative	[LPE 20:4 -H]-	FA 20:4 (+O)	NA	NA	0.790442	0.974026	1.19155	1.63825	0.794217	0.64555	0.975104	0.780853	1.16515	0.661693	0.782552	0.990912	0.697753	1.85627	0.704987	0.607316	1.00456	1.09716	0.90809	0.738722	1.02418	0.633757	0.986742	0.561746	1.15058	1.06948	1.14338	0.58107	1.12703	0.751986	0.49628
LPE 20:3	LPE	502.294	NA	H45 C25 N1 O7 P1	NA	-H+	Glycerophospholipid	negative	[LPE 20:3 -H]-	FA 20:3 (+O)	NA	NA	0.0793293	0.0961736	0.123286	0.155013	0.0713497	0.0560441	0.0867579	0.0719705	0.117129	0.0733993	0.0772893	0.0923534	0.0493575	0.133777	0.0736695	0.0524665	0.10704	0.118606	0.0879355	0.0698811	0.0926657	0.0486733	0.0840265	0.0514746	0.109218	0.0929286	0.116311	0.0476825	0.115808	0.0692639	0.0422338
LPE 20:2	LPE	504.31	NA	H47 C25 N1 O7 P1	NA	-H+	Glycerophospholipid	negative	[LPE 20:2 -H]-	FA 20:2 (+O)	NA	NA	0.0669201	0.085756	0.0930391	0.106653	0.0457586	0.0466866	0.059682	0.0434698	0.0929985	0.0532025	0.0653688	0.0666265	0.034246	0.0889705	0.0562797	0.0397049	0.0830006	0.103654	0.0752879	0.0467694	0.0645794	0.0438788	0.0636428	0.035806	0.0829616	0.071455	0.102217	0.03449	0.0742176	0.0465473	0.0301305
LPE 20:1	LPE	506.325	NA	H49 C25 N1 O7 P1	NA	-H+	Glycerophospholipid	negative	[LPE 20:1 -H]-	FA 20:1 (+O)	NA	NA	0.0729943	0.113586	0.123009	0.130801	0.052835	0.0442554	0.0577712	0.0534916	0.103671	0.0698302	0.087091	0.0831202	0.0375286	0.0982648	0.0546778	0.0413529	0.100574	0.0867539	0.0743698	0.0450964	0.0619687	0.0435461	0.0572064	0.0329099	0.0864337	0.0713225	0.109593	0.0375751	0.0749698	0.0447001	0.0293405
LPE 20:0	LPE	508.341	NA	H51 C25 N1 O7 P1	NA	-H+	Glycerophospholipid	negative	[LPE 20:0 -H]-	FA 20:0 (+O)	NA	NA	NA	0.00586524	0.00645292	0.0068236	NA	NA	NA	NA	NA	NA	NA	NA	NA	NA	NA	NA	NA	NA	NA	NA	NA	NA	NA	NA	0.00416547	NA	0.00562805	NA	NA	NA	NA
LPE 22:5	LPE	526.294	NA	H45 C27 N1 O7 P1	NA	-H+	Glycerophospholipid	negative	[LPE 22:5 -H]-	FA 22:5 (+O)	NA	NA	0.111827	0.13654	0.135529	0.23521	0.103501	0.0862837	0.127311	0.107234	0.163028	0.0839858	NA	0.149414	0.0793981	0.194503	0.107219	0.083796	0.148337	0.1493	0.126341	0.103859	0.13451	0.0770635	0.142556	0.0773325	0.168272	0.117273	0.144592	0.0791971	0.163084	0.10272	0.0679904
LPE 22:4	LPE	528.309	NA	H47 C27 N1 O7 P1	NA	-H+	Glycerophospholipid	negative	[LPE 22:4 -H]-	FA 22:4 (+O)	NA	NA	0.506742	0.705114	0.838419	1.06341	0.432004	0.401932	0.569737	0.423728	0.750165	0.433375	0.476391	0.620615	0.349471	0.875064	0.396445	0.343037	0.8089	0.71875	0.648454	0.406681	0.549555	0.351834	0.57293	0.325747	0.627137	0.5041	0.706537	0.332214	0.597321	0.364503	0.283891
LPE 22:3	LPE	530.325	NA	H49 C27 N1 O7 P1	NA	-H+	Glycerophospholipid	negative	[LPE 22:3 -H]-	FA 22:3 (+O)	NA	NA	0.023128	0.03057	0.0399972	0.0397501	0.0172736	0.016354	0.0184314	0.0185739	0.0342412	0.0254166	0.0240354	0.0223298	NA	0.0323368	0.0203863	0.0132142	0.036131	0.0344953	0.029755	0.018468	0.0253788	NA	0.022034	0.0126921	0.0321902	0.0277339	0.0345071	0.0143278	0.0327566	0.0195356	0.0128368
LPE 22:2	LPE	532.341	NA	H51 C27 N1 O7 P1	NA	-H+	Glycerophospholipid	negative	[LPE 22:2 -H]-	FA 22:2 (+O)	NA	NA	NA	NA	NA	NA	NA	NA	0.00957817	0.00553704	NA	NA	NA	NA	NA	NA	NA	NA	0.012819	NA	NA	NA	NA	NA	0.0103942	NA	NA	NA	NA	NA	NA	NA	NA
LPE 22:1	LPE	534.356	NA	H53 C27 N1 O7 P1	NA	-H+	Glycerophospholipid	negative	[LPE 22:1 -H]-	FA 22:1 (+O)	NA	NA	NA	0.0129705	0.0154525	NA	NA	NA	0.00567122	NA	NA	0.00914656	NA	NA	NA	NA	0.00543652	NA	0.0110278	NA	NA	NA	NA	NA	0.00679812	NA	0.0102688	NA	NA	NA	NA	NA	NA
PA 16:0_16:1	PA	645.45	NA	H66 C35 O8 P1	NA	-H+	Glycerophospholipid	negative	[PA 16:0_16:1 -H]-	FA 16:0 (+O)	FA 16:1 (+O)	NA	NA	NA	NA	NA	NA	0.0462296	0.0542037	0.0646733	NA	NA	NA	NA	NA	NA	0.0854428	0.0747379	NA	NA	NA	NA	NA	NA	0.0362983	0.0367308	NA	NA	NA	NA	NA	0.0422643	NA
PA 16:0_17:0	PA	661.481	NA	H70 C36 O8 P1	NA	-H+	Glycerophospholipid	negative	[PA 16:0_17:0 -H]-	FA 16:0 (+O)	FA 17:0 (+O)	NA	NA	4.46568	6.68588	NA	0.355981	0.296581	0.204769	0.217607	2.10097	1.49751	1.85483	0.358756	0.237878	0.229508	0.678651	0.767938	1.55861	NA	1.578	0.29469	0.235875	0.394506	0.372423	0.386135	NA	0.822925	0.944755	0.375518	0.396537	0.544601	0.527639
PA 16:0_18:2	PA	671.466	NA	H68 C37 O8 P1	NA	-H+	Glycerophospholipid	negative	[PA 16:0_18:2 -H]-	FA 16:0 (+O)	FA 18:2 (+O)	NA	NA	NA	NA	NA	NA	0.0491766	NA	NA	NA	NA	NA	NA	NA	NA	0.0657192	0.0548953	NA	NA	NA	NA	NA	NA	NA	NA	NA	NA	NA	NA	NA	0.037442	NA
PA 16:1_18:1	PA	671.466	NA	H68 C37 O8 P1	NA	-H+	Glycerophospholipid	negative	[PA 16:1_18:1 -H]-	FA 16:1 (+O)	FA 18:1 (+O)	NA	NA	0.428986	0.570776	0.0397373	0.0256872	0.0366061	NA	0.0924229	0.135056	0.372377	0.0661531	NA	NA	NA	0.065607	0.0429302	0.183658	0.325638	NA	NA	NA	NA	NA	NA	NA	NA	0.136084	NA	NA	0.0240039	0.0272314
PA 16:1_18:0	PA	673.482	NA	H70 C37 O8 P1	NA	-H+	Glycerophospholipid	negative	[PA 16:1_18:0 -H]-	FA 16:1 (+O)	FA 18:0 (+O)	NA	NA	2.28425	4.97121	0.501469	0.224091	0.324013	0.420438	NA	2.38643	NA	NA	NA	NA	0.0557292	0.654362	NA	1.98776	1.75236	0.627666	NA	0.0929977	NA	NA	NA	NA	NA	1.15946	NA	0.169358	NA	NA
PA 17:0_18:1	PA	687.497	NA	H72 C38 O8 P1	NA	-H+	Glycerophospholipid	negative	[PA 17:0_18:1 -H]-	FA 17:0 (+O)	FA 18:1 (+O)	NA	NA	2.21697	4.43682	0.132904	0.231744	0.266297	0.147372	0.184394	1.06521	NA	1.45154	0.250152	0.148416	0.111286	0.590554	0.418149	0.920151	0.636101	1.22604	0.255235	0.144357	0.212377	NA	0.283711	NA	0.441055	0.678446	0.256105	0.327506	0.44825	0.390563
PA 16:0_20:4	PA	695.466	NA	H68 C39 O8 P1	NA	-H+	Glycerophospholipid	negative	[PA 16:0_20:4 -H]-	FA 16:0 (+O)	FA 20:4 (+O)	NA	NA	NA	NA	NA	NA	NA	0.0247163	NA	NA	NA	NA	NA	NA	NA	NA	NA	NA	NA	NA	NA	NA	NA	0.031605	NA	NA	NA	NA	NA	NA	NA	NA
PA 18:1_18:2	PA	697.481	NA	H70 C39 O8 P1	NA	-H+	Glycerophospholipid	negative	[PA 18:1_18:2 -H]-	FA 18:1 (+O)	FA 18:2 (+O)	NA	NA	0.877408	NA	0.0559714	0.0606334	0.0724594	0.0709601	0.100424	0.334851	0.373893	NA	NA	NA	NA	0.0890659	0.0694926	0.261641	NA	NA	NA	NA	NA	0.0509404	0.0405354	NA	NA	0.149549	NA	NA	NA	0.0449872
PA 18:0_18:2	PA	699.497	NA	H72 C39 O8 P1	NA	-H+	Glycerophospholipid	negative	[PA 18:0_18:2 -H]-	FA 18:0 (+O)	FA 18:2 (+O)	NA	NA	1.64336	3.78875	0.416914	0.254119	0.346188	0.380029	NA	2.50189	NA	1.09615	0.324837	NA	NA	NA	0.437971	NA	1.72117	0.628859	0.226787	NA	NA	0.249484	0.220541	NA	NA	1.00869	0.0821844	0.169801	NA	NA
PA 18:0_18:1	PA	701.513	NA	H74 C39 O8 P1	NA	-H+	Glycerophospholipid	negative	[PA 18:0_18:1 -H]-	FA 18:0 (+O)	FA 18:1 (+O)	NA	NA	2.26777	6.34534	0.671487	0.29862	0.474507	0.415855	0.678182	2.89336	3.4573	NA	0.380791	NA	NA	0.765092	0.58934	2.24704	NA	NA	0.331102	NA	NA	0.37906	0.289303	NA	NA	1.71337	NA	0.275537	0.196748	0.242847
PA 18:1_20:4	PA	721.481	NA	H70 C41 O8 P1	NA	-H+	Glycerophospholipid	negative	[PA 18:1_20:4 -H]-	FA 18:1 (+O)	FA 20:4 (+O)	NA	NA	NA	NA	NA	NA	NA	0.0324783	0.047851	NA	NA	NA	NA	NA	NA	NA	NA	NA	NA	NA	NA	NA	NA	0.0341776	NA	NA	NA	NA	NA	NA	NA	NA
PA 18:0_20:4	PA	723.497	NA	H72 C41 O8 P1	NA	-H+	Glycerophospholipid	negative	[PA 18:0_20:4 -H]-	FA 18:0 (+O)	FA 20:4 (+O)	NA	NA	NA	NA	NA	NA	NA	NA	NA	NA	NA	NA	NA	NA	NA	NA	NA	NA	NA	NA	NA	0.0697128	NA	NA	NA	NA	NA	NA	NA	0.0502871	NA	NA
PA 18:1_20:2	PA	725.513	NA	H74 C41 O8 P1	NA	-H+	Glycerophospholipid	negative	[PA 18:1_20:2 -H]-	FA 18:1 (+O)	FA 20:2 (+O)	NA	NA	NA	1.50813	NA	0.0748056	NA	NA	NA	1.00864	1.07747	NA	0.0590105	NA	NA	NA	0.137412	NA	1.10706	0.37851	0.132729	0.103086	NA	0.108223	0.11366	NA	NA	0.439704	0.103354	0.133196	0.11102	0.0930704
PA 18:2_20:1	PA	725.513	NA	H74 C41 O8 P1	NA	-H+	Glycerophospholipid	negative	[PA 18:2_20:1 -H]-	FA 18:2 (+O)	FA 20:1 (+O)	NA	NA	NA	1.13747	NA	0.0669688	NA	NA	NA	0.994946	1.14759	NA	NA	NA	NA	NA	0.161292	NA	1.14664	0.27945	0.117993	0.0696273	NA	NA	0.0947181	NA	NA	0.460229	0.0682866	0.0689154	0.0860731	0.0693236
PA 18:1_20:1	PA	727.528	NA	H76 C41 O8 P1	NA	-H+	Glycerophospholipid	negative	[PA 18:1_20:1 -H]-	FA 18:1 (+O)	FA 20:1 (+O)	NA	NA	NA	NA	NA	NA	NA	NA	NA	NA	NA	NA	NA	NA	NA	NA	NA	NA	0.418782	0.171869	NA	NA	NA	NA	NA	NA	NA	NA	0.0329043	0.0578223	NA	NA
PA 18:1_20:0	PA	729.544	NA	H78 C41 O8 P1	NA	-H+	Glycerophospholipid	negative	[PA 18:1_20:0 -H]-	FA 18:1 (+O)	FA 20:0 (+O)	NA	NA	0.69766	1.04476	0.0676478	0.0476366	0.0699372	0.0738184	NA	0.661335	0.697798	0.316468	0.0665856	NA	NA	0.12302	0.0979342	0.352549	NA	NA	0.0367915	NA	NA	0.063846	0.0459745	NA	NA	0.220685	0.0204726	0.0275485	0.0337798	0.044317
PA 17:0_22:5	PA	735.497	NA	H72 C42 O8 P1	NA	-H+	Glycerophospholipid	negative	[PA 17:0_22:5 -H]-	FA 17:0 (+O)	FA 22:5 (+O)	NA	NA	NA	NA	NA	0.00793697	0.0129295	0.00774785	NA	NA	NA	NA	NA	NA	NA	NA	NA	NA	NA	NA	NA	NA	NA	NA	NA	NA	NA	NA	NA	NA	NA	NA
PA 20:2_22:5	PA	773.513	NA	H74 C45 O8 P1	NA	-H+	Glycerophospholipid	negative	[PA 20:2_22:5 -H]-	FA 20:2 (+O)	FA 22:5 (+O)	NA	NA	NA	NA	NA	NA	NA	0.0261069	0.0215066	NA	NA	NA	NA	NA	NA	NA	NA	NA	NA	NA	NA	NA	NA	0.0285003	NA	NA	NA	NA	NA	NA	NA	NA
PC 16:1_16:1	PC	788.545	PhosphatidylethanolserineMSMS_Precursor	H79 C42 N1 O10 P1	NA	+Ac	Glycerophospolipid	negative	[PC 16:1_16:1 +Ac]-	FA 16:1 (+O)	FA 16:1 (+O)	-PC(74)	NA	0.0813234	NA	NA	NA	NA	NA	NA	NA	NA	NA	NA	NA	NA	NA	NA	NA	0.123747	0.16861	NA	NA	NA	NA	NA	0.133195	0.177236	0.150488	NA	NA	NA	NA
PC 16:0_16:0	PC	792.576	NA	H83 C42 N1 O10 P1	NA	+Ac	Glycerophospolipid	negative	[PC 16:0_16:0 +Ac]-	FA 16:0 (+O)	FA 16:0 (+O)	-PC(74)	10.1425	12.8758	10.9942	15.8987	15.3765	13.0265	10.8275	11.9764	13.0154	9.86977	18.9144	13.0796	23.9443	16.9253	13.7293	18.3923	10.2695	14.0245	13.9838	13.5775	14.8106	16.2282	9.41869	9.41699	8.47918	18.4532	12.6888	14.1607	13.1097	11.3511	14.4159
PC 16:1_18:2	PC	814.56	PhosphatidylethanolserineMSMS_Precursor	H81 C44 N1 O10 P1	NA	+Ac	Glycerophospolipid	negative	[PC 16:1_18:2 +Ac]-	FA 16:1 (+O)	FA 18:2 (+O)	-PC(74)	0.122547	0.101453	0.0946362	0.134248	0.199075	0.142948	0.163938	0.163774	0.116642	0.0837052	0.160344	0.137518	0.104573	0.136263	0.154697	0.199707	0.129092	0.165842	0.164694	0.169686	0.175543	0.188739	0.163277	0.162015	0.128173	0.152846	0.151757	0.164038	0.16845	0.172416	0.21572
PC 16:0_18:3	PC	814.56	PhosphatidylethanolserineMSMS_Precursor	H81 C44 N1 O10 P1	NA	+Ac	Glycerophospolipid	negative	[PC 16:0_18:3 +Ac]-	FA 16:0 (+O)	FA 18:3 (+O)	-PC(74)	0.095484	0.0877709	0.0911414	0.140692	0.157968	0.106717	0.0983951	0.113156	0.0908096	0.065168	0.146585	0.104442	0.137418	0.135365	0.114992	0.139683	0.0943099	0.138598	0.113564	0.136514	0.139379	0.165026	0.103957	NA	0.091581	0.11374	0.106615	0.142291	0.11535	0.106004	0.135322
PC 16:0_18:2	PC	816.576	PhosphatidylethanolserineMSMS_Precursor	H83 C44 N1 O10 P1	NA	+Ac	Glycerophospolipid	negative	[PC 16:0_18:2 +Ac]-	FA 16:0 (+O)	FA 18:2 (+O)	-PC(74)	2.16017	1.89893	1.67901	2.61072	3.6568	2.50622	2.34598	2.56488	2.62345	1.34853	3.49287	2.30477	2.87639	2.56046	2.12294	2.921	2.09356	2.81006	2.89311	2.99215	2.82971	3.38475	2.33904	2.29702	1.87218	2.8471	2.46522	2.64084	2.46551	2.33748	3.05304
PC 16:0_20:4	PC	840.577	NA	H83 C46 N1 O10 P1	NA	+Ac	Glycerophospolipid	negative	[PC 16:0_20:4 +Ac]-	FA 16:0 (+O)	FA 20:4 (+O)	-PC(74)	1.28777	0.989685	0.870496	1.529	1.65757	1.61418	1.59297	1.56244	1.3184	1.05363	1.71842	1.38797	1.44524	1.5482	1.69509	1.93958	1.41106	1.37712	1.40488	2.13094	2.18528	2.19101	2.0619	1.75966	1.19352	1.95032	1.48524	2.18722	1.95822	1.53844	2.69266
PC 16:0_20:3	PC	842.592	PhosphatidylethanolserineMSMS_Precursor	H85 C46 N1 O10 P1	NA	+Ac	Glycerophospolipid	negative	[PC 16:0_20:3 +Ac]-	FA 16:0 (+O)	FA 20:3 (+O)	-PC(74)	0.311675	0.261071	NA	NA	0.496565	0.337779	0.334975	0.355484	0.40375	0.198131	NA	NA	NA	NA	0.421925	0.384526	NA	NA	NA	0.413462	NA	NA	0.348233	0.379077	NA	NA	NA	NA	NA	0.306927	NA
PC 18:2_18:1	PC	842.592	PhosphatidylethanolserineMSMS_Precursor	H85 C46 N1 O10 P1	NA	+Ac	Glycerophospolipid	negative	[PC 18:2_18:1 +Ac]-	FA 18:2 (+O)	FA 18:1 (+O)	-PC(74)	0.2373	0.21838	0.207841	0.310824	0.348611	0.317618	0.328408	0.358412	0.254569	0.177747	0.35064	0.25332	NA	NA	0.36664	0.358391	0.229836	NA	0.306173	0.442138	0.381707	0.428619	0.436317	0.483012	0.367898	NA	0.297349	0.348028	0.522601	0.397563	0.533314
PC 16:0_20:2	PC	844.608	PhosphatidylethanolserineMSMS_Precursor	H87 C46 N1 O10 P1	NA	+Ac	Glycerophospolipid	negative	[PC 16:0_20:2 +Ac]-	FA 16:0 (+O)	FA 20:2 (+O)	-PC(74)	0.192206	0.135709	0.163585	0.24253	0.276244	0.213923	0.225865	NA	0.216739	NA	0.313787	0.209942	NA	0.234868	0.212726	0.20277	0.166576	0.255116	0.259523	0.246823	0.224927	0.308182	NA	NA	0.199299	0.350748	0.209097	0.250863	0.261728	NA	0.193851
PC 18:2_18:0	PC	844.608	PhosphatidylethanolserineMSMS_Precursor	H87 C46 N1 O10 P1	NA	+Ac	Glycerophospolipid	negative	[PC 18:2_18:0 +Ac]-	FA 18:2 (+O)	FA 18:0 (+O)	-PC(74)	0.601352	0.533495	0.564918	0.749143	0.79171	0.670919	0.784932	0.756432	0.724643	0.455344	0.805096	0.613234	0.943239	0.650096	0.725286	0.719873	0.485133	0.620856	0.639636	0.843288	0.77796	0.80649	0.676252	0.697527	0.70978	0.723196	0.645488	0.730395	0.87239	0.599333	0.863738
PC 16:0_20:1	PC	846.624	NA	H89 C46 N1 O10 P1	NA	+Ac	Glycerophospolipid	negative	[PC 16:0_20:1 +Ac]-	FA 16:0 (+O)	FA 20:1 (+O)	-PC(74)	0.0958619	0.0771365	0.0724756	0.145385	0.154979	0.0952608	NA	0.123571	0.118508	0.0867395	NA	0.124171	0.148433	0.137122	0.111188	0.130715	0.0802392	0.137729	NA	0.128874	0.119465	NA	0.125652	0.110639	NA	NA	0.107198	0.122363	0.168661	0.0974111	0.115292
PC 16:0_22:6	PC	864.577	NA	H83 C48 N1 O10 P1	NA	+Ac	Glycerophospolipid	negative	[PC 16:0_22:6 +Ac]-	FA 16:0 (+O)	FA 22:6 (+O)	-PC(74)	0.268909	0.202825	0.200049	0.360839	0.321107	0.360954	0.32128	0.352908	0.24752	0.183168	0.387083	0.333821	0.455712	0.359644	0.284592	0.436067	0.280705	0.273825	0.421213	0.488746	0.482682	0.528045	0.389505	0.310142	0.460991	0.477299	0.334677	0.454782	0.451939	0.363342	0.488897
PC 18:2_20:4	PC	864.577	NA	H83 C48 N1 O10 P1	NA	+Ac	Glycerophospolipid	negative	[PC 18:2_20:4 +Ac]-	FA 18:2 (+O)	FA 20:4 (+O)	-PC(74)	NA	NA	0.0697391	NA	NA	0.166702	NA	NA	NA	NA	NA	NA	NA	NA	NA	NA	0.120396	NA	NA	NA	NA	NA	NA	NA	NA	NA	NA	NA	0.171902	NA	0.243811
PC 16:1_22:4	PC	866.592	PhosphatidylethanolserineMSMS_Precursor	H85 C48 N1 O10 P1	NA	+Ac	Glycerophospolipid	negative	[PC 16:1_22:4 +Ac]-	FA 16:1 (+O)	FA 22:4 (+O)	-PC(74)	NA	NA	0.0448067	NA	NA	NA	NA	NA	NA	NA	0.07681	NA	0.0677795	NA	NA	NA	NA	NA	NA	NA	NA	NA	NA	NA	NA	NA	NA	NA	NA	NA	NA
PC 16:0_22:5	PC	866.592	PhosphatidylethanolserineMSMS_Precursor	H85 C48 N1 O10 P1	NA	+Ac	Glycerophospolipid	negative	[PC 16:0_22:5 +Ac]-	FA 16:0 (+O)	FA 22:5 (+O)	-PC(74)	0.225417	0.196238	0.252538	0.470814	0.302638	0.29991	0.286208	0.258531	0.288997	0.178031	0.52611	0.298529	0.44863	0.351418	0.321142	0.333824	0.29127	0.300509	0.357862	0.320154	0.378373	0.400558	0.261861	0.246594	0.300895	0.421559	0.333865	0.406925	0.34851	0.246973	0.373936
PC 18:1_20:4	PC	866.592	PhosphatidylethanolserineMSMS_Precursor	H85 C48 N1 O10 P1	NA	+Ac	Glycerophospolipid	negative	[PC 18:1_20:4 +Ac]-	FA 18:1 (+O)	FA 20:4 (+O)	-PC(74)	0.142963	0.104834	0.107809	0.16957	0.178856	0.180847	0.203746	0.197142	0.166885	0.121064	0.174604	0.152663	0.129302	0.122764	0.208089	0.213228	0.177822	0.146303	0.20262	0.273969	0.255455	0.217756	0.280029	0.235488	0.204128	0.193243	0.197028	0.268633	0.30746	0.282257	0.356575
PC 16:0_22:4	PC	868.608	NA	H87 C48 N1 O10 P1	NA	+Ac	Glycerophospolipid	negative	[PC 16:0_22:4 +Ac]-	FA 16:0 (+O)	FA 22:4 (+O)	-PC(74)	0.237937	0.187226	0.230299	0.411256	0.271189	0.324321	0.369657	0.28189	0.234632	0.237194	0.422128	0.342614	0.294113	0.256139	0.316849	0.349094	0.254273	0.270928	0.299185	0.336538	0.325675	0.317934	0.400154	0.300321	0.394246	0.321981	0.337241	0.361208	0.3236	0.282539	0.401369
PC 18:0_20:4	PC	868.608	NA	H87 C48 N1 O10 P1	NA	+Ac	Glycerophospolipid	negative	[PC 18:0_20:4 +Ac]-	FA 18:0 (+O)	FA 20:4 (+O)	-PC(74)	0.578003	0.436714	0.423894	0.738608	0.619289	0.662973	0.852862	0.73324	0.511353	0.537355	0.700461	0.744048	0.780408	0.542489	0.659073	0.79622	0.521742	0.410017	0.575171	0.877931	0.749842	0.80006	1.12266	0.770172	0.825255	0.643466	0.673246	0.777788	0.72562	0.69499	0.978307
PE 16:1_16:0	PE	688.492	NA	H71 C37 N1 O8 P1	NA	-H+	Glycerophospholipid	negative	[PE 16:1_16:0 -H]-	FA 16:1 (+O)	FA 16:0 (+O)	NA	0.0400266	0.0477529	0.0592432	0.0813876	0.0381228	0.0419302	0.0883791	0.0788526	0.0557979	0.0603312	0.060119	0.058577	NA	0.0538431	0.0579528	0.0497503	0.0653386	0.055994	0.0538147	0.040409	0.06096	NA	0.0382564	0.038591	0.0899406	0.0481502	0.0533218	0.0349242	0.046326	0.0528099	0.0396947
PE 14:0_18:0	PE	690.508	NA	H73 C37 N1 O8 P1	NA	-H+	Glycerophospholipid	negative	[PE 14:0_18:0 -H]-	FA 14:0 (+O)	FA 18:0 (+O)	NA	NA	0.0744735	0.0854104	NA	0.0783134	0.068804	0.0800926	0.0804724	NA	0.0851948	NA	NA	NA	NA	0.0859543	0.0749429	0.131056	NA	NA	0.0828305	NA	NA	NA	NA	NA	NA	NA	0.0964844	NA	0.0789425	NA
PE 16:0_16:0	PE	690.508	NA	H73 C37 N1 O8 P1	NA	-H+	Glycerophospholipid	negative	[PE 16:0_16:0 -H]-	FA 16:0 (+O)	FA 16:0 (+O)	NA	0.0420734	0.065717	0.0703976	0.0871483	0.0637991	0.0604216	0.0784371	0.0739865	0.0612598	0.0741225	0.0741071	NA	NA	0.0807333	0.0760039	0.051998	0.09841	0.0766443	0.0719288	0.070098	0.0782622	NA	0.0530202	0.0573769	0.103654	0.0837827	0.0749352	0.0744471	0.0759972	0.074855	0.0615536
PE 16:0_18:2	PE	714.508	NA	H73 C39 N1 O8 P1	NA	-H+	Glycerophospholipid	negative	[PE 16:0_18:2 -H]-	FA 16:0 (+O)	FA 18:2 (+O)	NA	0.197227	0.235587	0.230838	0.253969	0.219341	0.203525	0.379839	0.272241	0.265259	0.270146	0.2596	0.273551	0.197239	0.263498	0.363736	0.299274	0.255671	0.316658	0.20841	0.225002	0.255354	0.185018	0.265024	0.266953	0.335586	0.224378	0.317306	0.221637	0.253924	0.296538	0.213104
PE 16:1_18:0	PE	716.524	NA	H75 C39 N1 O8 P1	NA	-H+	Glycerophospholipid	negative	[PE 16:1_18:0 -H]-	FA 16:1 (+O)	FA 18:0 (+O)	NA	0.293514	0.45334	0.441949	0.563257	0.420987	0.432521	0.516689	0.568203	0.484322	0.420292	0.604368	0.483758	0.672827	0.65486	0.548873	0.550203	0.569496	0.484224	0.432131	0.377624	0.550396	0.542838	0.268205	0.308647	0.483735	0.667312	0.490654	0.428946	0.396231	0.451951	0.421118
PE 16:0_18:1	PE	716.524	NA	H75 C39 N1 O8 P1	NA	-H+	Glycerophospholipid	negative	[PE 16:0_18:1 -H]-	FA 16:0 (+O)	FA 18:1 (+O)	NA	0.463267	0.570482	0.569269	0.685886	0.50662	0.563878	0.796886	0.776571	0.719084	0.693027	0.778212	0.727395	0.658241	0.741637	0.869473	0.743072	0.933498	0.720199	0.59914	0.707748	0.831048	0.719804	0.648619	0.685765	0.896414	0.850853	0.793415	0.638406	0.76125	0.864085	0.680123
PE 16:0_18:0	PE	718.539	NA	H77 C39 N1 O8 P1	NA	-H+	Glycerophospholipid	negative	[PE 16:0_18:0 -H]-	FA 16:0 (+O)	FA 18:0 (+O)	NA	0.368041	0.467617	0.490872	0.637777	0.459783	0.353229	0.49263	0.460599	0.699299	0.335427	0.919956	0.560651	1.04825	0.812657	0.39339	0.536676	0.546732	0.409376	0.622749	0.47625	0.6206	0.675777	0.268237	0.357944	0.508698	0.794143	0.563588	0.427414	0.399278	0.491323	0.36425
PE 14:0_22:5	PE	736.493	NA	H71 C41 N1 O8 P1	NA	-H+	Glycerophospholipid	negative	[PE 14:0_22:5 -H]-	FA 14:0 (+O)	FA 22:5 (+O)	NA	NA	0.00944249	NA	NA	NA	0.0183826	0.027472	0.0214044	NA	NA	NA	NA	NA	NA	NA	0.0168508	NA	NA	NA	NA	NA	NA	NA	NA	NA	NA	NA	NA	NA	0.0156545	NA
PE 16:1_20:4	PE	736.493	NA	H71 C41 N1 O8 P1	NA	-H+	Glycerophospholipid	negative	[PE 16:1_20:4 -H]-	FA 16:1 (+O)	FA 20:4 (+O)	NA	NA	0.0137213	NA	NA	NA	0.0328019	0.053981	0.0425941	NA	NA	NA	NA	NA	NA	NA	0.0426542	NA	NA	NA	NA	NA	NA	NA	NA	NA	NA	NA	NA	NA	0.0466431	NA
PE 16:0_20:4	PE	738.508	NA	H73 C41 N1 O8 P1	NA	-H+	Glycerophospholipid	negative	[PE 16:0_20:4 -H]-	FA 16:0 (+O)	FA 20:4 (+O)	NA	0.263245	0.289859	0.2934	0.347398	0.254694	0.258274	0.447631	0.386148	0.301635	0.303033	0.273344	0.317137	0.225075	0.319965	0.38629	0.404361	0.404904	0.312856	0.289197	0.334747	0.386408	0.354456	0.352404	0.34495	0.405595	0.363686	0.363091	0.308265	0.456515	0.454008	0.361125
PE 16:0_20:3	PE	740.524	NA	H75 C41 N1 O8 P1	NA	-H+	Glycerophospholipid	negative	[PE 16:0_20:3 -H]-	FA 16:0 (+O)	FA 20:3 (+O)	NA	0.102961	0.0868199	0.112576	0.158191	0.106505	0.1108	0.148077	0.115151	0.128449	0.0962312	0.139888	0.16776	NA	0.157044	0.180768	0.159102	0.140354	0.166892	0.141537	0.103843	0.264849	0.18965	0.0915566	0.117007	0.186407	0.139402	0.14227	0.109753	0.200397	0.128218	0.179385
PE 18:2_18:1	PE	740.524	NA	H75 C41 N1 O8 P1	NA	-H+	Glycerophospholipid	negative	[PE 18:2_18:1 -H]-	FA 18:2 (+O)	FA 18:1 (+O)	NA	0.11216	0.0852939	0.0894838	0.0964022	0.086284	0.0800973	0.147582	0.116778	0.112912	0.0980839	0.0793064	0.100562	NA	0.0713627	0.143286	0.136693	0.12425	0.106002	0.0944369	0.0961592	0.122375	0.0996755	0.117666	0.113908	0.137284	0.0874728	0.113181	0.0781685	0.134075	0.128306	0.116879
PE 16:0_20:2	PE	742.539	NA	H77 C41 N1 O8 P1	NA	-H+	Glycerophospholipid	negative	[PE 16:0_20:2 -H]-	FA 16:0 (+O)	FA 20:2 (+O)	NA	NA	0.0755059	0.097516	0.11826	0.0767528	0.0850185	0.0977957	0.106906	0.0787271	NA	0.104199	0.091912	0.0836326	0.0851136	0.100042	0.110096	0.154368	0.119671	0.0842642	NA	0.133476	0.129637	NA	NA	0.156193	0.0926869	0.0979233	0.0859389	NA	NA	0.117111
PE 18:2_18:0	PE	742.539	NA	H77 C41 N1 O8 P1	NA	-H+	Glycerophospholipid	negative	[PE 18:2_18:0 -H]-	FA 18:2 (+O)	FA 18:0 (+O)	NA	0.255428	0.249098	0.280075	0.304872	0.24991	0.26826	0.393907	0.320162	0.282427	0.255245	0.295798	0.286053	0.204406	0.240228	0.355393	0.34913	0.513104	0.331683	0.265243	0.324447	0.398331	0.369736	0.350323	0.362269	0.572274	0.302125	0.371619	0.280946	0.377647	0.375362	0.361911
PE 18:1_18:1	PE	742.539	NA	H77 C41 N1 O8 P1	NA	-H+	Glycerophospholipid	negative	[PE 18:1_18:1 -H]-	FA 18:1 (+O)	FA 18:1 (+O)	NA	0.107178	0.0898295	0.102216	0.0950119	0.0745231	0.0842865	0.130004	0.13937	0.102004	0.104988	0.0923807	0.119317	0.0628668	0.0721271	0.143347	0.129927	0.194704	0.0990695	0.092369	0.123037	0.134477	0.126949	0.127018	0.139658	0.202641	0.109162	0.133333	0.1032	0.166599	0.173341	0.15589
PE 16:0_20:1	PE	744.555	NA	H79 C41 N1 O8 P1	NA	-H+	Glycerophospholipid	negative	[PE 16:0_20:1 -H]-	FA 16:0 (+O)	FA 20:1 (+O)	NA	0.108913	0.0784221	0.0885826	0.101363	0.0728095	0.0641492	0.10036	0.12789	0.109187	0.116476	0.0834704	0.076587	0.0725182	0.092436	0.128526	0.10273	0.152381	0.0700959	0.11038	0.107358	0.131145	0.111659	0.111663	0.119725	0.157632	0.10475	0.112405	0.0768387	0.120547	0.126031	0.13323
PE 18:1_18:0	PE	744.555	NA	H79 C41 N1 O8 P1	NA	-H+	Glycerophospholipid	negative	[PE 18:1_18:0 -H]-	FA 18:1 (+O)	FA 18:0 (+O)	NA	0.520496	0.312427	0.355671	0.414333	0.290091	0.268936	0.491172	0.541709	0.465098	0.489888	0.3309	0.349563	0.273128	0.321878	0.518156	0.417493	0.651644	0.338297	0.425994	0.464342	0.525078	0.458454	0.497267	0.511839	0.699302	0.413124	0.456168	0.334973	0.539307	0.533961	0.491125
PE 15:1_22:3	PE	752.524	NA	H75 C42 N1 O8 P1	NA	-H+	Glycerophospholipid	negative	[PE 15:1_22:3 -H]-	FA 15:1 (+O)	FA 22:3 (+O)	NA	NA	NA	NA	NA	NA	NA	0.0204058	NA	NA	NA	NA	NA	NA	NA	NA	NA	NA	NA	NA	NA	NA	NA	0.0164264	NA	NA	NA	NA	NA	NA	NA	NA
PE 15:0_22:4	PE	752.524	NA	H75 C42 N1 O8 P1	NA	-H+	Glycerophospholipid	negative	[PE 15:0_22:4 -H]-	FA 15:0 (+O)	FA 22:4 (+O)	NA	NA	NA	NA	NA	NA	NA	0.0423132	NA	NA	NA	NA	NA	NA	NA	NA	NA	NA	NA	NA	NA	NA	NA	0.0349678	NA	NA	NA	NA	NA	NA	NA	NA
PE 17:0_20:4	PE	752.524	NA	H75 C42 N1 O8 P1	NA	-H+	Glycerophospholipid	negative	[PE 17:0_20:4 -H]-	FA 17:0 (+O)	FA 20:4 (+O)	NA	NA	NA	NA	NA	NA	NA	0.0291608	NA	NA	NA	NA	NA	NA	NA	NA	NA	NA	NA	NA	NA	NA	NA	0.0216294	NA	NA	NA	NA	NA	NA	NA	NA
PE 16:0_22:6	PE	762.508	NA	H73 C43 N1 O8 P1	NA	-H+	Glycerophospholipid	negative	[PE 16:0_22:6 -H]-	FA 16:0 (+O)	FA 22:6 (+O)	NA	0.112505	0.098408	0.0906788	0.142726	0.146224	0.0982024	0.143677	0.162399	0.129823	0.126552	0.102985	0.126924	0.098224	0.110936	0.162758	0.153659	0.16213	0.130325	0.110072	0.135264	0.142421	0.166937	0.17237	0.200292	0.241529	0.144619	0.163915	0.148766	0.149808	0.159818	0.178848
PE 16:0_22:5	PE	764.524	NA	H75 C43 N1 O8 P1	NA	-H+	Glycerophospholipid	negative	[PE 16:0_22:5 -H]-	FA 16:0 (+O)	FA 22:5 (+O)	NA	0.287649	0.315508	0.34616	0.454714	0.30857	0.264772	0.306756	0.354007	0.431214	0.323068	0.458217	0.30538	0.360974	0.381185	0.36487	0.346539	0.439278	0.484725	0.302188	0.280768	0.374921	0.342132	0.251329	0.251682	0.417356	0.401158	0.345417	0.287002	0.260782	0.378226	0.308588
PE 18:1_20:4	PE	764.524	NA	H75 C43 N1 O8 P1	NA	-H+	Glycerophospholipid	negative	[PE 18:1_20:4 -H]-	FA 18:1 (+O)	FA 20:4 (+O)	NA	0.158336	0.132844	0.145272	0.170115	0.1629	0.1255	0.169314	0.220478	0.185951	0.150532	0.13053	0.18808	0.0989727	0.116568	0.222545	0.209502	0.182678	0.141196	0.113995	0.137285	0.153804	0.162002	0.155993	0.180052	0.163655	0.168619	0.141974	0.147596	0.162614	0.232457	0.206618
PE 16:0_22:4	PE	766.539	NA	H77 C43 N1 O8 P1	NA	-H+	Glycerophospholipid	negative	[PE 16:0_22:4 -H]-	FA 16:0 (+O)	FA 22:4 (+O)	NA	0.4777	0.45983	0.448285	0.665874	0.618526	0.461995	NA	0.614288	0.510244	0.489342	0.692047	0.746522	0.796764	0.777123	0.851857	0.697418	0.702584	0.683558	0.628791	0.471618	0.736486	0.798784	0.485851	0.682119	0.774327	0.761972	0.707221	0.73196	0.966085	0.75881	0.872509
PE 18:0_20:4	PE	766.539	NA	H77 C43 N1 O8 P1	NA	-H+	Glycerophospholipid	negative	[PE 18:0_20:4 -H]-	FA 18:0 (+O)	FA 20:4 (+O)	NA	1.15158	0.93135	0.834098	1.24523	1.09553	0.808077	1.19584	1.29484	1.13186	1.3121	1.00053	1.04496	0.612405	0.823571	1.5718	1.19466	1.52297	1.18478	0.925391	1.20512	1.25427	1.09063	1.49458	1.6595	1.74753	0.956408	1.37421	1.23548	1.73883	1.81649	1.57768
PE 16:0_22:3	PE	768.555	NA	H79 C43 N1 O8 P1	NA	-H+	Glycerophospholipid	negative	[PE 16:0_22:3 -H]-	FA 16:0 (+O)	FA 22:3 (+O)	NA	0.71198	0.773356	0.941829	NA	NA	0.788307	0.747852	0.921593	1.24107	0.881988	NA	NA	NA	NA	1.29325	NA	1.02711	1.2546	NA	0.944082	1.38119	NA	0.708544	1.15403	1.91909	NA	0.910636	1.48475	1.78674	1.35021	0.988259
PE 18:0_20:3	PE	768.555	NA	H79 C43 N1 O8 P1	NA	-H+	Glycerophospholipid	negative	[PE 18:0_20:3 -H]-	FA 18:0 (+O)	FA 20:3 (+O)	NA	0.0500683	0.0481703	0.0462627	0.0711843	0.0486502	0.0370323	0.072701	0.0621016	0.0635916	0.0604366	0.0440316	0.0499161	NA	NA	0.101578	0.0629176	0.0655469	0.0720794	0.0434608	0.066498	0.0593158	0.0489146	0.0709966	0.0822862	0.102479	0.040302	0.0591192	0.056028	0.0916835	0.101535	0.0732813
PE 18:1_20:1	PE	770.571	NA	H81 C43 N1 O8 P1	NA	-H+	Glycerophospholipid	negative	[PE 18:1_20:1 -H]-	FA 18:1 (+O)	FA 20:1 (+O)	NA	0.019733	0.0237788	0.0238653	NA	0.0168563	0.016409	0.0241853	0.0296343	0.0341543	0.0254049	0.0144399	NA	NA	NA	0.0338192	0.0253056	0.0379795	NA	NA	0.0282421	0.0303208	NA	0.0262161	0.0408653	0.0572935	0.0249208	0.0292548	NA	NA	0.0448262	0.0334342
PE 18:0_20:2	PE	770.571	NA	H81 C43 N1 O8 P1	NA	-H+	Glycerophospholipid	negative	[PE 18:0_20:2 -H]-	FA 18:0 (+O)	FA 20:2 (+O)	NA	0.0145404	0.0172075	0.0240726	NA	0.0149829	0.0163749	0.0214293	0.0188904	0.024303	0.0124543	0.017175	NA	NA	NA	0.0219427	0.0179787	0.023821	NA	NA	0.0186533	0.025819	NA	0.0146729	0.0229724	0.0399392	0.0262561	0.0251801	NA	NA	0.0255088	0.019443
PE 18:1_20:0	PE	772.586	NA	H83 C43 N1 O8 P1	NA	-H+	Glycerophospholipid	negative	[PE 18:1_20:0 -H]-	FA 18:1 (+O)	FA 20:0 (+O)	NA	NA	NA	NA	NA	NA	NA	0.0151394	NA	0.0340583	0.0305707	NA	NA	NA	NA	NA	NA	0.0356885	NA	NA	NA	NA	NA	0.011929	NA	NA	NA	0.0245874	NA	NA	NA	NA
PE 18:0_20:1	PE	772.586	NA	H83 C43 N1 O8 P1	NA	-H+	Glycerophospholipid	negative	[PE 18:0_20:1 -H]-	FA 18:0 (+O)	FA 20:1 (+O)	NA	NA	NA	NA	NA	NA	NA	0.0204859	NA	0.0327066	0.0232078	NA	NA	NA	NA	NA	NA	0.0376244	NA	NA	NA	NA	NA	0.0248633	NA	NA	NA	0.0291744	NA	NA	NA	NA
PE 18:2_22:6	PE	786.508	NA	H73 C45 N1 O8 P1	NA	-H+	Glycerophospholipid	negative	[PE 18:2_22:6 -H]-	FA 18:2 (+O)	FA 22:6 (+O)	NA	NA	0.0215978	NA	NA	NA	NA	NA	0.0831799	NA	NA	NA	NA	NA	NA	0.107187	NA	NA	NA	NA	NA	NA	NA	0.110697	NA	NA	NA	NA	NA	NA	NA	NA
PE 20:4_20:4	PE	786.508	NA	H73 C45 N1 O8 P1	NA	-H+	Glycerophospholipid	negative	[PE 20:4_20:4 -H]-	FA 20:4 (+O)	FA 20:4 (+O)	NA	NA	0.00876439	NA	NA	NA	NA	NA	0.0167488	NA	NA	NA	NA	NA	NA	0.0156231	NA	NA	NA	NA	NA	NA	NA	0.0128241	NA	NA	NA	NA	NA	NA	NA	NA
PE 18:2_22:5	PE	788.524	NA	H75 C45 N1 O8 P1	NA	-H+	Glycerophospholipid	negative	[PE 18:2_22:5 -H]-	FA 18:2 (+O)	FA 22:5 (+O)	NA	0.0370249	0.0306815	0.0330156	0.0453436	0.0254617	0.0280731	0.0373436	NA	0.0443089	0.0384965	0.046247	0.032042	NA	0.0431443	0.035963	0.0288975	0.0501346	0.0509667	0.042086	0.0288874	0.0354947	0.0355141	NA	NA	0.0725477	0.0423909	0.0423912	0.029732	NA	0.0474433	NA
PE 18:1_22:6	PE	788.524	NA	H75 C45 N1 O8 P1	NA	-H+	Glycerophospholipid	negative	[PE 18:1_22:6 -H]-	FA 18:1 (+O)	FA 22:6 (+O)	NA	0.125815	0.0854261	0.126561	0.299669	0.263883	0.224717	0.282624	0.326382	0.224715	0.171933	0.119697	0.339762	NA	0.191889	0.316986	0.378149	0.164197	0.142336	0.134073	0.275652	0.288682	0.230341	0.355818	0.419103	0.173699	0.148389	0.188409	0.235313	0.280264	0.276296	0.357396
PE 18:1_22:4	PE	792.556	NA	H79 C45 N1 O8 P1	NA	-H+	Glycerophospholipid	negative	[PE 18:1_22:4 -H]-	FA 18:1 (+O)	FA 22:4 (+O)	NA	0.103637	0.10062	0.0972217	0.109313	0.10413	0.0815592	0.113527	0.132481	0.105456	0.0992103	0.0831284	0.124079	NA	NA	0.145398	0.144008	0.143525	0.109059	0.0913264	0.105131	0.12112	0.0837979	0.11403	0.161317	0.149172	NA	0.124503	0.111314	0.179635	0.216347	0.188807
PE 18:0_22:5	PE	792.556	NA	H79 C45 N1 O8 P1	NA	-H+	Glycerophospholipid	negative	[PE 18:0_22:5 -H]-	FA 18:0 (+O)	FA 22:5 (+O)	NA	0.120611	0.101452	0.0928353	0.131526	0.116728	0.114167	0.173107	0.130947	0.110174	0.117816	0.0897488	0.110769	NA	NA	0.133256	0.149399	0.135301	0.143026	0.0955606	0.12159	0.123858	0.0947776	0.153244	0.173707	0.145689	NA	0.12368	0.100979	0.161441	0.193556	0.169257
PE 18:1_22:3	PE	794.571	NA	H81 C45 N1 O8 P1	NA	-H+	Glycerophospholipid	negative	[PE 18:1_22:3 -H]-	FA 18:1 (+O)	FA 22:3 (+O)	NA	0.4459	0.332922	0.505175	0.589565	0.457813	0.491719	0.475601	0.527351	0.553504	0.397619	0.560606	0.979677	0.598725	0.564394	0.651468	0.58374	0.65742	0.531224	0.558513	0.527006	0.649366	0.77912	0.432257	0.821671	0.660314	0.653901	0.65639	0.571294	0.968837	0.716197	0.976992
PE 18:0_22:4	PE	794.571	NA	H81 C45 N1 O8 P1	NA	-H+	Glycerophospholipid	negative	[PE 18:0_22:4 -H]-	FA 18:0 (+O)	FA 22:4 (+O)	NA	0.337432	0.246628	0.321773	0.361453	0.274085	0.274984	0.481542	0.329838	0.382974	0.297366	0.276188	0.380513	0.174832	0.191201	0.319297	0.29617	0.451319	0.296938	0.295719	0.322174	0.275574	0.269985	0.296388	0.434463	0.348956	0.231779	0.427802	0.257116	0.284175	0.396724	0.401144
PE 20:4_20:0	PE	794.571	NA	H81 C45 N1 O8 P1	NA	-H+	Glycerophospholipid	negative	[PE 20:4_20:0 -H]-	FA 20:4 (+O)	FA 20:0 (+O)	NA	NA	NA	0.0633903	0.0849688	NA	NA	NA	NA	NA	NA	0.0634365	0.0720169	0.0464777	0.0532793	NA	NA	NA	NA	NA	NA	NA	NA	NA	NA	NA	0.0579497	NA	NA	NA	NA	NA
PE 20:4_22:1	PE	820.586	NA	H83 C47 N1 O8 P1	NA	-H+	Glycerophospholipid	negative	[PE 20:4_22:1 -H]-	FA 20:4 (+O)	FA 22:1 (+O)	NA	0.025576	NA	0.0247772	NA	0.0431229	0.0227027	0.039489	0.0428798	0.0324337	0.0259582	NA	0.0218588	NA	NA	0.0363788	0.0443555	0.0281213	0.0230246	NA	NA	NA	0.0176407	0.0278624	0.0333555	0.032517	0.0206768	0.0262551	0.0310107	NA	NA	NA
PE 20:1_22:4	PE	820.586	NA	H83 C47 N1 O8 P1	NA	-H+	Glycerophospholipid	negative	[PE 20:1_22:4 -H]-	FA 20:1 (+O)	FA 22:4 (+O)	NA	0.00181092	NA	0.00447946	NA	0.00694588	0.00432761	0.00469975	0.00513144	0.00971962	0.00470568	NA	NA	NA	NA	0.00419071	0.00489255	0.0089557	NA	NA	NA	NA	NA	0.0040207	0.0102204	0.00965271	NA	NA	0.00335678	NA	NA	NA
PE 20:4_22:0	PE	822.603	NA	H85 C47 N1 O8 P1	NA	-H+	Glycerophospholipid	negative	[PE 20:4_22:0 -H]-	FA 20:4 (+O)	FA 22:0 (+O)	NA	NA	NA	NA	NA	NA	NA	0.0337445	NA	0.0310238	0.0279466	NA	NA	NA	NA	0.0390613	NA	NA	NA	NA	NA	NA	NA	0.029199	NA	NA	NA	NA	NA	NA	NA	0.0484679
PG 14:3_16:0	PG	687.422	NA	H64 C36 O10 P1	NA	-H+	Glycerophospholipid	negative	[PG 14:3_16:0 -H]-	FA 14:3 (+O)	FA 16:0 (+O)	NA	0.0329816	0.0269092	0.0501728	NA	0.0594416	0.0436533	NA	NA	0.0433841	NA	NA	NA	NA	NA	0.070826	0.0741872	0.0341364	NA	0.047459	0.0500663	0.0373504	NA	NA	0.0789194	NA	NA	0.0521681	0.0604945	0.0509903	NA	NA
PG 14:0_16:0	PG	693.471	NA	H70 C36 O10 P1	NA	-H+	Glycerophospholipid	negative	[PG 14:0_16:0 -H]-	FA 14:0 (+O)	FA 16:0 (+O)	NA	NA	NA	NA	NA	0.0543079	0.0527336	0.0332273	0.0474925	NA	NA	NA	NA	NA	NA	0.0304134	0.0309789	NA	NA	NA	NA	NA	NA	NA	NA	NA	NA	NA	NA	NA	NA	NA
PG 16:1_16:0	PG	719.487	NA	H72 C38 O10 P1	NA	-H+	Glycerophospholipid	negative	[PG 16:1_16:0 -H]-	FA 16:1 (+O)	FA 16:0 (+O)	NA	0.0954033	0.0791527	0.12304	0.158192	0.172285	0.158661	0.104025	0.159086	0.086803	NA	0.113224	0.127602	0.131763	0.125994	0.0929586	0.112218	0.0676502	0.0759697	0.111736	0.0534346	0.0835646	0.103669	0.0432153	0.0523987	NA	NA	0.0460832	NA	NA	0.0608063	0.0412508
PG 16:0_16:0	PG	721.502	NA	H74 C38 O10 P1	NA	-H+	Glycerophospholipid	negative	[PG 16:0_16:0 -H]-	FA 16:0 (+O)	FA 16:0 (+O)	NA	0.283542	0.376319	0.495534	0.510562	0.451061	0.469929	0.230428	0.395599	0.225078	0.166592	0.351616	0.277074	0.438304	0.443959	0.214909	0.250991	0.233139	0.277561	0.36815	0.269513	0.37019	0.472767	0.155365	0.229091	0.118653	0.268099	0.176357	0.179801	0.134704	0.137719	0.127177
PG 16:0_18:3	PG	743.487	NA	H72 C40 O10 P1	NA	-H+	Glycerophospholipid	negative	[PG 16:0_18:3 -H]-	FA 16:0 (+O)	FA 18:3 (+O)	NA	0.0105214	0.0153633	0.018322	NA	0.0236008	0.0220283	NA	0.0235884	NA	NA	NA	NA	NA	NA	0.0121656	0.0171242	NA	NA	NA	0.0122511	0.0167059	NA	0.0093755	0.00970202	NA	NA	NA	NA	NA	NA	NA
PG 16:0_18:2	PG	745.502	NA	H74 C40 O10 P1	NA	-H+	Glycerophospholipid	negative	[PG 16:0_18:2 -H]-	FA 16:0 (+O)	FA 18:2 (+O)	NA	0.707152	0.715146	0.84921	0.940004	0.893246	0.928771	0.596447	0.858068	0.756192	0.560607	0.9157	0.694929	0.8076	1.1199	0.589503	0.841847	0.61749	0.63583	0.708453	0.621548	0.771263	0.889401	0.457339	0.410218	0.299783	0.560762	0.488628	0.452237	0.278934	0.369855	0.296914
PG 16:0_18:1	PG	747.518	NA	H76 C40 O10 P1	NA	-H+	Glycerophospholipid	negative	[PG 16:0_18:1 -H]-	FA 16:0 (+O)	FA 18:1 (+O)	NA	0.611233	0.868009	1.01619	1.1621	0.883887	0.942454	0.646964	1.00835	0.889783	0.827666	1.16429	0.973902	1.10057	1.30873	0.714049	0.904859	0.791774	0.755695	0.875127	0.776563	0.985424	1.3528	0.614611	0.640569	0.562181	0.873835	0.734434	0.620478	0.563698	0.630685	0.522433
PG 16:0_20:4	PG	769.503	NA	H74 C42 O10 P1	NA	-H+	Glycerophospholipid	negative	[PG 16:0_20:4 -H]-	FA 16:0 (+O)	FA 20:4 (+O)	NA	NA	NA	0.182113	0.206868	NA	0.156089	NA	0.174398	0.0828532	NA	0.162807	0.136335	0.199904	0.29144	NA	0.123394	0.0975988	NA	0.114239	0.140669	0.17771	0.135889	0.100553	0.117452	0.0683346	NA	NA	NA	NA	NA	NA
PG 18:2_18:1	PG	771.518	NA	H76 C42 O10 P1	NA	-H+	Glycerophospholipid	negative	[PG 18:2_18:1 -H]-	FA 18:2 (+O)	FA 18:1 (+O)	NA	0.0402848	0.0584396	0.0528412	0.0783495	0.0738042	0.0725056	0.0594457	0.0721321	0.0574265	0.0347183	0.0464872	0.0675584	0.0790948	0.0809859	0.0569427	0.0724952	0.0613442	0.0859203	0.0698556	0.0886357	0.124324	0.108911	0.0791109	0.0837465	0.0590219	0.0773879	0.0524634	0.0675954	0.0661295	0.0874735	0.0591809
PG 18:2_18:0	PG	773.533	NA	H78 C42 O10 P1	NA	-H+	Glycerophospholipid	negative	[PG 18:2_18:0 -H]-	FA 18:2 (+O)	FA 18:0 (+O)	NA	NA	NA	NA	NA	0.0620814	0.0562565	0.0444058	0.0540644	NA	NA	NA	NA	NA	NA	0.0433703	0.048156	NA	NA	NA	NA	NA	NA	0.0420194	0.0446353	NA	NA	NA	NA	NA	NA	NA
PG 18:1_18:1	PG	773.533	NA	H78 C42 O10 P1	NA	-H+	Glycerophospholipid	negative	[PG 18:1_18:1 -H]-	FA 18:1 (+O)	FA 18:1 (+O)	NA	0.0303648	0.0565682	0.0385343	0.0742805	0.0588418	0.0494144	0.0446912	0.0687776	0.0318035	0.0271424	0.0384606	0.0499703	0.0602292	0.0599778	0.0456671	0.0612506	0.0515843	0.0708173	0.0635017	0.0841114	0.0933285	0.0866061	0.05939	0.0784299	0.0356789	0.0669583	0.0381905	0.0561415	0.0789364	0.0661734	0.0487182
PG 18:1_18:0	PG	775.548	NA	H80 C42 O10 P1	NA	-H+	Glycerophospholipid	negative	[PG 18:1_18:0 -H]-	FA 18:1 (+O)	FA 18:0 (+O)	NA	0.0539488	NA	NA	NA	0.0399149	NA	0.0385423	NA	0.0537936	0.0326528	0.0527166	NA	NA	NA	0.0425871	0.053415	NA	0.0507059	0.0612759	0.0557129	0.0773093	NA	0.0560893	NA	NA	0.0705848	NA	0.0557723	NA	0.0548374	NA
PG 16:0_22:4	PG	797.534	NA	H78 C44 O10 P1	NA	-H+	Glycerophospholipid	negative	[PG 16:0_22:4 -H]-	FA 16:0 (+O)	FA 22:4 (+O)	NA	NA	NA	NA	NA	0.0901922	0.0850293	0.0512957	0.0719729	NA	NA	NA	NA	NA	NA	0.0665116	0.0694652	NA	NA	NA	NA	NA	NA	0.0568986	0.0696598	NA	NA	NA	NA	NA	NA	NA
PG 18:2_20:2	PG	797.534	NA	H78 C44 O10 P1	NA	-H+	Glycerophospholipid	negative	[PG 18:2_20:2 -H]-	FA 18:2 (+O)	FA 20:2 (+O)	NA	0.0117791	NA	NA	NA	NA	NA	0.0167582	0.0239179	0.0161789	NA	NA	0.0119342	NA	NA	0.0149775	0.0144934	NA	0.0144632	NA	NA	NA	NA	NA	NA	0.014267	NA	0.0140192	NA	0.0075262	0.0114717	0.010124
PG 18:0_20:4	PG	797.534	NA	H78 C44 O10 P1	NA	-H+	Glycerophospholipid	negative	[PG 18:0_20:4 -H]-	FA 18:0 (+O)	FA 20:4 (+O)	NA	0.0387188	0.0563599	0.0687142	0.0905631	0.0832275	0.084305	0.0372649	0.0719503	0.0574766	0.0208725	0.0443092	NA	NA	NA	0.0593406	0.0572058	0.0515885	0.0604035	0.0666128	0.0720142	0.0826784	0.0787088	0.0704622	0.0662757	0.0501372	0.0671076	0.0528077	0.0345144	0.0503568	0.0418823	0.0121374
PG 18:2_22:5	PG	819.518	NA	H76 C46 O10 P1	NA	-H+	Glycerophospholipid	negative	[PG 18:2_22:5 -H]-	FA 18:2 (+O)	FA 22:5 (+O)	NA	NA	0.0279905	NA	NA	0.0471031	0.0438113	0.0290004	0.0404296	0.0343163	0.0175109	0.0556769	NA	0.0327405	NA	0.0288889	0.0428596	0.0291668	NA	0.0305404	0.0270548	0.0341985	NA	0.020781	0.024908	0.0265699	0.0437442	0.0268398	0.0324629	0.0167583	0.0177201	0.0216998
PG 18:1_22:6	PG	819.518	NA	H76 C46 O10 P1	NA	-H+	Glycerophospholipid	negative	[PG 18:1_22:6 -H]-	FA 18:1 (+O)	FA 22:6 (+O)	NA	NA	0.0240466	NA	NA	NA	0.0200251	0.0341835	0.0638281	NA	NA	0.0278168	NA	0.029853	NA	0.0291898	0.0393172	0.0414932	NA	NA	0.0290513	0.0781187	NA	0.0290918	0.0541337	0.141903	0.0638701	0.0168467	0.0279819	0.0499663	0.0394301	0.0222606
PG 18:1_22:5	PG	821.534	NA	H78 C46 O10 P1	NA	-H+	Glycerophospholipid	negative	[PG 18:1_22:5 -H]-	FA 18:1 (+O)	FA 22:5 (+O)	NA	NA	0.0247686	NA	NA	0.0194067	0.0249096	0.0146911	0.0388411	0.0183541	NA	NA	NA	NA	NA	NA	0.0133709	0.0172869	NA	0.0340547	NA	0.0220049	NA	0.0160716	NA	NA	0.0515813	NA	NA	NA	0.0108218	NA
PI 14:0_18:1	PI	807.502	NA	H76 C41 O13 P1	NA	-H+	Glycerophospholipid	negative	[PI 14:0_18:1 -H]-	FA 14:0 (+O)	FA 18:1 (+O)	PI(241)	NA	NA	NA	NA	NA	0.00394082	NA	0.00786458	NA	0.00980154	NA	NA	NA	NA	NA	NA	0.0169358	NA	NA	NA	NA	NA	NA	NA	NA	NA	NA	NA	NA	0.00113705	0.00144618
PI 16:1_18:0	PI	835.533	NA	H80 C43 O13 P1	NA	-H+	Glycerophospholipid	negative	[PI 16:1_18:0 -H]-	FA 16:1 (+O)	FA 18:0 (+O)	PI(241)	NA	NA	0.0757164	NA	NA	NA	NA	0.0807385	NA	NA	NA	0.0879769	NA	NA	NA	0.0586138	0.064615	NA	NA	NA	NA	NA	0.0601973	0.0474478	NA	NA	NA	NA	NA	NA	NA
PI 16:0_18:1	PI	835.533	NA	H80 C43 O13 P1	NA	-H+	Glycerophospholipid	negative	[PI 16:0_18:1 -H]-	FA 16:0 (+O)	FA 18:1 (+O)	PI(241)	0.1445	0.111127	0.190919	NA	NA	0.113659	0.132548	0.151961	0.165443	0.123036	NA	0.142532	0.259724	NA	0.137296	NA	0.137131	NA	NA	NA	0.218109	NA	0.137894	0.153751	0.207808	NA	NA	0.180499	0.230323	0.196603	0.154014
PI 16:1_20:4	PI	855.503	NA	H76 C45 O13 P1	NA	-H+	Glycerophospholipid	negative	[PI 16:1_20:4 -H]-	FA 16:1 (+O)	FA 20:4 (+O)	PI(241)	NA	NA	NA	NA	NA	NA	0.00688942	0.0124651	NA	NA	NA	NA	NA	NA	NA	0.0108886	NA	NA	NA	NA	0.00738874	NA	0.00886763	0.00566085	NA	NA	NA	NA	NA	NA	0.00889712
PI 16:0_20:4	PI	857.519	NA	H78 C45 O13 P1	NA	-H+	Glycerophospholipid	negative	[PI 16:0_20:4 -H]-	FA 16:0 (+O)	FA 20:4 (+O)	PI(241)	0.579244	0.317538	0.543493	0.66655	0.667373	0.626028	0.70971	0.760766	0.943059	0.672647	0.572852	0.856709	0.810067	0.671898	0.669025	0.918733	0.57892	0.570955	0.51071	0.617088	0.776051	0.537613	0.754481	0.653102	0.593682	0.695144	0.607902	0.730419	0.805164	0.96374	0.81656
PI 16:0_20:3	PI	859.535	NA	H80 C45 O13 P1	NA	-H+	Glycerophospholipid	negative	[PI 16:0_20:3 -H]-	FA 16:0 (+O)	FA 20:3 (+O)	PI(241)	0.0468715	NA	0.0821735	NA	0.0634862	0.0557026	0.0661575	0.0620941	0.0801301	0.0767318	NA	NA	NA	NA	0.0782413	0.0879213	NA	NA	NA	0.055499	0.0890704	NA	0.0472526	0.0631018	NA	NA	NA	0.0587259	0.0800067	0.0722872	0.0683864
PI 18:2_18:1	PI	859.535	NA	H80 C45 O13 P1	NA	-H+	Glycerophospholipid	negative	[PI 18:2_18:1 -H]-	FA 18:2 (+O)	FA 18:1 (+O)	PI(241)	NA	NA	NA	NA	0.114196	0.0911552	0.0937139	0.127166	NA	0.0891576	NA	NA	NA	NA	0.0910038	0.130509	NA	NA	NA	0.11589	NA	NA	0.0947072	0.11776	NA	NA	NA	NA	NA	0.112935	0.103466
PI 18:1_18:1	PI	861.55	NA	H82 C45 O13 P1	NA	-H+	Glycerophospholipid	negative	[PI 18:1_18:1 -H]-	FA 18:1 (+O)	FA 18:1 (+O)	PI(241)	0.0425154	0.0368936	0.030251	0.0360405	0.0503438	0.0464048	0.0371362	0.0714502	0.0571321	0.0563387	0.0404081	0.0521756	0.0400231	0.0164455	0.0459361	0.0742311	0.0738136	0.0649782	0.0471229	0.0618278	0.0731681	0.045394	0.0466463	0.0898887	0.0740122	0.0495512	0.0493098	0.0458476	0.0773145	0.0922953	0.0721948
PI 18:1_18:0	PI	863.566	NA	H84 C45 O13 P1	NA	-H+	Glycerophospholipid	negative	[PI 18:1_18:0 -H]-	FA 18:1 (+O)	FA 18:0 (+O)	PI(241)	0.0798814	NA	NA	NA	NA	0.0527507	0.0529621	0.0636137	NA	0.0780874	NA	NA	NA	NA	0.0489141	0.0625763	NA	NA	NA	0.0689266	NA	NA	0.0560667	0.0603352	NA	NA	NA	0.0692755	0.0825793	0.0896446	0.0582568
PI 15:0_22:4	PI	871.535	NA	H80 C46 O13 P1	NA	-H+	Glycerophospholipid	negative	[PI 15:0_22:4 -H]-	FA 15:0 (+O)	FA 22:4 (+O)	PI(241)	NA	NA	NA	NA	NA	0.010224	NA	0.0109682	NA	0.00833801	NA	NA	NA	NA	0.00899025	NA	0.0123278	NA	NA	NA	NA	NA	0.0096216	0.0103097	NA	NA	NA	NA	NA	NA	0.0150601
PI 17:0_20:4	PI	871.535	NA	H80 C46 O13 P1	NA	-H+	Glycerophospholipid	negative	[PI 17:0_20:4 -H]-	FA 17:0 (+O)	FA 20:4 (+O)	PI(241)	NA	NA	NA	NA	NA	NA	0.0561771	0.0546885	NA	NA	NA	NA	NA	NA	NA	NA	0.0359489	NA	NA	NA	NA	NA	0.0584239	NA	NA	NA	NA	NA	NA	0.0527123	0.0408134
PI 16:0_22:6	PI	881.519	NA	H78 C47 O13 P1	NA	-H+	Glycerophospholipid	negative	[PI 16:0_22:6 -H]-	FA 16:0 (+O)	FA 22:6 (+O)	PI(241)	NA	NA	NA	NA	0.165447	0.173419	0.160313	0.175644	NA	0.188282	NA	0.26372	NA	NA	0.184862	0.259635	NA	NA	NA	0.190101	0.271914	NA	0.15124	0.145107	NA	NA	0.217474	0.25842	0.226793	0.283103	0.278262
PI 16:0_22:5	PI	883.535	NA	H80 C47 O13 P1	NA	-H+	Glycerophospholipid	negative	[PI 16:0_22:5 -H]-	FA 16:0 (+O)	FA 22:5 (+O)	PI(241)	NA	NA	NA	NA	NA	NA	NA	NA	NA	NA	NA	0.110184	NA	NA	NA	NA	NA	NA	NA	NA	NA	NA	NA	NA	NA	NA	NA	NA	0.145768	NA	NA
PI 18:1_20:4	PI	883.535	NA	H80 C47 O13 P1	NA	-H+	Glycerophospholipid	negative	[PI 18:1_20:4 -H]-	FA 18:1 (+O)	FA 20:4 (+O)	PI(241)	0.27256	0.225576	0.280774	0.340529	0.324675	0.354952	0.419861	0.50258	0.442735	0.377042	0.299222	0.457457	0.246793	0.255621	0.401578	0.498967	0.361864	0.353737	0.255076	0.287048	0.368003	0.277785	0.393101	0.416368	0.298974	0.251357	0.292111	0.277837	0.367816	0.56034	0.411389
PI 18:0_20:4	PI	885.551	NA	H82 C47 O13 P1	NA	-H+	Glycerophospholipid	negative	[PI 18:0_20:4 -H]-	FA 18:0 (+O)	FA 20:4 (+O)	PI(241)	2.77362	1.65882	2.92044	2.86491	2.69415	2.51864	3.17053	3.19492	3.54296	3.51748	2.4252	3.70595	2.54507	2.07364	2.60315	3.03643	2.63518	3.02628	2.03715	2.43957	3.16329	2.83627	2.96974	2.72661	2.68446	2.3873	2.51243	2.57899	3.07357	3.90156	3.03169
PI 18:0_20:3	PI	887.566	NA	H84 C47 O13 P1	NA	-H+	Glycerophospholipid	negative	[PI 18:0_20:3 -H]-	FA 18:0 (+O)	FA 20:3 (+O)	PI(241)	0.107932	0.0855493	0.181415	0.165436	0.139914	0.12279	0.182158	0.162771	NA	0.269272	0.126124	0.145805	NA	NA	0.197201	0.216911	0.124798	0.207062	0.118889	0.173043	0.216415	NA	0.161976	0.23454	0.0917967	0.118717	0.162427	0.165847	0.197866	0.22379	0.196381
PI 18:1_22:5	PI	909.55	NA	H82 C49 O13 P1	NA	-H+	Glycerophospholipid	negative	[PI 18:1_22:5 -H]-	FA 18:1 (+O)	FA 22:5 (+O)	PI(241)	0.0314445	0.0209775	0.0285025	0.0329937	NA	NA	NA	NA	NA	0.0286099	NA	NA	NA	0.0184275	0.0314618	NA	0.0372233	0.0252299	NA	NA	NA	0.0200724	NA	NA	NA	NA	0.0362967	NA	NA	NA	NA
PI 18:0_22:6	PI	909.55	NA	H82 C49 O13 P1	NA	-H+	Glycerophospholipid	negative	[PI 18:0_22:6 -H]-	FA 18:0 (+O)	FA 22:6 (+O)	PI(241)	NA	NA	NA	NA	NA	NA	0.0900793	NA	NA	NA	NA	NA	NA	NA	0.0939912	0.129508	NA	NA	NA	NA	NA	NA	0.0951901	0.1019	NA	NA	NA	0.141254	NA	0.123113	0.151664
PI 20:4_20:2	PI	909.55	NA	H82 C49 O13 P1	NA	-H+	Glycerophospholipid	negative	[PI 20:4_20:2 -H]-	FA 20:4 (+O)	FA 20:2 (+O)	PI(241)	NA	NA	0.0205899	NA	0.0344794	NA	NA	NA	0.0362275	0.0284127	NA	0.0347356	NA	0.0257308	0.0289952	NA	0.0329646	0.0309303	NA	0.0288241	NA	NA	NA	NA	NA	NA	NA	NA	NA	NA	NA
PI 18:1_22:4	PI	911.566	NA	H84 C49 O13 P1	NA	-H+	Glycerophospholipid	negative	[PI 18:1_22:4 -H]-	FA 18:1 (+O)	FA 22:4 (+O)	PI(241)	0.0235921	0.019785	0.0378148	0.0373358	0.0397439	0.0319524	0.0356955	0.045392	0.0578373	0.0396762	0.0302209	0.0411238	NA	NA	0.0344929	0.0560998	0.0403515	0.037115	0.0337231	0.0319174	0.0314641	NA	0.0356244	0.040853	0.0415722	0.0292589	0.0275696	0.0348234	0.039952	0.0484421	0.0385037
PI 18:0_22:5	PI	911.566	NA	H84 C49 O13 P1	NA	-H+	Glycerophospholipid	negative	[PI 18:0_22:5 -H]-	FA 18:0 (+O)	FA 22:5 (+O)	PI(241)	NA	NA	NA	NA	NA	0.0573248	0.0591999	0.0727295	NA	0.0876143	NA	NA	NA	NA	0.0670623	0.0888698	NA	NA	NA	NA	NA	NA	0.0715568	0.0743808	NA	NA	NA	0.0816573	0.0976097	0.0879092	0.0829951
PI 20:4_20:1	PI	911.566	NA	H84 C49 O13 P1	NA	-H+	Glycerophospholipid	negative	[PI 20:4_20:1 -H]-	FA 20:4 (+O)	FA 20:1 (+O)	PI(241)	0.0184032	0.0125759	0.0251929	0.0346386	0.0355095	0.0285784	0.0271947	0.0355632	0.0393797	0.0277557	0.0209284	0.0300217	NA	NA	0.0311079	0.0359943	0.0331207	0.0266769	0.0208901	0.0220594	0.0288977	NA	0.0334687	0.0371813	NA	0.0176385	0.0223128	0.0276033	0.0200936	0.040297	0.0290542
PI 18:0_22:4	PI	913.582	NA	H86 C49 O13 P1	NA	-H+	Glycerophospholipid	negative	[PI 18:0_22:4 -H]-	FA 18:0 (+O)	FA 22:4 (+O)	PI(241)	0.0858156	0.0644389	0.109562	0.146504	0.127707	0.131003	0.148993	0.127637	0.134538	0.137699	0.106481	0.102285	NA	NA	0.109447	0.140592	0.131838	0.145048	0.113422	0.130058	0.144713	NA	0.118147	0.162051	0.0893282	NA	0.116151	0.0964067	0.128702	0.134881	0.122057
PI 20:4_20:0	PI	913.582	NA	H86 C49 O13 P1	NA	-H+	Glycerophospholipid	negative	[PI 20:4_20:0 -H]-	FA 20:4 (+O)	FA 20:0 (+O)	PI(241)	NA	NA	NA	NA	0.0159073	0.0178525	NA	0.0211549	NA	NA	0.0164028	0.0202464	NA	NA	NA	NA	0.0258783	NA	0.0139592	0.020315	0.023235	NA	NA	NA	NA	NA	0.022392	0.0214987	0.0189035	NA	0.018758
PS 16:0_16:1	PS	732.482	NA	H71 C38 N1 O10 P1	NA	-H+	Glycerophospholipid	negative	[PS 16:0_16:1 -H]-	FA 16:0 (+O)	FA 16:1 (+O)	-PS(87)	NA	NA	NA	NA	NA	NA	0.0739448	0.0757562	NA	NA	NA	NA	NA	NA	0.0638327	0.0536717	NA	NA	NA	NA	0.108348	NA	0.0568176	0.0656085	NA	NA	NA	NA	NA	NA	0.06404
PS 14:0_18:1	PS	732.482	NA	H71 C38 N1 O10 P1	NA	-H+	Glycerophospholipid	negative	[PS 14:0_18:1 -H]-	FA 14:0 (+O)	FA 18:1 (+O)	-PS(87)	NA	NA	NA	NA	NA	NA	0.0156556	NA	NA	NA	NA	NA	NA	NA	0.01889	0.0107444	NA	NA	NA	NA	NA	NA	0.0152557	0.0118089	NA	NA	NA	NA	NA	NA	NA
PS 16:0_16:0	PS	734.498	NA	H73 C38 N1 O10 P1	NA	-H+	Glycerophospholipid	negative	[PS 16:0_16:0 -H]-	FA 16:0 (+O)	FA 16:0 (+O)	-PS(87)	NA	NA	NA	NA	NA	0.0243602	0.0335889	0.0264974	NA	NA	NA	NA	NA	NA	0.0234193	0.0168677	0.182588	NA	NA	0.0741902	0.0700582	NA	0.0454692	0.0431676	NA	NA	NA	NA	0.0553298	NA	0.0378108
PS 16:0_18:2	PS	758.498	NA	H73 C40 N1 O10 P1	NA	-H+	Glycerophospholipid	negative	[PS 16:0_18:2 -H]-	FA 16:0 (+O)	FA 18:2 (+O)	-PS(87)	NA	NA	NA	NA	0.0655343	0.0628343	0.0589625	0.0668702	NA	NA	NA	NA	NA	NA	0.0683912	0.0753461	NA	NA	NA	0.102878	NA	NA	0.0538887	0.0528931	NA	NA	NA	NA	0.0927141	0.0652703	0.0766527
PS 16:1_18:1	PS	758.498	NA	H73 C40 N1 O10 P1	NA	-H+	Glycerophospholipid	negative	[PS 16:1_18:1 -H]-	FA 16:1 (+O)	FA 18:1 (+O)	-PS(87)	NA	NA	NA	0.0431459	0.0575018	0.0426088	0.0478937	0.0680758	0.0836269	0.200959	NA	NA	NA	NA	0.0588978	0.0633279	0.145858	NA	NA	0.057894	0.0479629	NA	0.0493042	0.0375238	NA	NA	NA	0.0436963	0.0526601	0.076274	0.0633965
PS 16:0_18:1	PS	760.514	NA	H75 C40 N1 O10 P1	NA	-H+	Glycerophospholipid	negative	[PS 16:0_18:1 -H]-	FA 16:0 (+O)	FA 18:1 (+O)	-PS(87)	0.73102	0.192689	0.161021	0.187607	0.22111	0.16487	NA	NA	0.271563	0.407922	0.296749	NA	NA	0.166899	0.220803	0.196993	0.459913	0.32476	0.388322	0.256145	0.258527	0.247549	0.192742	0.218236	0.292357	0.206361	0.29923	0.187808	0.270665	0.264126	0.241132
PS 16:1_18:0	PS	760.514	NA	H75 C40 N1 O10 P1	NA	-H+	Glycerophospholipid	negative	[PS 16:1_18:0 -H]-	FA 16:1 (+O)	FA 18:0 (+O)	-PS(87)	0.602895	0.290032	0.221528	0.260259	0.336433	0.24761	0.208045	0.343533	0.360428	0.538667	0.29369	0.175595	NA	0.143714	0.276241	0.2737	0.527156	0.279591	0.317056	0.286594	0.239843	0.249429	0.212138	0.219591	0.226845	0.203462	0.316035	0.204977	0.223604	0.238082	0.22814
PS 16:0_18:0	PS	762.529	NA	H77 C40 N1 O10 P1	NA	-H+	Glycerophospholipid	negative	[PS 16:0_18:0 -H]-	FA 16:0 (+O)	FA 18:0 (+O)	-PS(87)	1.27043	0.844882	0.341214	0.262961	0.286974	0.197213	0.206216	0.266231	0.54699	1.12918	0.675275	0.207554	NA	0.255392	0.253933	0.233551	1.00801	0.519436	0.66462	0.318888	0.315627	0.415157	0.282486	0.247725	1.27481	0.492285	0.598928	0.277195	0.251651	0.370608	0.263764
PS 18:2_18:2	PS	782.498	NA	H73 C42 N1 O10 P1	NA	-H+	Glycerophospholipid	negative	[PS 18:2_18:2 -H]-	FA 18:2 (+O)	FA 18:2 (+O)	-PS(87)	NA	NA	NA	0.0111511	NA	NA	NA	NA	0.0188822	NA	NA	NA	NA	NA	NA	NA	0.0222116	NA	0.0260105	NA	NA	0.0150003	NA	NA	NA	0.0201336	NA	NA	NA	NA	NA
PS 16:0_20:4	PS	782.498	NA	H73 C42 N1 O10 P1	NA	-H+	Glycerophospholipid	negative	[PS 16:0_20:4 -H]-	FA 16:0 (+O)	FA 20:4 (+O)	-PS(87)	NA	NA	NA	0.183768	0.186133	0.167221	0.136123	0.192888	0.281218	0.609296	0.327764	0.165712	NA	0.242098	0.188436	0.184503	0.560116	NA	0.28976	0.21391	0.241788	NA	0.157477	0.155433	NA	0.232063	NA	0.198869	0.21443	0.26024	0.230612
PS 18:1_18:2	PS	784.513	NA	H75 C42 N1 O10 P1	NA	-H+	Glycerophospholipid	negative	[PS 18:1_18:2 -H]-	FA 18:1 (+O)	FA 18:2 (+O)	-PS(87)	NA	NA	NA	NA	0.0530989	0.0426874	0.0458667	0.0580003	NA	NA	NA	NA	NA	NA	0.0563127	0.0534206	NA	NA	NA	0.0490885	0.0479258	NA	0.0516045	0.041375	NA	NA	NA	0.043389	0.0490983	0.0669719	0.050859
PS 18:0_18:2	PS	786.529	NA	H77 C42 N1 O10 P1	NA	-H+	Glycerophospholipid	negative	[PS 18:0_18:2 -H]-	FA 18:0 (+O)	FA 18:2 (+O)	-PS(87)	1.28098	0.646677	0.362476	0.569667	0.662186	0.571199	0.55364	0.582879	0.946016	1.27276	0.726967	0.470259	0.489518	0.428096	0.656069	0.689845	1.1593	0.652204	0.822412	0.80292	0.725475	0.501472	0.630882	0.610589	0.896844	0.450492	0.802969	0.477374	0.59715	0.685403	0.653618
PS 18:1_18:1	PS	786.529	NA	H77 C42 N1 O10 P1	NA	-H+	Glycerophospholipid	negative	[PS 18:1_18:1 -H]-	FA 18:1 (+O)	FA 18:1 (+O)	-PS(87)	0.60085	0.160318	0.139161	0.132397	0.168463	0.145366	NA	0.162064	0.280403	0.515361	NA	0.146237	0.113241	NA	0.167354	0.193551	0.407662	NA	0.213055	0.20699	NA	NA	NA	0.123977	0.216806	0.136389	0.18824	NA	NA	0.188259	0.178491
PS 18:0_18:1	PS	788.545	Phosphatidylcholine_Precursor	H79 C42 N1 O10 P1	NA	-H+	Glycerophospholipid	negative	[PS 18:0_18:1 -H]-	FA 18:0 (+O)	FA 18:1 (+O)	-PS(87)	5.22761	2.03852	1.5447	2.00837	1.92898	1.67879	1.52329	2.10035	3.34406	5.23031	2.76188	2.05946	1.24467	1.61759	1.8439	2.13696	3.14764	1.81933	2.6652	2.21495	2.11069	1.77736	2.06805	1.76421	2.55622	1.71536	2.35396	1.48781	1.64695	2.34703	1.94593
PS 18:1_20:4	PS	808.513	NA	H75 C44 N1 O10 P1	NA	-H+	Glycerophospholipid	negative	[PS 18:1_20:4 -H]-	FA 18:1 (+O)	FA 20:4 (+O)	-PS(87)	NA	0.172491	0.122512	0.114999	0.171435	0.123603	0.105986	0.189774	0.174768	0.284529	0.16036	0.111605	NA	0.116086	0.131043	0.133529	0.252356	NA	0.187489	0.127006	0.141161	NA	0.117786	0.0943211	NA	0.0976808	0.169207	0.119304	0.10512	0.173104	0.166402
PS 16:1_22:4	PS	808.513	NA	H75 C44 N1 O10 P1	NA	-H+	Glycerophospholipid	negative	[PS 16:1_22:4 -H]-	FA 16:1 (+O)	FA 22:4 (+O)	-PS(87)	NA	0.0524693	0.0404423	0.0403327	0.0765112	NA	NA	NA	0.0609996	0.112571	0.0635142	NA	NA	NA	NA	NA	0.0964815	NA	0.0595175	0.0421599	NA	NA	NA	NA	NA	NA	0.0483382	NA	NA	0.0546623	0.0715752
PS 18:0_20:4	PS	810.529	NA	H77 C44 N1 O10 P1	NA	-H+	Glycerophospholipid	negative	[PS 18:0_20:4 -H]-	FA 18:0 (+O)	FA 20:4 (+O)	-PS(87)	5.20409	2.48943	1.83429	2.21557	2.6174	2.00304	2.05159	2.76815	4.08967	5.94546	2.63729	1.98346	1.90184	2.08995	2.0814	2.22435	4.23055	2.15329	2.51123	1.9762	2.12971	1.98039	2.25377	1.73643	1.34702	1.79422	3.07092	1.69422	1.49164	2.46742	1.87712
PS 18:0_20:3	PS	812.545	NA	H79 C44 N1 O10 P1	NA	-H+	Glycerophospholipid	negative	[PS 18:0_20:3 -H]-	FA 18:0 (+O)	FA 20:3 (+O)	-PS(87)	1.35115	0.556918	0.459867	0.533383	0.648191	0.499908	0.466555	0.636331	0.774877	1.92849	0.652669	0.543954	0.33629	0.557359	0.574837	0.831496	0.931853	0.489314	0.563837	0.598246	0.484842	0.464594	0.555228	0.46203	0.478696	0.292639	0.617203	0.359602	0.494274	0.491834	0.48892
PS 18:0_20:2	PS	814.56	Phosphatidylcholine_Precursor	H81 C44 N1 O10 P1	NA	-H+	Glycerophospholipid	negative	[PS 18:0_20:2 -H]-	FA 18:0 (+O)	FA 20:2 (+O)	-PS(87)	NA	NA	NA	0.115405	0.168783	0.110894	NA	NA	NA	NA	NA	0.111625	NA	NA	0.157659	0.130466	NA	NA	NA	NA	NA	NA	0.122007	NA	NA	NA	0.1848	NA	0.0865603	0.177855	NA
PS 18:2_20:0	PS	814.56	Phosphatidylcholine_Precursor	H81 C44 N1 O10 P1	NA	-H+	Glycerophospholipid	negative	[PS 18:2_20:0 -H]-	FA 18:2 (+O)	FA 20:0 (+O)	-PS(87)	0.733362	0.396924	0.161779	NA	0.130214	NA	NA	NA	0.228485	0.40369	0.337339	0.0865891	0.0898113	0.118267	NA	NA	0.455252	0.272217	0.351613	NA	0.131563	0.150238	NA	NA	0.452173	0.208549	0.240814	0.0819531	0.0982518	0.189494	0.111468
PS 16:0_22:2	PS	814.56	Phosphatidylcholine_Precursor	H81 C44 N1 O10 P1	NA	-H+	Glycerophospholipid	negative	[PS 16:0_22:2 -H]-	FA 16:0 (+O)	FA 22:2 (+O)	-PS(87)	0.395068	0.294894	0.162939	NA	NA	NA	NA	NA	NA	NA	NA	NA	NA	0.123879	NA	NA	NA	NA	NA	NA	NA	NA	NA	NA	0.308164	NA	NA	0.0783203	NA	NA	NA
PS 16:1_22:1	PS	814.56	Phosphatidylcholine_Precursor	H81 C44 N1 O10 P1	NA	-H+	Glycerophospholipid	negative	[PS 16:1_22:1 -H]-	FA 16:1 (+O)	FA 22:1 (+O)	-PS(87)	0.559899	0.237592	NA	NA	NA	NA	NA	NA	NA	NA	NA	NA	0.0765664	0.0570642	NA	NA	NA	NA	NA	NA	NA	0.114845	NA	NA	NA	NA	0.133141	NA	NA	NA	NA
PS 18:0_22:5	PS	836.546	NA	H79 C46 N1 O10 P1	NA	-H+	Glycerophospholipid	negative	[PS 18:0_22:5 -H]-	FA 18:0 (+O)	FA 22:5 (+O)	-PS(87)	1.41764	0.495037	0.366439	0.51388	0.736853	0.602004	0.605639	0.706949	0.764097	1.14117	0.879519	0.508124	0.390261	0.484392	0.60992	0.670182	1.08909	0.54786	0.530059	0.630695	0.516855	0.59458	0.635307	0.521338	0.59051	0.370506	0.653545	0.485537	0.597965	0.582378	0.618782
PS 18:0_22:4	PS	838.561	NA	H81 C46 N1 O10 P1	NA	-H+	Glycerophospholipid	negative	[PS 18:0_22:4 -H]-	FA 18:0 (+O)	FA 22:4 (+O)	-PS(87)	3.5966	1.42356	1.1423	1.35716	1.73392	1.45819	1.38275	1.7083	1.96845	3.1469	2.16284	1.17073	0.899666	1.21247	1.45778	1.6536	2.86842	1.32405	1.44748	1.40933	1.33896	1.17309	1.64865	1.11699	1.06984	0.99414	1.77184	1.03144	1.13766	1.36699	1.35428
PS 18:1_22:1	PS	842.592	Phosphatidylcholine_Precursor	H85 C46 N1 O10 P1	NA	-H+	Glycerophospholipid	negative	[PS 18:1_22:1 -H]-	FA 18:1 (+O)	FA 22:1 (+O)	-PS(87)	1.00845	0.626134	0.305632	0.241579	0.245189	0.195013	0.195172	0.295278	0.445602	0.792398	NA	0.180092	0.13113	0.196996	0.232054	0.221816	0.979759	0.354363	0.510491	0.277503	0.263765	0.276348	0.240014	0.212224	0.863292	0.396446	0.430328	0.174574	0.237329	0.381802	0.235238
PS 18:2_22:0	PS	842.592	Phosphatidylcholine_Precursor	H85 C46 N1 O10 P1	NA	-H+	Glycerophospholipid	negative	[PS 18:2_22:0 -H]-	FA 18:2 (+O)	FA 22:0 (+O)	-PS(87)	NA	NA	NA	NA	NA	NA	NA	NA	NA	NA	NA	NA	NA	NA	0.197584	0.172106	NA	NA	NA	NA	NA	NA	0.189299	0.168171	NA	NA	NA	NA	NA	0.374969	0.209519
PS 18:0_22:1	PS	844.608	Phosphatidylcholine_Precursor	H87 C46 N1 O10 P1	NA	-H+	Glycerophospholipid	negative	[PS 18:0_22:1 -H]-	FA 18:0 (+O)	FA 22:1 (+O)	-PS(87)	1.72993	1.09109	0.474487	NA	0.293199	0.213589	NA	NA	0.763666	NA	0.953036	0.197963	0.350717	0.387798	0.227078	0.175259	NA	NA	0.794635	NA	0.318725	NA	NA	NA	1.37415	0.656251	0.566266	0.196955	0.253449	NA	0.229553
PS 20:4_22:0	PS	866.592	Phosphatidylcholine_Precursor	H85 C48 N1 O10 P1	NA	-H+	Glycerophospholipid	negative	[PS 20:4_22:0 -H]-	FA 20:4 (+O)	FA 22:0 (+O)	-PS(87)	0.704552	0.338688	0.171856	NA	0.108985	0.120489	0.135774	0.125884	0.282901	0.51709	0.423587	0.0951228	0.126438	0.0953951	0.137451	0.115856	0.539924	0.202814	0.408822	0.165369	0.172842	0.143403	0.150417	0.095452	NA	0.181051	0.27725	0.130059	0.140276	0.303882	0.152567
DAG 16:0_16:1	DAG	584.525	NA	H70 C35 O5 N1	NA	+NH4	Glycerolipid	positive	[DAG 16:0_16:1 +NH4]+	-FA 16:0 (-H) -DAG(35)	-FA 16:1 (-H) -DAG(35)	NA	0.146018	0.0804298	0.142079	0.158846	0.12217	0.153026	0.119335	0.131663	0.194076	0.0860026	0.126973	0.108729	0.140402	0.161487	0.137766	0.138538	0.0900869	0.209869	0.123597	0.0987636	0.126343	0.13201	0.0817724	0.0725872	0.149147	0.164778	NA	0.0775098	0.0941787	0.0826599	0.0900559
DAG 16:0_16:0	DAG	586.54	NA	H72 C35 O5 N1	NA	+NH4	Glycerolipid	positive	[DAG 16:0_16:0 +NH4]+	-FA 16:0 (-H) -DAG(35)	-FA 16:0 (-H) -DAG(35)	NA	0.241098	0.223426	0.279256	0.318695	0.313567	0.295823	0.261792	0.269404	0.461077	0.207702	0.301323	0.262056	0.253136	0.250233	0.352898	0.331769	0.265142	0.442823	0.358273	0.279205	0.396091	0.368327	0.26184	0.211511	0.278417	0.409399	0.23749	0.20407	0.210407	0.242058	0.242379
DAG 14:0_18:0	DAG	586.54	NA	H72 C35 O5 N1	NA	+NH4	Glycerolipid	positive	[DAG 14:0_18:0 +NH4]+	-FA 14:0 (-H) -DAG(35)	-FA 18:0 (-H) -DAG(35)	NA	0.00204335	0.00148435	0.00214831	NA	NA	0.00117667	0.000972028	0.00116057	0.00232014	0.000938969	0.010003	NA	NA	NA	0.000250953	0.00548253	0.00302676	NA	0.0142665	NA	NA	NA	0.000594437	0.000714395	0.00350397	NA	NA	NA	0.00335479	0.000471487	0.000791959
DAG 15:0_18:2	DAG	596.525	NA	H70 C36 O5 N1	NA	+NH4	Glycerolipid	positive	[DAG 15:0_18:2 +NH4]+	-FA 15:0 (-H) -DAG(35)	-FA 18:2 (-H) -DAG(35)	NA	0.00226881	NA	NA	NA	0.00149135	0.0044904	0.00479118	0.00158077	NA	0.00258987	NA	0.00139538	NA	NA	0.00497735	0.00470427	0.00186019	NA	0.00379825	0.00212184	0.00242791	NA	0.00317794	0.00175236	0.0112449	NA	0.00167515	0.00139567	NA	0.00132798	0.00158025
DAG 16:1_17:0	DAG	598.54	NA	H72 C36 O5 N1	NA	+NH4	Glycerolipid	positive	[DAG 16:1_17:0 +NH4]+	-FA 16:1 (-H) -DAG(35)	-FA 17:0 (-H) -DAG(35)	NA	0.0134174	NA	0.00150506	NA	0.00213362	0.00198371	0.00258449	0.00187029	NA	0.00122488	0.00805066	0.0011532	NA	0.00703113	0.00141371	0.00265171	0.00724536	0.0100543	0.0121475	0.00122487	NA	NA	0.00111771	0.00171767	0.0383937	NA	NA	NA	0.00356804	0.00100121	0.00101844
DAG 16:0_17:0	DAG	600.556	NA	H74 C36 O5 N1	NA	+NH4	Glycerolipid	positive	[DAG 16:0_17:0 +NH4]+	-FA 16:0 (-H) -DAG(35)	-FA 17:0 (-H) -DAG(35)	NA	0.0363344	NA	NA	NA	0.0366451	0.0283004	0.0344226	0.0329966	NA	0.0203046	0.0371662	NA	NA	NA	0.0297891	0.0371125	NA	NA	0.0708914	0.0286175	NA	NA	0.0299293	0.016856	0.0450914	NA	NA	NA	NA	0.0242191	0.0244448
DAG 16:0_18:2	DAG	610.54	NA	H72 C37 O5 N1	NA	+NH4	Glycerolipid	positive	[DAG 16:0_18:2 +NH4]+	-FA 16:0 (-H) -DAG(35)	-FA 18:2 (-H) -DAG(35)	NA	0.144858	0.118834	0.151329	0.195544	0.160246	0.191759	0.159782	0.189438	0.209659	0.114867	0.127708	0.140543	0.0944499	0.1472	0.173407	0.207308	0.0976869	0.140912	0.110466	0.104246	0.127768	0.130856	0.133959	0.098605	0.107932	0.119674	0.095189	0.0932547	0.0887235	0.0931835	0.108488
DAG 16:1_18:1	DAG	610.54	NA	H72 C37 O5 N1	NA	+NH4	Glycerolipid	positive	[DAG 16:1_18:1 +NH4]+	-FA 16:1 (-H) -DAG(35)	-FA 18:1 (-H) -DAG(35)	NA	0.0409351	0.0264246	0.0376665	NA	NA	0.0345098	0.0327197	0.0513078	NA	0.0260258	NA	0.0352082	NA	NA	0.0381323	0.0424969	0.0273533	NA	NA	0.0274305	NA	NA	0.0263352	0.0234404	0.0672754	NA	NA	NA	0.0369254	0.026057	0.0327957
DAG 16:0_18:1	DAG	612.556	NA	H74 C37 O5 N1	NA	+NH4	Glycerolipid	positive	[DAG 16:0_18:1 +NH4]+	-FA 16:0 (-H) -DAG(35)	-FA 18:1 (-H) -DAG(35)	NA	0.227707	0.185522	0.27576	0.282477	0.214959	0.239246	0.244085	0.306145	0.377359	0.208465	0.197761	0.21156	0.161892	0.182016	0.27914	0.300944	0.148857	0.219687	0.203586	0.202993	0.251792	0.246631	0.233558	0.182184	0.186404	0.295125	0.169718	0.159362	0.169151	0.165582	0.190321
DAG 16:1_18:0	DAG	612.556	NA	H74 C37 O5 N1	NA	+NH4	Glycerolipid	positive	[DAG 16:1_18:0 +NH4]+	-FA 16:1 (-H) -DAG(35)	-FA 18:0 (-H) -DAG(35)	NA	0.00506481	0.000507753	0.0012629	0.00306945	0.00120765	0.000872612	0.00146151	0.00381314	0.00227737	0.00108411	0.00206872	0.000480885	NA	NA	0.00313857	0.000746504	0.00174369	NA	0.00275084	0.00407968	0.000872796	NA	0.00290847	0.00302599	0.00916837	0.0107384	0.00279892	0.000272758	NA	0.00110165	0.00160434
DAG 17:0_18:2	DAG	624.557	NA	H74 C38 O5 N1	NA	+NH4	Glycerolipid	positive	[DAG 17:0_18:2 +NH4]+	-FA 17:0 (-H) -DAG(35)	-FA 18:2 (-H) -DAG(35)	NA	0.00271366	0.00151452	NA	NA	0.00216208	0.00199974	0.0048859	0.00143339	0.00348729	0.000852941	NA	NA	NA	NA	0.0022424	0.00238312	0.00393888	0.00337072	NA	0.00141053	0.00183616	NA	0.00234595	0.00115211	0.00582679	NA	NA	NA	NA	0.00137889	NA
DAG 17:0_18:1	DAG	626.572	NA	H76 C38 O5 N1	NA	+NH4	Glycerolipid	positive	[DAG 17:0_18:1 +NH4]+	-FA 17:0 (-H) -DAG(35)	-FA 18:1 (-H) -DAG(35)	NA	0.0118975	0.00538379	0.00253786	0.00937432	0.0106292	0.0128761	0.0120263	0.0142958	0.0103016	0.00363434	0.0127467	0.00624385	0.00155351	0.00381258	0.0109002	0.0106872	0.00727939	0.00331466	0.00959125	0.00768132	0.00637617	0.00338813	0.00976902	0.0059161	0.00723649	0.00519435	0.00288769	0.00464328	0.00685161	0.00724603	0.0061225
DAG 18:1_18:3	DAG	634.541	NA	H72 C39 O5 N1	NA	+NH4	Glycerolipid	positive	[DAG 18:1_18:3 +NH4]+	-FA 18:1 (-H) -DAG(35)	-FA 18:3 (-H) -DAG(35)	NA	0.0127537	0.00643939	0.00372755	0.0101065	0.0058001	0.00693153	0.00991939	0.00746242	0.00991236	0.00434839	0.00905904	0.00290418	0.00279264	0.00275694	0.00838266	0.00866071	0.00373016	0.00607372	0.00853206	0.00567664	0.0120848	NA	0.00832884	0.00753577	0.00645487	0.00378891	0.00432007	0.00580821	0.0049076	0.00568626	0.0130612
DAG 18:2_18:2	DAG	634.541	NA	H72 C39 O5 N1	NA	+NH4	Glycerolipid	positive	[DAG 18:2_18:2 +NH4]+	-FA 18:2 (-H) -DAG(35)	-FA 18:2 (-H) -DAG(35)	NA	0.025976	0.0150643	NA	NA	0.0186278	0.0204939	0.020928	0.0185626	0.0239956	NA	0.0308324	0.0233555	NA	NA	0.0193837	0.0255316	NA	NA	0.0394784	0.0123402	NA	NA	0.0171346	0.0115118	0.0315282	NA	NA	NA	NA	0.0126377	0.0132481
DAG 16:0_20:4	DAG	634.541	NA	H72 C39 O5 N1	NA	+NH4	Glycerolipid	positive	[DAG 16:0_20:4 +NH4]+	-FA 16:0 (-H) -DAG(35)	-FA 20:4 (-H) -DAG(35)	NA	0.0372464	0.0309227	0.0311698	0.0528582	0.0412178	0.0446321	0.0448738	0.0354672	0.0741217	0.0226676	0.0334636	0.0346938	0.027127	0.0625866	0.0482171	0.0539561	0.030273	0.0326717	0.0437245	0.0405972	0.039546	0.0411501	0.0516309	0.0354178	0.0465889	0.050111	0.0433093	0.0315849	0.0410599	0.0418532	0.0437041
DAG 18:1_18:2	DAG	636.556	NA	H74 C39 O5 N1	NA	+NH4	Glycerolipid	positive	[DAG 18:1_18:2 +NH4]+	-FA 18:1 (-H) -DAG(35)	-FA 18:2 (-H) -DAG(35)	NA	0.10704	0.065751	0.0576868	0.0957618	0.081268	0.0882242	0.102252	0.0888899	0.113618	0.0367013	0.0818912	0.0914233	NA	0.0574671	0.0907856	0.127866	0.0442222	0.0749131	0.142089	0.066637	0.0494809	NA	0.0763004	0.0703913	0.101076	0.0926653	0.0686249	0.0463346	0.0582536	0.0599619	0.0594978
DAG 16:0_20:3	DAG	636.556	NA	H74 C39 O5 N1	NA	+NH4	Glycerolipid	positive	[DAG 16:0_20:3 +NH4]+	-FA 16:0 (-H) -DAG(35)	-FA 20:3 (-H) -DAG(35)	NA	0.00735028	0.00558643	0.0058711	0.0165693	0.0162795	0.0133733	0.0216073	0.015219	0.0232409	0.00804976	0.00668221	0.00934585	0.00571562	0.00481047	0.0242682	0.0213588	0.00527599	0.00665962	0.0132045	0.0108448	0.0108532	0.00300954	0.0176882	0.0137437	0.0123556	0.00636325	0.0108186	0.00686312	0.00718627	0.0131231	0.0113669
DAG 18:0_18:2	DAG	638.572	NA	H76 C39 O5 N1	NA	+NH4	Glycerolipid	positive	[DAG 18:0_18:2 +NH4]+	-FA 18:0 (-H) -DAG(35)	-FA 18:2 (-H) -DAG(35)	NA	0.038405	0.0313993	0.0312177	0.0449668	0.0382135	0.0367527	0.0507427	0.0453842	0.0739343	0.0267971	0.0307037	0.0367259	0.022364	0.0310243	0.0471231	0.0571634	0.0242615	0.0372902	0.0330941	0.0307308	0.037222	0.0314036	0.059054	0.0417685	0.0665491	0.0531838	0.0333795	0.0276869	0.0316736	0.0289481	0.026479
DAG 18:1_18:1	DAG	638.572	NA	H76 C39 O5 N1	NA	+NH4	Glycerolipid	positive	[DAG 18:1_18:1 +NH4]+	-FA 18:1 (-H) -DAG(35)	-FA 18:1 (-H) -DAG(35)	NA	0.095564	0.0890197	0.0968887	0.130583	0.0714248	0.0900712	0.105634	0.144857	0.142469	0.078815	0.0961952	0.114233	NA	NA	0.0920974	0.13874	0.0739594	0.133998	0.132654	0.0935018	0.0677491	NA	0.115557	0.0949312	0.151242	0.199446	0.0991352	0.0765959	0.092696	0.0751439	0.0737366
DAG 16:0_20:2	DAG	638.572	NA	H76 C39 O5 N1	NA	+NH4	Glycerolipid	positive	[DAG 16:0_20:2 +NH4]+	-FA 16:0 (-H) -DAG(35)	-FA 20:2 (-H) -DAG(35)	NA	NA	NA	NA	NA	NA	0.00948377	0.0107692	0.00790831	NA	NA	NA	NA	NA	NA	0.00858696	0.0145564	NA	NA	NA	NA	NA	NA	0.00858712	0.00641347	NA	NA	NA	NA	NA	NA	NA
DAG 16:0_20:1	DAG	640.588	NA	H78 C39 O5 N1	NA	+NH4	Glycerolipid	positive	[DAG 16:0_20:1 +NH4]+	-FA 16:0 (-H) -DAG(35)	-FA 20:1 (-H) -DAG(35)	NA	0.00554759	0.00314816	0.00494294	0.00411201	0.00698879	0.00740612	0.0122954	0.00968398	NA	0.0084389	0.00320404	0.00549409	0.00309903	0.00335686	0.00960745	0.0102647	0.00660727	0.00424777	0.00381005	0.00216119	0.00478198	0.00391152	0.00883775	0.00753288	0.00760144	0.00593836	0.00920619	0.00370348	0.00527185	0.00659255	0.00470668
DAG 16:0_22:6	DAG	658.541	NA	H72 C41 O5 N1	NA	+NH4	Glycerolipid	positive	[DAG 16:0_22:6 +NH4]+	-FA 16:0 (-H) -DAG(35)	-FA 22:6 (-H) -DAG(35)	NA	NA	NA	NA	NA	NA	0.0206109	0.0226548	0.0227501	NA	0.0165281	0.0272873	0.0276744	NA	0.0487588	0.0287851	0.0369917	NA	NA	NA	0.0270791	NA	NA	0.0256571	0.0224609	0.0381513	NA	NA	0.0221045	NA	0.022957	0.0230796
DAG 18:1_20:4	DAG	660.557	NA	H74 C41 O5 N1	NA	+NH4	Glycerolipid	positive	[DAG 18:1_20:4 +NH4]+	-FA 18:1 (-H) -DAG(35)	-FA 20:4 (-H) -DAG(35)	NA	0.0115241	0.0103202	0.010656	0.0143695	0.00922975	0.00917423	0.0172135	0.0133111	0.0238693	0.0115147	0.00611414	0.0137599	0.0074325	0.0139719	0.0156481	0.0218171	0.0120646	0.00841104	0.00789948	0.00955748	0.0100085	0.0105132	0.0203274	0.0138008	0.0183653	0.0148484	0.0155491	0.00817894	0.014263	0.0173354	0.0165082
DAG 18:2_20:3	DAG	660.557	NA	H74 C41 O5 N1	NA	+NH4	Glycerolipid	positive	[DAG 18:2_20:3 +NH4]+	-FA 18:2 (-H) -DAG(35)	-FA 20:3 (-H) -DAG(35)	NA	0.00236133	NA	0.00154446	0.00249205	0.00233944	0.000781562	0.00381174	0.00243014	0.00333651	0.000932676	NA	0.00136969	NA	NA	0.00334968	0.00424965	NA	NA	NA	0.00124313	NA	NA	0.00461084	0.00324266	NA	NA	NA	NA	0.00172819	0.00120985	0.00088915
DAG 18:0_20:4	DAG	662.572	NA	H76 C41 O5 N1	NA	+NH4	Glycerolipid	positive	[DAG 18:0_20:4 +NH4]+	-FA 18:0 (-H) -DAG(35)	-FA 20:4 (-H) -DAG(35)	NA	0.0584569	0.0402541	0.0548388	0.0871239	0.0577867	0.0546481	0.080516	0.0685703	0.133584	0.0441701	0.0440579	0.0462764	0.0456516	0.104473	0.0714231	0.0908671	0.06981	0.0755773	0.0512137	0.0628	0.0557335	0.0619261	0.107808	0.0587496	0.104321	0.0657413	0.0715815	0.0590962	0.0740038	0.0660712	0.0528382
DAG 18:1_20:3	DAG	662.572	NA	H76 C41 O5 N1	NA	+NH4	Glycerolipid	positive	[DAG 18:1_20:3 +NH4]+	-FA 18:1 (-H) -DAG(35)	-FA 20:3 (-H) -DAG(35)	NA	0.00420231	0.00237072	0.00703821	0.0052774	0.00201623	0.00603691	0.00826602	0.00884227	0.00868908	0.00775115	0.00457399	0.00419037	NA	0.00362415	0.00703448	0.0122258	0.00241183	NA	0.00585546	0.00559641	0.00208381	0.0032808	0.00906864	0.00652347	0.0118899	0.00574043	0.00859089	0.00366311	0.00495265	0.00508509	0.00435098
DAG 16:0_22:4	DAG	662.572	NA	H76 C41 O5 N1	NA	+NH4	Glycerolipid	positive	[DAG 16:0_22:4 +NH4]+	-FA 16:0 (-H) -DAG(35)	-FA 22:4 (-H) -DAG(35)	NA	0.0104109	0.00562856	0.00545286	0.00928089	0.0131351	0.00917032	0.0121864	0.0126984	0.0147912	0.0076153	0.00289334	0.0114012	0.00412296	0.0057924	0.00988311	0.0172817	0.0114412	0.00372451	0.00541295	0.00530637	0.00858227	0.00542571	0.0130699	0.00874851	0.0149853	0.00526213	0.00801701	0.00904418	0.00666955	0.0095778	0.00777849
DAG 18:1_20:1	DAG	666.604	NA	H80 C41 O5 N1	NA	+NH4	Glycerolipid	positive	[DAG 18:1_20:1 +NH4]+	-FA 18:1 (-H) -DAG(35)	-FA 20:1 (-H) -DAG(35)	NA	0.00207999	0.0024187	0.0040537	0.00425386	0.00351785	0.00324945	0.00610292	0.00459848	NA	0.00451405	NA	0.00193374	NA	NA	0.00271512	0.00630873	0.00161961	NA	NA	0.00151445	NA	NA	0.00530699	0.00409334	0.00545099	NA	0.00322426	NA	0.00742958	0.00240765	0.00130806
DAG 18:1_22:4	DAG	688.588	NA	H78 C43 O5 N1	NA	+NH4	Glycerolipid	positive	[DAG 18:1_22:4 +NH4]+	-FA 18:1 (-H) -DAG(35)	-FA 22:4 (-H) -DAG(35)	NA	NA	NA	NA	NA	NA	NA	0.00802398	NA	NA	NA	NA	NA	NA	NA	NA	0.00809722	NA	NA	NA	NA	NA	NA	0.00875975	NA	NA	NA	NA	NA	NA	NA	NA
SM 34:2;0	SM	701.56	NA	H78 C39 N2 O6 P1	NA	+H	Sphingolipd	positive	[SM 34:2;0 +H]+	SM(184)	NA	NA	0.117499	NA	NA	0.152035	0.141554	0.14476	0.117576	0.1064	NA	0.153354	0.122438	0.103705	NA	0.288325	0.136268	NA	0.154827	0.105695	0.127951	0.196693	0.148944	0.0915788	0.219195	0.1698	0.239727	0.0962568	0.204368	0.176407	0.225997	0.179753	0.237622
SM 34:1;0	SM	703.575	NA	H80 C39 N2 O6 P1	NA	+H	Sphingolipd	positive	[SM 34:1;0 +H]+	SM(184)	NA	NA	3.65356	3.98158	NA	3.88235	2.83795	3.55334	3.4452	3.54184	NA	3.54241	3.22848	3.72207	2.70964	2.30556	3.11311	NA	3.08089	4.34824	3.95453	4.8904	4.44967	3.28402	4.6122	4.55536	5.23904	3.47508	3.96266	3.80273	4.99271	3.70646	3.79477
SM 34:0;0	SM	705.591	NA	H82 C39 N2 O6 P1	NA	+H	Sphingolipd	positive	[SM 34:0;0 +H]+	SM(184)	NA	NA	0.29309	0.254175	NA	0.290382	0.262166	0.294406	0.319714	0.199493	NA	0.312239	0.23387	0.19398	0.122077	0.140657	0.286199	NA	0.281453	0.378897	0.261542	0.435103	0.381705	0.201739	0.480167	0.482328	0.49032	0.262762	0.35804	0.30922	0.424872	0.336019	0.291717
SM 34:1;1	SM	719.57	NA	H80 C39 N2 O7 P1	NA	+H	Sphingolipd	positive	[SM 34:1;1 +H]+	SM(184)	NA	NA	0.0866982	NA	NA	0.120368	0.0815786	0.0864999	0.10119	NA	NA	0.119426	0.0911277	NA	NA	NA	0.0688582	NA	0.0640675	0.0933196	0.0674339	0.0804956	0.0423469	NA	0.141907	NA	0.121622	0.0439682	0.113512	0.0563904	NA	0.0829126	0.0516188
SM 36:2;0	SM	729.591	NA	H82 C41 N2 O6 P1	NA	+H	Sphingolipd	positive	[SM 36:2;0 +H]+	SM(184)	NA	NA	0.0528033	NA	NA	0.0520247	0.0343563	0.0358052	0.0548321	NA	NA	0.0841284	0.0257924	NA	NA	0.274599	0.0318272	NA	0.0505084	NA	NA	0.0327611	NA	NA	0.081054	NA	0.0359875	NA	0.0387975	0.0416431	NA	0.0348422	0.0485535
SM 36:1;0	SM	731.606	NA	H84 C41 N2 O6 P1	NA	+H	Sphingolipd	positive	[SM 36:1;0 +H]+	SM(184)	NA	NA	0.579185	0.265119	NA	0.583718	0.423304	0.580799	0.544363	0.596912	NA	0.524358	0.377251	0.420836	0.273084	0.26976	0.473661	NA	0.412888	0.551471	0.440811	0.64916	0.488295	0.452421	0.582635	0.617177	0.611498	0.41845	0.501613	0.440618	0.542057	0.429886	0.43082
SM 38:2;0	SM	757.622	NA	H86 C43 N2 O6 P1	NA	+H	Sphingolipd	positive	[SM 38:2;0 +H]+	SM(184)	NA	NA	0.023046	NA	NA	NA	0.0439503	0.0182847	0.0413558	0.076693	NA	0.0742021	NA	NA	NA	NA	0.0361894	NA	0.0290533	NA	NA	0.015014	NA	NA	0.0521885	NA	0.0213892	NA	0.0133964	NA	NA	0.0337817	0.0255874
SM 38:1;0	SM	759.637	NA	H88 C43 N2 O6 P1	NA	+H	Sphingolipd	positive	[SM 38:1;0 +H]+	SM(184)	NA	NA	0.358474	0.20814	NA	0.328031	0.294329	0.385248	0.359983	0.304024	NA	0.343352	0.264134	0.247569	0.115824	0.13975	0.275207	NA	0.259868	0.304472	0.21124	0.34623	0.235315	0.223753	0.366887	0.27166	0.356072	0.204436	0.298826	0.273912	0.265065	0.272303	0.236939
SM 40:3;0	SM	783.637	NA	H88 C45 N2 O6 P1	NA	+H	Sphingolipd	positive	[SM 40:3;0 +H]+	SM(184)	NA	NA	NA	NA	NA	NA	0.0203839	NA	0.0395254	NA	NA	NA	NA	NA	NA	NA	NA	NA	0.0357864	NA	NA	NA	NA	NA	0.0544621	NA	0.0345751	NA	NA	NA	NA	0.0378513	0.0405568
SM 40:2;0	SM	785.653	NA	H90 C45 N2 O6 P1	NA	+H	Sphingolipd	positive	[SM 40:2;0 +H]+	SM(184)	NA	NA	0.297758	NA	NA	0.283244	0.308986	0.349609	0.300131	0.345007	NA	0.369541	0.216963	0.260414	NA	0.0956835	0.320811	NA	0.253684	0.271099	0.213588	0.326319	0.332272	0.153189	0.392477	0.448907	0.31484	0.208252	0.329345	0.278083	0.298283	0.349452	0.289759
SM 40:1;0	SM	787.669	NA	H92 C45 N2 O6 P1	NA	+H	Sphingolipd	positive	[SM 40:1;0 +H]+	SM(184)	NA	NA	0.758201	0.488543	NA	0.64304	0.532071	0.697677	0.687515	0.555206	NA	0.674135	0.590492	0.548564	0.486792	0.407115	0.595082	NA	0.507108	0.709404	0.534016	0.705291	0.696394	0.489386	0.800232	0.818288	0.83742	0.547499	0.619277	0.600447	0.702852	0.558861	0.560768
SM 42:3;0	SM	811.669	NA	H92 C47 N2 O6 P1	NA	+H	Sphingolipd	positive	[SM 42:3;0 +H]+	SM(184)	NA	NA	1.10956	0.955389	NA	1.03648	0.934408	1.23316	1.1609	1.18025	NA	1.11332	0.8803	1.12592	0.850536	0.657921	1.2885	NA	0.921926	1.19109	1.0669	1.45815	1.22955	0.800623	1.57699	1.44001	1.46604	0.858238	1.28329	1.07824	1.62588	1.35205	1.35439
SM 42:2;0	SM	813.685	NA	H94 C47 N2 O6 P1	NA	+H	Sphingolipd	positive	[SM 42:2;0 +H]+	SM(184)	NA	NA	2.53026	2.97613	NA	2.51161	2.08363	2.65861	2.5903	2.54913	NA	2.77907	2.18605	2.93201	2.09888	1.66749	2.70974	NA	1.85332	2.46327	2.19417	3.13725	2.65551	2.13096	3.26632	3.67737	3.11203	2.02743	2.6662	2.45712	3.48557	2.79868	2.65443
SM 42:1;0	SM	815.7	NA	H96 C47 N2 O6 P1	NA	+H	Sphingolipd	positive	[SM 42:1;0 +H]+	SM(184)	NA	NA	0.97986	0.865743	NA	0.841836	0.793138	1.0005	0.975861	0.89762	NA	1.14732	0.957211	1.1059	0.775695	0.719859	1.0499	NA	0.675036	0.974354	0.843136	1.10026	0.97822	0.882576	1.15719	1.26468	1.34593	0.944449	1.13849	1.08497	1.6152	0.932537	0.915489
Cer 18:2/16:0;0	Cer	536.504	NA	H66 C34 O3 N1	NA	+H	Sphingolipid	positive	[Cer 18:2/16:0;0 +H]+	LCB 16:0;0(-H3O2)	NA	NA	0.00583031	0.00448474	0.00524347	0.0073512	0.00496699	0.00643075	0.0141462	0.0173362	0.00869066	0.00442634	0.00444549	0.00739191	0.00437938	0.00422176	0.014032	0.0219029	0.00652263	0.00849314	0.00592654	0.0145046	0.0172766	0.00904715	0.0264162	0.027628	0.0131448	0.00920298	0.0111122	0.0105306	0.0159936	0.0321439	0.0444438
Cer 18:1/16:0;0	Cer	538.519	NA	H68 C34 O3 N1	NA	+H	Sphingolipid	positive	[Cer 18:1/16:0;0 +H]+	LCB 16:0;0(-H3O2)	NA	NA	0.0505814	0.0348609	0.0552427	0.0669652	0.0473059	0.0682453	0.147456	0.136545	0.0809438	0.0422186	0.0380199	0.0669474	0.0415111	0.0482875	0.115623	0.130554	0.0792216	0.111285	0.0831702	0.136195	0.160267	0.0925791	0.221042	0.242737	0.138856	0.0745139	0.0855854	0.0933542	0.137624	0.249837	0.285023
Cer 18:0/16:0;0	Cer	540.535	NA	H70 C34 O3 N1	NA	+H	Sphingolipid	positive	[Cer 18:0/16:0;0 +H]+	LCB 16:0;0(-H3O2)	NA	NA	0.00074172	0.00149344	NA	NA	NA	0.00207486	0.00299279	0.00185165	0.00168642	0.000618457	0.000458509	NA	0.000974073	NA	NA	0.0042198	0.00137716	0.00126428	0.000802487	0.00345772	0.0022826	0.00237181	0.00466965	0.00698967	0.00380904	0.00213712	0.00085552	0.0012492	0.00252585	0.00673291	0.00742008
Cer 18:1/18:0;0	Cer	566.551	NA	H72 C36 O3 N1	NA	+H	Sphingolipid	positive	[Cer 18:1/18:0;0 +H]+	LCB 18:0;0(-H3O2)	NA	NA	0.00658329	0.00896464	0.00594813	0.00913213	0.00796311	0.0141174	0.025148	0.0247393	0.0133941	0.00584963	0.00550917	0.0120911	0.00950413	0.00691169	0.0263639	0.0225005	0.00889802	0.0128095	0.00403198	0.0136838	0.0187783	0.00893851	0.0283338	0.0309008	NA	0.010528	0.00531141	0.00889454	0.0145879	0.0347083	0.0441854
Cer 18:1/20:0;0	Cer	594.582	NA	H76 C38 O3 N1	NA	+H	Sphingolipid	positive	[Cer 18:1/20:0;0 +H]+	LCB 20:0;0(-H3O2)	NA	NA	0.0048712	0.00340578	0.00568365	0.00853354	0.00631111	0.0102856	0.0195198	0.0178817	0.011127	0.00491151	0.00518045	0.00789604	0.00496761	0.00416313	0.0165849	0.0160094	0.00468953	NA	0.00349757	0.0086878	0.0143232	0.00620817	0.0232361	0.0211379	0.00616383	0.00517455	0.00453162	0.00711811	0.0104615	0.0181839	0.0297479
Cer 18:1/20:1;1	Cer	608.562	NA	H74 C38 O4 N1	NA	+H	Sphingolipid	positive	[Cer 18:1/20:1;1 +H]+	LCB 20:1;1(-H3O2)	NA	NA	NA	NA	NA	NA	NA	NA	0.00116079	0.00517401	NA	NA	NA	NA	NA	NA	0.0021324	0.00180264	0.000723883	NA	NA	NA	NA	NA	0.00131508	0.00258624	NA	NA	NA	NA	NA	NA	0.00378209
Cer 18:1/20:0;1	Cer	610.577	NA	H76 C38 O4 N1	NA	+H	Sphingolipid	positive	[Cer 18:1/20:0;1 +H]+	LCB 20:0;1(-H3O2)	NA	NA	0.0010811	0.000853947	0.000616408	0.0012423	0.00117947	0.0024034	0.00662354	0.00578018	0.001279	0.00124269	0.000915122	0.00152002	0.00218462	0.00134367	0.00372458	0.0054001	0.00198074	0.00249272	0.00119263	0.00413616	0.00465638	0.00143874	0.0081105	0.00824523	0.0034449	0.00122365	0.00113937	0.00325398	0.00433761	0.0117275	0.0136174
Cer 18:2/22:0;0	Cer	620.598	NA	H78 C40 O3 N1	NA	+H	Sphingolipid	positive	[Cer 18:2/22:0;0 +H]+	LCB 22:0;0(-H3O2)	NA	NA	0.00993355	0.00744863	0.00601302	0.0119122	0.00861984	0.00982315	0.0201128	0.0228649	0.0193932	0.00804991	0.0060764	0.00747572	0.00487599	0.00263352	0.0221742	0.0170478	0.00703409	0.00717797	0.00548044	0.0119964	0.0132293	0.00454061	0.0250883	0.0240345	0.00998849	0.0054097	0.00777718	0.00753221	0.0122063	0.0247851	0.0428191
Cer 18:1/22:1;0	Cer	620.598	NA	H78 C40 O3 N1	NA	+H	Sphingolipid	positive	[Cer 18:1/22:1;0 +H]+	LCB 22:1;0(-H3O2)	NA	NA	0.00207515	0.00344976	0.00178033	0.00370815	0.00281309	0.00464456	0.00999363	0.00887649	0.00577345	0.00298098	0.0033969	0.0022851	0.00207339	0.00171935	0.00665236	0.00721912	0.00342987	0.0017742	0.00134195	0.00554334	0.00697865	0.00308209	0.0100924	0.010908	0.0063089	0.00187954	0.00239484	0.00317553	0.00597692	0.0116445	0.0176535
Cer 18:1/22:0;0	Cer	622.613	NA	H80 C40 O3 N1	NA	+H	Sphingolipid	positive	[Cer 18:1/22:0;0 +H]+	LCB 22:0;0(-H3O2)	NA	NA	0.0252699	0.0160221	0.0143248	0.0213381	0.0166221	0.0306432	0.0553506	0.0516529	0.0302697	0.0149253	0.0151907	0.0230757	0.0159037	0.0146945	0.0468822	0.0432075	0.017626	0.0375354	0.00811321	0.0294893	0.0406237	0.0229533	0.0614207	0.0635765	0.0157539	0.0294651	0.0132758	0.0231711	0.0393506	0.0640357	0.0955852
Cer 18:1/21:0;1	Cer	624.593	NA	H78 C39 O4 N1	NA	+H	Sphingolipid	positive	[Cer 18:1/21:0;1 +H]+	LCB 21:0;1(-H3O2)	NA	NA	0.000711774	0.000318692	0.000508872	0.00211372	0.000361539	0.00142683	0.0030936	0.000765389	0.000398224	0.000582959	0.000827794	0.00147458	NA	NA	0.00283999	0.00459122	0.000977675	0.000391011	NA	0.000596413	0.00191468	0.000569279	0.00197497	0.00295538	0.00274811	0.00171659	0.000561054	0.00107169	0.00153655	0.00240661	0.00809915
Cer 18:0/22:0;0	Cer	624.629	NA	H82 C40 O3 N1	NA	+H	Sphingolipid	positive	[Cer 18:0/22:0;0 +H]+	LCB 22:0;0(-H3O2)	NA	NA	NA	NA	NA	NA	NA	NA	NA	NA	NA	NA	NA	NA	NA	NA	0.00068901	0.000632571	NA	0.00101306	NA	NA	0.000795787	NA	0.000786963	0.00128839	NA	NA	0.00040489	NA	0.000608327	NA	NA
Cer 18:1/22:1;1	Cer	636.593	NA	H78 C40 O4 N1	NA	+H	Sphingolipid	positive	[Cer 18:1/22:1;1 +H]+	LCB 22:1;1(-H3O2)	NA	NA	NA	NA	NA	NA	NA	0.00790215	0.0225198	0.0141379	NA	NA	NA	NA	NA	NA	0.0164367	0.015827	NA	NA	NA	0.0096871	NA	NA	0.0214242	0.0262554	NA	NA	NA	NA	NA	NA	0.0200598
Cer 18:1/22:0;1	Cer	638.609	NA	H80 C40 O4 N1	NA	+H	Sphingolipid	positive	[Cer 18:1/22:0;1 +H]+	LCB 22:0;1(-H3O2)	NA	NA	1.08706e-05	0.000641659	0.000569013	0.000222209	0.000506364	0.000914782	0.00256094	0.00222017	0.00172247	0.000754576	0.000643202	0.000410703	NA	0.00103978	0.00194911	0.00196721	0.000381089	0.000670463	0.0017803	0.000635924	0.000499712	0.000834131	0.00286984	0.00138016	0.00202747	2.23943e-05	0.000493866	4.62701e-05	0.00134725	NA	0.00577364
Cer 20:1/22:0;0	Cer	650.645	NA	H84 C42 O3 N1	NA	+H	Sphingolipid	positive	[Cer 20:1/22:0;0 +H]+	LCB 22:0;0(-H3O2)	NA	NA	NA	NA	NA	NA	NA	NA	0.00061276	NA	NA	NA	0.000768262	NA	NA	NA	NA	0.00134099	NA	NA	NA	0.000383902	0.00103741	NA	0.000672379	NA	0.000824117	0.00123115	NA	NA	NA	NA	NA
TAG 46:3	TAG	790.692	NA	H92 C49 O6 N1	NA	+NH4	Glycerolipid	positive	[TAG 46:3 +NH4]+	NA	NA	NA	0.022915	NA	NA	NA	NA	NA	NA	NA	NA	NA	0.010948	NA	NA	NA	NA	NA	0.00847694	NA	0.0248192	NA	NA	NA	NA	NA	0.113751	NA	NA	NA	NA	NA	NA
TAG 46:2	TAG	792.707	NA	H94 C49 O6 N1	NA	+NH4	Glycerolipid	positive	[TAG 46:2 +NH4]+	NA	NA	NA	0.117821	NA	NA	NA	NA	NA	NA	NA	NA	NA	NA	NA	NA	NA	NA	NA	0.0798538	0.131016	0.147997	NA	NA	NA	NA	NA	0.392108	NA	NA	NA	NA	NA	NA
TAG 48:3	TAG	818.723	NA	H96 C51 O6 N1	NA	+NH4	Glycerolipid	positive	[TAG 48:3 +NH4]+	NA	NA	NA	0.0673262	NA	NA	NA	NA	0.0338802	0.0572781	NA	NA	0.0304096	0.0535408	0.0530517	NA	NA	0.032275	NA	0.0444855	0.117294	0.0754725	0.0147922	NA	NA	0.0262821	NA	0.155014	0.0408569	NA	NA	NA	NA	NA
TAG 48:2	TAG	820.739	NA	H98 C51 O6 N1	NA	+NH4	Glycerolipid	positive	[TAG 48:2 +NH4]+	NA	NA	NA	0.197048	0.122778	NA	NA	NA	0.207336	0.341459	0.134311	NA	0.133446	0.205231	0.208971	NA	NA	0.195201	0.132258	0.151415	0.248568	0.259527	0.119709	NA	NA	0.172857	0.218348	0.599842	NA	NA	NA	0.121882	0.177737	NA
TAG 48:1	TAG	822.755	NA	H100 C51 O6 N1	NA	+NH4	Glycerolipid	positive	[TAG 48:1 +NH4]+	NA	NA	NA	0.328469	0.217851	NA	NA	NA	0.340401	0.635239	0.276054	NA	0.236062	NA	0.373365	NA	NA	0.435995	0.516906	0.232704	NA	0.409919	0.254673	NA	NA	0.42419	0.403999	0.736554	NA	NA	NA	0.235855	0.345617	0.273569
TAG 50:4	TAG	844.739	NA	H98 C53 O6 N1	NA	+NH4	Glycerolipid	positive	[TAG 50:4 +NH4]+	NA	NA	NA	0.0596167	NA	NA	NA	0.0267952	0.0829622	0.140709	NA	NA	0.0594885	0.050105	0.0851448	NA	NA	0.0979712	NA	0.0525313	0.051771	0.082993	0.0485884	0.0267298	0.0216559	0.1144	0.119686	0.127523	0.0546346	0.0454678	0.0440513	0.0534206	0.0941068	0.0493494
TAG 50:3	TAG	846.754	NA	H100 C53 O6 N1	NA	+NH4	Glycerolipid	positive	[TAG 50:3 +NH4]+	NA	NA	NA	0.249574	0.313497	NA	0.163846	0.217422	0.50386	0.692659	0.376934	0.234553	0.264233	0.249459	0.601574	0.156982	0.191457	0.537734	0.445469	0.201495	0.272584	0.385335	0.364211	0.207904	0.239215	0.542198	0.646844	0.423398	0.319811	0.221252	0.257924	0.338053	0.515605	0.336648
TAG 50:2	TAG	848.77	NA	H102 C53 O6 N1	NA	+NH4	Glycerolipid	positive	[TAG 50:2 +NH4]+	NA	NA	NA	0.543267	0.862796	0.500942	0.424446	0.527907	1.205	1.89302	1.08217	0.906778	0.669959	0.607304	1.27912	0.414341	0.498013	1.28171	1.54527	0.423422	0.537069	0.814674	0.753294	0.478198	0.577536	1.31883	1.5944	0.857525	0.770595	0.492014	0.639252	0.752816	1.01802	0.788273
TAG 50:1	TAG	850.786	NA	H104 C53 O6 N1	NA	+NH4	Glycerolipid	positive	[TAG 50:1 +NH4]+	NA	NA	NA	0.539569	0.739199	0.490399	0.42438	0.545662	1.08418	1.96037	0.982771	0.985292	0.741781	0.613014	1.15875	0.414494	0.517186	1.29987	1.60338	0.45682	0.492573	0.870321	0.883417	0.480139	0.607981	1.54931	1.70464	0.858549	0.780179	0.552809	0.679433	0.683962	1.0394	0.912073
TAG 51:3	TAG	860.77	NA	H102 C54 O6 N1	NA	+NH4	Glycerolipid	positive	[TAG 51:3 +NH4]+	NA	NA	NA	0.036771	NA	NA	NA	NA	0.0167833	0.0356586	NA	NA	0.013828	0.0169672	NA	NA	NA	NA	NA	0.0326614	0.033961	0.0411112	NA	NA	NA	0.0148022	NA	0.138753	NA	NA	NA	NA	NA	NA
TAG 51:2	TAG	862.786	NA	H104 C54 O6 N1	NA	+NH4	Glycerolipid	positive	[TAG 51:2 +NH4]+	NA	NA	NA	0.0543462	NA	NA	NA	NA	0.0417346	0.0596878	NA	NA	0.0211205	0.0495162	NA	NA	NA	NA	NA	0.0273471	0.0820394	0.0636243	NA	NA	NA	0.0349537	NA	0.200206	0.0300452	0.0139226	NA	NA	NA	NA
TAG 51:1	TAG	864.801	NA	H106 C54 O6 N1	NA	+NH4	Glycerolipid	positive	[TAG 51:1 +NH4]+	NA	NA	NA	0.0218279	NA	NA	NA	NA	NA	0.0148525	NA	NA	0.00516671	0.019542	NA	NA	NA	NA	NA	0.0291823	0.0291319	0.0435714	NA	NA	NA	NA	NA	0.0992653	0.00832906	NA	NA	NA	NA	NA
TAG 52:5	TAG	870.755	NA	H100 C55 O6 N1	NA	+NH4	Glycerolipid	positive	[TAG 52:5 +NH4]+	NA	NA	NA	0.133042	0.114292	NA	0.0847598	0.126544	0.246267	0.314494	0.133141	NA	0.131436	0.121151	0.24657	0.0729198	0.0615963	0.286273	0.141462	0.117801	0.0970317	0.144661	0.152579	0.11271	0.0830968	0.33018	0.221228	0.217454	0.129965	0.153088	0.11203	0.138581	0.250756	0.185062
TAG 52:4	TAG	872.77	NA	H102 C55 O6 N1	NA	+NH4	Glycerolipid	positive	[TAG 52:4 +NH4]+	NA	NA	NA	0.47243	0.643026	0.243513	0.355445	0.52214	0.92102	1.17899	0.962874	0.592925	0.479243	0.498766	0.989424	0.369697	0.373984	0.957821	1.12071	0.361987	0.378902	0.623392	0.647383	0.417085	0.455346	1.14609	1.08831	0.681453	0.537369	0.467274	0.496453	0.465089	0.824713	0.696393
TAG 52:3	TAG	874.786	NA	H104 C55 O6 N1	NA	+NH4	Glycerolipid	positive	[TAG 52:3 +NH4]+	NA	NA	NA	0.956233	1.52687	1.03984	0.673444	1.03831	1.85356	2.69292	1.80857	1.25469	1.06862	0.871745	2.04302	0.811428	0.763745	1.95206	2.45818	0.746529	0.709609	1.35682	1.47111	0.78518	1.01949	2.34624	2.63208	1.29576	1.20698	0.865458	1.13123	1.15509	1.77871	1.37877
TAG 52:2	TAG	876.802	NA	H106 C55 O6 N1	NA	+NH4	Glycerolipid	positive	[TAG 52:2 +NH4]+	NA	NA	NA	0.827729	1.34004	1.16534	0.581308	0.860363	1.60215	2.62503	1.69612	1.18413	1.0088	0.762517	1.80297	0.620954	0.638603	1.71187	2.38205	0.728227	0.622854	1.47592	1.41609	0.758116	0.961306	2.34213	2.8658	1.37661	1.30918	0.792892	1.15946	1.17212	1.62758	1.48118
TAG 52:1	TAG	878.818	NA	H108 C55 O6 N1	NA	+NH4	Glycerolipid	positive	[TAG 52:1 +NH4]+	NA	NA	NA	0.152495	0.152868	NA	NA	0.122976	0.227154	0.470574	0.191063	NA	0.149809	0.16003	0.212061	NA	NA	0.254741	0.254629	0.145142	0.179624	0.370903	0.275637	NA	0.167123	0.395037	0.432327	0.297724	0.180979	0.122122	0.155904	0.137969	0.22858	0.232427
TAG 53:4	TAG	886.786	NA	H104 C56 O6 N1	NA	+NH4	Glycerolipid	positive	[TAG 53:4 +NH4]+	NA	NA	NA	0.0162076	NA	NA	NA	NA	NA	0.0285918	NA	NA	NA	0.0218239	NA	NA	NA	NA	NA	0.0141915	NA	NA	NA	NA	NA	0.0159564	NA	NA	NA	NA	NA	NA	NA	NA
TAG 53:3	TAG	888.802	NA	H106 C56 O6 N1	NA	+NH4	Glycerolipid	positive	[TAG 53:3 +NH4]+	NA	NA	NA	0.0241253	NA	NA	NA	NA	0.0201036	0.0577167	NA	NA	0.0139475	NA	NA	NA	NA	NA	NA	0.0223553	NA	0.0354344	NA	NA	NA	0.0351568	NA	0.0517518	NA	NA	NA	NA	NA	NA
TAG 53:2	TAG	890.817	NA	H108 C56 O6 N1	NA	+NH4	Glycerolipid	positive	[TAG 53:2 +NH4]+	NA	NA	NA	0.0184464	NA	NA	NA	NA	NA	0.0300515	NA	NA	0.00965889	0.00896121	NA	NA	NA	NA	NA	0.0190867	NA	0.0324951	NA	NA	NA	0.0260287	NA	0.0747027	NA	NA	NA	NA	NA	NA
TAG 54:7	TAG	894.755	NA	H100 C57 O6 N1	NA	+NH4	Glycerolipid	positive	[TAG 54:7 +NH4]+	NA	NA	NA	0.0567495	NA	NA	NA	0.0494309	0.0915705	0.12102	NA	NA	0.0501312	0.054945	0.0587795	NA	NA	0.0962468	NA	0.0392292	0.0237374	0.0417908	0.0485054	0.0232055	NA	0.115781	0.075794	0.0866084	0.0374739	0.0493526	0.0291831	0.0311447	0.116889	0.0532124
TAG 54:6	TAG	896.77	NA	H102 C57 O6 N1	NA	+NH4	Glycerolipid	positive	[TAG 54:6 +NH4]+	NA	NA	NA	0.250929	0.1884	NA	0.180547	0.280166	0.395127	0.462753	0.312501	0.180617	0.228991	0.241118	0.25041	0.199315	0.167606	0.468712	0.439366	0.194216	0.143568	0.229286	0.261977	0.173159	0.192204	0.532976	0.410895	0.324411	0.210291	0.245085	0.251862	0.198809	0.430766	0.319784
TAG 54:5	TAG	898.786	NA	H104 C57 O6 N1	NA	+NH4	Glycerolipid	positive	[TAG 54:5 +NH4]+	NA	NA	NA	0.430175	0.468321	0.285405	0.284624	0.487329	0.683511	0.995716	0.649443	0.563843	0.448503	0.383662	0.591408	0.210166	0.303335	0.808966	1.09899	0.352092	0.313749	0.521825	0.538562	0.369466	0.380124	1.10761	1.14635	0.589402	0.405459	0.440181	0.422345	0.399463	0.765074	0.620309
TAG 54:4	TAG	900.802	NA	H106 C57 O6 N1	NA	+NH4	Glycerolipid	positive	[TAG 54:4 +NH4]+	NA	NA	NA	0.63697	0.928128	0.644014	NA	0.775104	1.08271	1.62023	1.19495	0.935718	0.685378	NA	1.18877	NA	NA	1.14462	1.54566	0.559182	NA	0.864781	0.864082	NA	NA	1.63577	1.7779	NA	NA	0.621692	0.713344	0.604545	1.08818	0.925024
TAG 54:3	TAG	902.818	NA	H108 C57 O6 N1	NA	+NH4	Glycerolipid	positive	[TAG 54:3 +NH4]+	NA	NA	NA	0.522508	0.837126	0.467318	0.341004	0.566074	0.89243	1.3462	0.877858	0.595465	0.539214	0.406292	1.12849	0.285194	0.353481	0.870917	1.35	0.469506	0.359496	0.860543	0.80836	0.444199	0.576646	1.37911	1.69903	0.718746	0.709459	0.429855	0.711998	0.610191	0.906297	0.892438
TAG 54:2	TAG	904.833	NA	H110 C57 O6 N1	NA	+NH4	Glycerolipid	positive	[TAG 54:2 +NH4]+	NA	NA	NA	0.190534	0.222695	NA	0.0871115	0.167986	0.286632	0.465483	0.193164	NA	0.194456	0.149216	0.272923	0.0512998	0.09282	0.268983	0.332023	0.179473	0.142331	0.322973	0.367344	0.14692	0.17422	0.493558	0.406668	0.330951	0.234777	0.16991	0.247708	0.174507	0.317817	0.296291
TAG 56:8	TAG	920.77	NA	H102 C59 O6 N1	NA	+NH4	Glycerolipid	positive	[TAG 56:8 +NH4]+	NA	NA	NA	0.0677012	NA	NA	NA	0.0964645	0.131195	0.145928	NA	NA	0.0716272	0.0523025	0.0358218	0.0619858	NA	0.114852	NA	0.0478222	0.0251655	0.0452247	0.0451998	0.043416	NA	0.171314	0.103034	0.101433	0.0514438	0.0726473	0.0767414	0.0319383	0.12857	0.0610151
TAG 56:7	TAG	922.786	NA	H104 C59 O6 N1	NA	+NH4	Glycerolipid	positive	[TAG 56:7 +NH4]+	NA	NA	NA	0.163109	0.0773808	NA	0.140868	0.215675	0.264939	0.371189	0.223612	NA	0.178802	0.137399	0.175086	0.163418	0.110815	0.339264	0.3176	0.132702	0.0918066	0.162977	0.14061	0.100423	0.128608	0.4536	0.385756	0.175181	0.152884	0.190205	0.193227	0.14441	0.363175	0.25091
TAG 56:6	TAG	924.802	NA	H106 C59 O6 N1	NA	+NH4	Glycerolipid	positive	[TAG 56:6 +NH4]+	NA	NA	NA	0.239775	0.226984	NA	0.167731	0.332034	0.393769	0.60287	0.292955	0.145288	0.268536	0.193424	0.292027	0.12519	0.116141	0.433319	0.486858	0.187857	0.133021	0.217863	0.270968	0.19404	0.17427	0.608939	0.497369	0.277983	0.214851	0.264162	0.24824	0.20463	0.487199	0.345948
TAG 56:5	TAG	926.818	NA	H108 C59 O6 N1	NA	+NH4	Glycerolipid	positive	[TAG 56:5 +NH4]+	NA	NA	NA	0.243765	0.153443	NA	0.156733	0.33638	0.384872	0.617026	0.344742	0.195919	0.312079	0.197997	0.254496	0.137909	0.107054	0.477539	0.562809	0.214336	0.143876	0.270396	0.270469	0.221424	0.19555	0.69063	0.695196	0.307997	0.2363	0.300988	0.310708	0.208761	0.518021	0.46113
TAG 56:4	TAG	928.834	NA	H110 C59 O6 N1	NA	+NH4	Glycerolipid	positive	[TAG 56:4 +NH4]+	NA	NA	NA	0.0850668	NA	NA	0.0415467	0.123932	0.141488	0.253031	NA	NA	0.104277	0.0591335	0.107027	NA	NA	0.148377	NA	0.0785784	0.0604911	0.0979172	0.0842418	0.0485912	0.0451372	0.212075	0.278469	0.10837	0.0712803	0.100705	0.098419	0.0410268	0.159553	0.16692
TAG 56:3	TAG	930.849	NA	H112 C59 O6 N1	NA	+NH4	Glycerolipid	positive	[TAG 56:3 +NH4]+	NA	NA	NA	0.0390561	NA	NA	NA	0.0256789	0.0483697	0.09524	NA	NA	0.0346958	0.0238831	NA	NA	NA	0.0404739	NA	0.0342312	0.0178981	0.0388141	0.0385939	NA	NA	0.066611	NA	0.0440444	0.0216909	0.0288261	NA	NA	NA	0.0286481
TAG 56:2	TAG	932.864	NA	H114 C59 O6 N1	NA	+NH4	Glycerolipid	positive	[TAG 56:2 +NH4]+	NA	NA	NA	0.0333744	NA	NA	NA	NA	NA	0.0249374	NA	NA	0.0163457	0.0226271	NA	NA	NA	NA	NA	0.0175615	NA	0.0213266	0.10044	NA	NA	0.0123272	NA	NA	NA	NA	NA	NA	NA	NA
TAG 58:8	TAG	948.802	NA	H106 C61 O6 N1	NA	+NH4	Glycerolipid	positive	[TAG 58:8 +NH4]+	NA	NA	NA	0.0471303	NA	NA	0.0304148	0.0845376	0.088767	0.150087	0.0498979	NA	0.070014	0.0455839	0.0440507	NA	NA	0.108034	NA	0.0482132	0.0307881	0.0462222	0.0622971	NA	NA	0.181625	0.176932	0.0932849	0.0619867	0.0683436	0.0378549	0.0484472	0.103645	0.0736245
TAG 58:7	TAG	950.818	NA	H108 C61 O6 N1	NA	+NH4	Glycerolipid	positive	[TAG 58:7 +NH4]+	NA	NA	NA	0.051193	NA	NA	0.0241825	0.0568377	0.0666746	0.147423	NA	NA	0.0591048	0.0202732	0.0474398	NA	NA	0.0892474	NA	0.0482001	0.0128893	0.0476488	0.0564721	0.0281826	NA	0.134932	0.104792	0.033128	0.0207324	0.0650735	0.0229179	NA	0.0988216	0.0705826
TAG 58:6	TAG	952.833	NA	H110 C61 O6 N1	NA	+NH4	Glycerolipid	positive	[TAG 58:6 +NH4]+	NA	NA	NA	0.0341262	NA	NA	NA	0.0638697	0.0633243	0.140132	NA	NA	0.0593224	0.0278324	NA	NA	NA	0.0795961	NA	0.0451012	0.0161953	0.0434697	0.0409567	NA	NA	0.135443	0.0959237	0.0357267	0.0229587	0.0500862	0.042725	0.0217185	0.0985462	0.0750584
TAG 58:5	TAG	954.849	NA	H112 C61 O6 N1	NA	+NH4	Glycerolipid	positive	[TAG 58:5 +NH4]+	NA	NA	NA	0.0237803	NA	NA	NA	0.0168541	0.0329034	0.070822	NA	NA	0.0439631	0.0129496	NA	NA	NA	0.0252334	NA	0.0229321	NA	0.0290014	0.011768	NA	NA	0.0689526	NA	0.0261093	0.008947	0.0235906	NA	NA	0.0304941	0.0405489
TAG 60:8	TAG	976.833	NA	H110 C63 O6 N1	NA	+NH4	Glycerolipid	positive	[TAG 60:8 +NH4]+	NA	NA	NA	NA	NA	NA	NA	NA	NA	0.0261254	NA	NA	0.00840764	NA	NA	NA	NA	NA	NA	NA	NA	NA	NA	NA	NA	0.0217436	NA	NA	NA	NA	NA	NA	NA	NA
CE 18:2	CE	666.619	NA	H80 C45 O2 N1	NA	+NH4	Sterol lipid	positive	[CE 18:2 +NH4]+	-FA 18:2 (+HO) -CE(17)	NA	NA	0.202085	0.500098	0.873666	NA	0.703028	0.427269	0.142267	0.238665	0.207039	NA	0.460592	0.450152	1.39276	0.695978	0.219141	0.189868	0.387601	0.414685	0.49531	0.484769	0.902682	1.34603	0.150978	0.142886	0.908262	1.24636	0.295667	0.549346	1.13809	0.39647	0.231975
CE 20:4	CE	690.619	NA	H80 C47 O2 N1	NA	+NH4	Sterol lipid	positive	[CE 20:4 +NH4]+	-FA 20:4 (+HO) -CE(17)	NA	NA	0.203873	0.526303	0.612522	0.358473	0.874396	0.409813	0.101774	0.220359	0.214089	0.0749063	0.381497	0.594385	1.55939	0.943726	0.220481	0.23195	0.313286	0.157542	0.582088	0.584148	1.04142	1.86378	0.189612	0.147985	0.566544	2.62267	0.31128	0.83097	0.883796	0.408355	0.300873
CE 22:0	CE	726.713	NA	H92 C49 O2 N1	NA	+NH4	Sterol lipid	positive	[CE 22:0 +NH4]+	-FA 22:0 (+HO) -CE(17)	NA	NA	0.270679	NA	NA	NA	NA	NA	NA	NA	NA	NA	NA	NA	NA	NA	NA	NA	NA	0.498975	0.868819	NA	NA	NA	NA	NA	0.721081	NA	NA	NA	NA	NA	NA
CL 70:7	CL	710.973	NA	H138 C78 Ci1 O17 P2	NA	-H+	Glycerophospholipid	negative	[CL 70:7 -H]-	NA	NA	NA	0.0444219	0.0133828	NA	NA	0.0605522	0.0631229	0.0472789	0.052507	0.0543651	0.0472018	0.0328169	NA	NA	NA	0.0367782	0.0383122	0.0291719	NA	0.0646563	0.0353445	0.0364028	NA	0.0579537	0.0286251	0.032555	NA	0.0599021	0.0285987	NA	0.0367196	0.035689
CL 72:8	CL	723.981	NA	H140 C80 Ci1 O17 P2	NA	-H+	Glycerophospholipid	negative	[CL 72:8 -H]-	NA	NA	NA	0.0932466	0.0481264	0.0745521	0.0460349	0.110649	0.105673	0.117729	0.0980521	0.136677	0.129543	0.0864561	0.0757865	NA	NA	0.12893	0.097629	0.130861	0.0722739	0.0585121	0.123609	0.130293	NA	0.162974	0.0992501	0.0963582	0.0628472	0.135092	0.0977933	0.135603	0.11463	0.0725074
CL 72:7	CL	724.989	NA	H142 C80 Ci1 O17 P2	NA	-H+	Glycerophospholipid	negative	[CL 72:7 -H]-	NA	NA	NA	0.0666411	0.0174658	0.0286011	0.0442403	0.018121	0.0358722	0.0355181	0.0295629	0.0585774	0.058062	0.00991305	0.0353838	NA	NA	0.0278787	0.0733096	0.0344746	NA	0.0498056	0.048715	0.0642995	NA	0.0735753	0.0597689	0.0528568	0.0321278	0.0681073	0.0482486	0.0794653	0.0832449	0.0341029
CL 72:6	CL	725.996	NA	H144 C80 Ci1 O17 P2	NA	-H+	Glycerophospholipid	negative	[CL 72:6 -H]-	NA	NA	NA	0.0679842	NA	NA	NA	0.0368795	0.0362808	0.0397323	0.0229493	0.0464947	0.0280444	NA	NA	NA	NA	0.0148892	0.0290948	0.0371475	NA	0.0155201	0.0456565	0.0591972	NA	0.0391854	0.0457849	0.0356403	NA	0.000458995	0.0218972	0.0496453	0.0387194	0.0408906
LPG 16:1	LPG	481.257	NA	H42 C22 O9 P1	NA	-H+	Glycerophospholipid	negative	[LPG 16:1 -H]-	FA 16:1 (+O)	NA	NA	0.0477501	0.0116486	0.0205458	0.0330632	0.0299717	0.0277707	0.0205597	0.0346523	NA	0.0108472	0.0219997	0.0198401	0.0219725	0.0612359	0.0194393	0.0208409	0.012851	NA	0.0169455	0.0155992	0.0169924	NA	0.010822	0.0141647	NA	NA	NA	0.0139749	0.0135357	0.016455	0.0104818
LPG 18:2	LPG	507.273	NA	H44 C24 O9 P1	NA	-H+	Glycerophospholipid	negative	[LPG 18:2 -H]-	FA 18:2 (+O)	NA	NA	0.0503863	0.0400206	0.0479384	0.0974267	0.115672	0.0955343	0.069782	0.100698	0.0405732	0.0320179	0.0659207	0.0724442	0.076672	0.198375	0.0618437	0.0835162	0.0399619	0.0602683	0.041215	0.0649344	0.0581671	0.0721421	0.0496296	0.0459163	NA	NA	0.0415098	0.0616036	0.0416212	0.0517727	0.0442316
LPG 18:1	LPG	509.288	NA	H46 C24 O9 P1	NA	-H+	Glycerophospholipid	negative	[LPG 18:1 -H]-	FA 18:1 (+O)	NA	NA	0.0654991	0.0437358	0.0692028	0.100485	0.113204	0.0846918	0.0743787	0.128962	0.0509069	0.0533393	0.0747202	0.0724556	0.086341	0.21061	0.0812689	0.0977147	0.0526305	0.0794586	0.0723139	0.0826345	0.072805	0.0818147	0.0679541	0.0729891	0.0381663	0.0669071	0.0474879	0.0678343	0.0713623	0.0778056	0.0736618
LPG 20:4	LPG	531.273	NA	H44 C26 O9 P1	NA	-H+	Glycerophospholipid	negative	[LPG 20:4 -H]-	FA 20:4 (+O)	NA	NA	0.0110687	0.0123486	0.0197951	0.0350472	0.0350591	0.0297228	0.0224493	0.0358225	0.0246435	0.0144121	0.0316804	0.0223717	0.0292019	0.0515864	0.0252377	0.027793	0.0124121	0.0178654	0.0158401	0.0174192	0.0131899	0.0172423	0.0147808	0.0118827	0.012443	0.0371915	0.0175001	0.0182494	0.0123627	0.0139882	0.0129645
LPG 22:6	LPG	555.273	NA	H44 C28 O9 P1	NA	-H+	Glycerophospholipid	negative	[LPG 22:6 -H]-	FA 22:6 (+O)	NA	NA	0.00226802	0.00256844	0.0042709	0.00606345	0.00830109	0.00570379	0.00400502	0.0074516	0.00415937	0.00260717	0.00457475	0.00601827	0.00860032	0.0105575	0.00574914	0.00546615	0.00219395	NA	0.00387673	0.00400803	0.00440584	0.00568847	0.00466644	0.00465828	0.00383265	0.00697422	0.00348782	0.00586986	0.00275036	0.00469097	0.0045008
LPG 22:5	LPG	557.288	NA	H46 C28 O9 P1	NA	-H+	Glycerophospholipid	negative	[LPG 22:5 -H]-	FA 22:5 (+O)	NA	NA	0.0018868	0.0018514	0.00357535	0.00787757	0.00643544	0.00690683	0.0059763	0.00566019	0.00386327	0.00199347	0.00464742	0.00374916	0.00652877	0.00750978	0.00405419	0.00488465	0.00210193	0.00444777	0.00236756	0.00357215	0.00370982	0.00498289	0.00356602	0.00323423	0.00400345	0.00566483	0.00388099	0.00381158	0.00417064	0.00464065	0.00420083
LPG 22:4	LPG	559.304	NA	H48 C28 O9 P1	NA	-H+	Glycerophospholipid	negative	[LPG 22:4 -H]-	FA 22:4 (+O)	NA	NA	0.00258504	0.00377805	0.0072374	0.00465126	0.00643048	0.00334339	0.00548651	0.00594208	0.0102639	0.00362074	0.0122458	0.00367055	0.0027733	0.0059197	0.00431936	0.00452249	0.00521115	0.0100287	0.00688004	0.000934509	0.00392826	0.00267217	0.00336364	0.00280167	0.00425371	0.0129783	0.00678836	0.00335954	0.00124149	0.00471572	0.00297451
LPI 18:2	LPI	595.289	NA	H48 C27 O12 P1	NA	-H+	Glycerophospholipid	negative	[LPI 18:2 -H]-	NA	NA	NA	NA	NA	NA	NA	NA	NA	0.0293388	NA	NA	NA	NA	NA	NA	NA	NA	0.0366428	NA	NA	NA	NA	NA	NA	0.0325159	NA	NA	NA	NA	NA	NA	0.0212251	0.0291645
LPI 18:1	LPI	597.304	NA	H50 C27 O12 P1	NA	-H+	Glycerophospholipid	negative	[LPI 18:1 -H]-	NA	NA	NA	NA	NA	NA	NA	NA	NA	0.0280322	0.0320798	NA	NA	NA	NA	NA	NA	0.0375983	NA	NA	NA	NA	NA	NA	NA	0.061192	0.0226393	NA	NA	NA	NA	NA	0.0624161	0.0737677
LPI 18:0	LPI	599.32	NA	H52 C27 O12 P1	NA	-H+	Glycerophospholipid	negative	[LPI 18:0 -H]-	NA	NA	NA	0.0739492	0.059241	0.112531	0.125373	0.248807	0.159407	0.242572	0.190015	0.16641	0.147598	0.183519	0.188258	NA	0.404625	0.228701	0.386442	0.201866	0.113259	0.172813	0.182576	0.285206	0.153877	0.418333	0.333093	0.257489	0.184417	0.129526	0.255713	0.233363	0.464671	0.471079
LPI 20:4	LPI	619.289	NA	H48 C29 O12 P1	NA	-H+	Glycerophospholipid	negative	[LPI 20:4 -H]-	NA	NA	NA	0.219286	0.191429	0.298825	0.420473	0.61453	0.468264	0.5778	0.555991	0.342408	0.314542	0.319567	0.501828	0.331082	0.876961	0.443929	0.701647	0.32131	0.309082	0.31634	0.346666	0.472374	0.224439	0.592346	0.503446	0.246887	0.393092	0.293353	0.42087	0.406178	0.580668	0.568049
PC O- 16:1/16:1	PCO	774.565	NA	H81 C42 N1 O9 P1	NA	+Ac	Glycerophospholipid	negative	[PC O- 16:1/16:1 +Ac]-	FA 16:1 (+O)	FA 16:1 (+O)	NA	0.0278686	0.014357	0.0179396	0.0319497	0.047588	0.0418822	0.0498659	0.0573147	0.0273273	0.0270866	0.0410618	0.0306316	0.026574	0.00734965	0.0563311	0.0594914	0.0278247	0.0297253	0.0351063	0.0358285	0.0393645	0.0563383	0.0405455	0.034142	0.024347	0.0251928	0.0229282	0.045806	0.0472044	0.0426092	0.075874
PC O- 16:2/16:0	PCO	774.565	NA	H81 C42 N1 O9 P1	NA	+Ac	Glycerophospholipid	negative	[PC O- 16:2/16:0 +Ac]-	FA 16:2 (+O)	FA 16:0 (+O)	NA	0.0299395	0.0109957	0.0172863	0.0110478	0.0352435	0.0234801	0.0163651	0.0216089	0.0295451	0.0137352	0.0391706	0.015938	NA	0.0175499	0.0215846	0.0404153	0.0137154	0.0161305	0.0231574	0.0408133	0.0408137	0.0365887	0.0280616	0.0291931	0.0332339	0.0473304	0.0497413	0.063174	0.0399857	0.0312581	0.143337
PC O- 16:0/16:1	PCO	776.581	NA	H83 C42 N1 O9 P1	NA	+Ac	Glycerophospholipid	negative	[PC O- 16:0/16:1 +Ac]-	FA 16:0 (+O)	FA 16:1 (+O)	NA	0.133917	0.160547	0.134039	0.183979	0.164242	0.134006	0.118257	0.14957	0.186017	0.126175	0.198433	0.150354	0.226667	0.190344	0.183198	0.177938	0.146139	0.169149	0.22403	0.175218	0.176508	0.190452	0.1298	0.112326	0.189851	0.247209	0.150506	0.211153	0.165348	0.144326	0.216156
PC O- 16:1/16:0	PCO	776.581	NA	H83 C42 N1 O9 P1	NA	+Ac	Glycerophospholipid	negative	[PC O- 16:1/16:0 +Ac]-	FA 16:1 (+O)	FA 16:0 (+O)	NA	0.33991	0.173635	0.188891	0.233404	0.449421	0.402075	0.358536	0.408939	0.323821	0.263576	0.293641	0.266335	0.395697	0.115699	0.449977	0.472039	0.23034	0.23103	0.256751	0.384154	0.303959	0.385715	0.390643	0.357042	0.282655	0.23356	0.209697	0.504635	0.319863	0.388265	0.503335
PC O- 16:0/16:0	PCO	778.597	NA	H85 C42 N1 O9 P1	NA	+Ac	Glycerophospholipid	negative	[PC O- 16:0/16:0 +Ac]-	FA 16:0 (+O)	FA 16:0 (+O)	NA	0.633321	0.647545	0.589331	0.664207	0.807503	0.586309	0.532831	0.585232	0.838815	0.50382	1.05404	0.527051	1.00399	0.762572	0.716069	0.67673	0.517004	0.703389	0.89914	0.743678	0.85229	0.769838	0.540739	0.435009	0.639111	0.960673	0.732174	0.812361	0.706975	0.529152	0.738466
PC O- 18:1/16:1	PCO	802.596	NA	H85 C44 N1 O9 P1	NA	+Ac	Glycerophospholipid	negative	[PC O- 18:1/16:1 +Ac]-	FA 18:1 (+O)	FA 16:1 (+O)	NA	0.060409	0.0588977	0.0635675	0.107189	0.0894398	0.0747356	0.0693676	0.0825063	0.0766546	0.087212	0.176924	0.084312	0.15854	0.11999	0.0928091	0.0970321	0.100157	0.114916	0.132375	0.0888314	0.145123	0.155059	0.0594657	0.0714563	0.129139	0.143855	0.111407	0.140447	0.101281	0.0803308	0.168921
PC O- 16:0/18:2	PCO	802.596	NA	H85 C44 N1 O9 P1	NA	+Ac	Glycerophospholipid	negative	[PC O- 16:0/18:2 +Ac]-	FA 16:0 (+O)	FA 18:2 (+O)	NA	0.289187	0.246416	0.199508	0.347718	0.346795	0.248096	0.343852	0.279202	0.298704	0.239519	0.424701	0.285988	0.313023	0.212941	0.35922	0.393165	0.338062	0.343332	0.298119	0.394562	0.393286	0.276952	0.316952	0.341145	0.480615	0.254786	0.339591	0.371598	0.404965	0.29496	0.38483
PC O- 16:1/18:1	PCO	802.596	NA	H85 C44 N1 O9 P1	NA	+Ac	Glycerophospholipid	negative	[PC O- 16:1/18:1 +Ac]-	FA 16:1 (+O)	FA 18:1 (+O)	NA	0.20594	0.0769543	0.0996045	0.214832	0.248683	0.200478	0.251773	0.261084	0.120486	0.152539	0.171477	0.185031	0.11693	0.0868126	0.250676	0.289459	0.155488	0.115623	0.113579	0.229221	0.211237	0.207893	0.249595	0.245773	0.172461	0.138301	0.133234	0.263763	0.218385	0.185567	0.3306
PC O- 18:1/16:0	PCO	804.612	NA	H87 C44 N1 O9 P1	NA	+Ac	Glycerophospholipid	negative	[PC O- 18:1/16:0 +Ac]-	FA 18:1 (+O)	FA 16:0 (+O)	NA	0.0838543	0.146785	0.0133826	NA	0.171734	0.088032	0.0955915	0.0851581	0.181813	0.122112	0.192118	0.11155	0.0969338	0.0929062	0.0944811	0.159055	0.239518	0.0693866	0.0840393	0.291244	0.3913	0.107529	0.343405	0.271073	0.264931	0.210147	0.166937	0.159247	0.123772	0.262767	0.378703
PC O- 16:0/18:1	PCO	804.612	NA	H87 C44 N1 O9 P1	NA	+Ac	Glycerophospholipid	negative	[PC O- 16:0/18:1 +Ac]-	FA 16:0 (+O)	FA 18:1 (+O)	NA	0.037254	0.0940679	0.0559315	0.0146927	0.0171711	0.00373139	NA	NA	0.105818	0.0920166	0.088146	0.0334537	0.0616347	0.0734341	0.0148114	NA	0.065494	0.0945448	0.0911481	0.0535212	0.0522898	0.0196952	0.0394122	0.0574495	0.136491	0.101108	0.0965902	NA	0.0564677	0.0704281	0.0265025
PC O- 16:1/20:4	PCO	824.581	NA	H83 C46 N1 O9 P1	NA	+Ac	Glycerophospholipid	negative	[PC O- 16:1/20:4 +Ac]-	FA 16:1 (+O)	FA 20:4 (+O)	NA	0.263781	0.0652695	0.118565	0.228363	0.449837	0.350382	0.365972	0.387818	0.170236	0.171235	0.203077	0.23737	0.158359	0.0627149	0.380652	0.408857	0.140835	0.179147	0.188213	0.34632	0.329367	0.267239	0.355676	0.296694	0.155662	0.1152	0.177131	0.373432	0.311864	0.295481	0.512072
PC O- 16:2/20:3	PCO	824.581	NA	H83 C46 N1 O9 P1	NA	+Ac	Glycerophospholipid	negative	[PC O- 16:2/20:3 +Ac]-	FA 16:2 (+O)	FA 20:3 (+O)	NA	0.00595217	0.00425251	0.00290225	0.00637602	0.00819219	0.00816324	0.00512042	0.0107374	0.0103867	0.00798509	0.0125585	0.00794457	NA	0.00757874	0.0157078	0.00967734	0.0024121	0.00739872	0.00430675	0.00762167	0.0108825	NA	0.00814734	0.0063045	0.00440048	0.00725361	0.0105596	0.004842	0.00660585	0.00823215	0.0212032
PC O- 16:0/20:4	PCO	826.597	NA	H85 C46 N1 O9 P1	NA	+Ac	Glycerophospholipid	negative	[PC O- 16:0/20:4 +Ac]-	FA 16:0 (+O)	FA 20:4 (+O)	NA	0.170026	0.153284	0.176444	0.249382	0.318916	0.215943	0.246931	0.248594	0.175865	0.148915	0.20001	0.259962	0.246916	0.168342	0.303572	0.256602	0.295503	0.319071	0.294657	0.544506	0.51895	0.327342	0.302029	0.378029	0.339098	0.26489	0.251811	0.376841	0.445087	0.363186	0.611101
PC O- 16:1/20:3	PCO	826.597	NA	H85 C46 N1 O9 P1	NA	+Ac	Glycerophospholipid	negative	[PC O- 16:1/20:3 +Ac]-	FA 16:1 (+O)	FA 20:3 (+O)	NA	0.0261209	0.00707716	0.0123644	0.0187145	0.0391788	0.0200042	0.031396	0.0330148	0.0133031	0.0181015	0.016748	0.0293206	0.00639752	0.0110792	0.0388525	0.0337684	0.0157217	0.0217356	0.012291	0.0278273	0.0315201	0.0115287	0.0316415	0.0280097	0.0179501	0.0067365	0.0119546	0.0255255	0.0338787	0.0339955	0.0616147
PC O- 18:1/18:2	PCO	828.613	NA	H87 C46 N1 O9 P1	NA	+Ac	Glycerophospholipid	negative	[PC O- 18:1/18:2 +Ac]-	FA 18:1 (+O)	FA 18:2 (+O)	NA	0.0653311	0.0453973	0.0421073	0.0585303	0.0907217	0.0655737	0.0687191	0.0521093	0.073989	0.04154	0.107578	0.0656181	0.0726322	0.0706491	0.0833997	0.0704514	0.0663563	0.110018	0.0990602	0.099847	0.122673	0.0912037	0.0838423	0.0775985	0.130155	0.100968	0.0836623	0.113056	0.115162	0.0733289	0.136315
PC O- 16:0/20:3	PCO	828.613	NA	H87 C46 N1 O9 P1	NA	+Ac	Glycerophospholipid	negative	[PC O- 16:0/20:3 +Ac]-	FA 16:0 (+O)	FA 20:3 (+O)	NA	0.0197863	0.0145964	0.0184523	0.0199309	0.0207736	0.0203106	0.0218685	0.0228317	0.0266809	0.0158962	0.0238912	0.0164819	0.0102653	0.0205214	0.0440575	0.0281838	0.0281023	0.0431652	0.0351971	0.0662047	0.0424651	0.0327062	0.0436473	0.0353532	0.0447923	0.0161022	0.0309297	0.047025	0.0457198	0.0384013	0.0517223
PC O- 16:1/20:2	PCO	828.613	NA	H87 C46 N1 O9 P1	NA	+Ac	Glycerophospholipid	negative	[PC O- 16:1/20:2 +Ac]-	FA 16:1 (+O)	FA 20:2 (+O)	NA	0.00960406	0.00200741	0.00198337	0.00643892	0.0139702	0.00953425	0.0123196	0.00801172	0.00704288	0.00226402	0.0057415	0.00403634	0.0116619	NA	0.0111491	0.00956626	0.00388922	NA	0.00494371	0.00802927	0.0107322	NA	0.0149101	0.00921267	0.00542999	0.00915852	0.00311477	0.0113592	0.0120332	0.00444364	0.0083851
PC O- 18:1/18:1	PCO	830.629	NA	H89 C46 N1 O9 P1	NA	+Ac	Glycerophospholipid	negative	[PC O- 18:1/18:1 +Ac]-	FA 18:1 (+O)	FA 18:1 (+O)	NA	0.0558664	0.0435156	0.0519753	0.0588133	0.0988249	0.0476267	0.0537959	0.0733703	0.0694737	0.0541902	0.108412	0.0692005	0.0517059	0.0784942	0.0960836	0.0714876	0.0693855	0.0838887	0.111735	0.119726	0.113243	0.114378	0.0822266	0.0886854	0.120777	0.101093	0.076601	0.113748	0.1148	0.0813762	0.175205
PC O- 16:0/20:2	PCO	830.629	NA	H89 C46 N1 O9 P1	NA	+Ac	Glycerophospholipid	negative	[PC O- 16:0/20:2 +Ac]-	FA 16:0 (+O)	FA 20:2 (+O)	NA	0.0102708	0.00702305	0.0127098	0.00507455	0.00973098	0.00916075	0.0154246	0.0103479	0.00464994	0.00827775	0.00598455	0.0114965	NA	0.00710538	0.0163604	0.0101466	0.0125535	0.020319	0.0149594	0.0207825	0.0138569	0.0104487	0.0150428	0.0111756	0.0122524	0.00640629	0.0105206	0.00780864	0.00990034	0.0167435	0.0192508
PC O- 16:1/22:6	PCO	848.582	NA	H83 C48 N1 O9 P1	NA	+Ac	Glycerophospholipid	negative	[PC O- 16:1/22:6 +Ac]-	FA 16:1 (+O)	FA 22:6 (+O)	NA	0.0171973	0.0104835	0.0104755	0.0320421	0.0681548	0.0435831	0.0462317	0.049587	0.0204679	0.0124828	0.0149809	0.0360938	0.0279626	0.00510902	0.0435803	0.0424166	0.0149019	0.0149876	0.0170575	0.0428659	0.0305332	0.0380846	0.0499842	0.0415789	0.024351	0.00851103	0.0199472	0.0517193	0.0339466	0.0378972	0.0769024
PC O- 16:2/22:5	PCO	848.582	NA	H83 C48 N1 O9 P1	NA	+Ac	Glycerophospholipid	negative	[PC O- 16:2/22:5 +Ac]-	FA 16:2 (+O)	FA 22:5 (+O)	NA	0.00639565	0.00294125	0.00811005	0.0128391	0.0228114	0.0146365	0.0175415	0.0147122	0.00955086	0.00900487	0.00696407	0.0125157	NA	0.00621428	0.0183335	0.0183659	0.0137268	0.0216213	0.0108769	0.0123391	0.0141065	0.00852763	0.0137392	0.0229606	0.0134328	0.0108277	0.0206148	0.0146677	0.017727	0.0221252	0.014983
PC O- 18:2/20:4	PCO	850.598	NA	H85 C48 N1 O9 P1	NA	+Ac	Glycerophospholipid	negative	[PC O- 18:2/20:4 +Ac]-	FA 18:2 (+O)	FA 20:4 (+O)	NA	0.0500253	0.0334508	0.0383822	0.0441334	0.0523586	0.0498583	0.0666939	0.0679942	0.0370392	0.0478088	0.0497306	0.0606219	0.0514928	0.0361917	0.077794	0.0645547	0.0373749	0.0404489	0.0506848	0.0757112	0.0590453	0.0397002	0.0606677	0.0575576	0.0384966	0.0436107	0.0453537	0.0610469	0.0758555	0.061154	0.0800361
PC O- 16:0/22:6	PCO	850.598	NA	H85 C48 N1 O9 P1	NA	+Ac	Glycerophospholipid	negative	[PC O- 16:0/22:6 +Ac]-	FA 16:0 (+O)	FA 22:6 (+O)	NA	0.0157725	0.0143233	0.00902985	0.00741731	0.0217723	0.0217368	0.0202108	0.0228606	0.0113644	0.0131528	0.00596414	0.0225364	0.0183944	0.0226971	0.025902	0.0250484	0.014558	0.0155145	0.0182969	0.0389051	0.0421465	0.0301663	0.0324251	0.0304159	0.0100774	0.0245108	0.0129511	0.0267143	0.0333994	0.0292482	0.0610792
PC O- 16:1/22:5	PCO	850.598	NA	H85 C48 N1 O9 P1	NA	+Ac	Glycerophospholipid	negative	[PC O- 16:1/22:5 +Ac]-	FA 16:1 (+O)	FA 22:5 (+O)	NA	0.0269134	0.00758675	0.00886363	0.0222136	0.0367574	0.029962	0.0403038	0.0443857	0.0140744	0.0109879	0.0119084	0.0192736	0.00916628	0.00620943	0.0322303	0.0357338	0.0106935	0.0195943	0.0192156	0.0348845	0.0223843	0.014523	0.040594	0.0344133	0.00567836	0.00931115	0.0180804	0.0310352	0.0344558	0.0324143	0.0576392
PC O- 16:2/22:4	PCO	850.598	NA	H85 C48 N1 O9 P1	NA	+Ac	Glycerophospholipid	negative	[PC O- 16:2/22:4 +Ac]-	FA 16:2 (+O)	FA 22:4 (+O)	NA	0.0383134	0.0264766	0.0469013	0.0535639	0.0656845	0.0578652	0.0624758	0.0658509	0.0347581	0.0326803	0.0452382	0.0652997	0.034927	0.0280997	0.0738307	0.0745973	0.0325245	0.0282149	0.0500846	0.0640353	0.0586392	0.0423612	0.0666986	0.0578273	0.0439479	0.0305032	0.0442624	0.0630656	0.054922	0.0441408	0.0937907
PC O- 18:1/20:4	PCO	852.613	NA	H87 C48 N1 O9 P1	NA	+Ac	Glycerophospholipid	negative	[PC O- 18:1/20:4 +Ac]-	FA 18:1 (+O)	FA 20:4 (+O)	NA	0.0770082	0.0605726	0.0740933	0.131172	0.142262	0.108455	0.140091	0.115708	0.0974629	0.0620216	0.0954973	0.119709	0.108408	0.102733	0.126074	0.129528	0.15612	0.122979	0.13271	0.306821	0.257275	0.136152	0.219142	0.187595	0.212527	0.148558	0.124975	0.178295	0.24064	0.201211	0.342627
PC O- 16:0/22:5	PCO	852.613	NA	H87 C48 N1 O9 P1	NA	+Ac	Glycerophospholipid	negative	[PC O- 16:0/22:5 +Ac]-	FA 16:0 (+O)	FA 22:5 (+O)	NA	0.0158747	0.0111539	0.0129988	0.0134518	0.0255759	0.020307	0.0264293	0.0211001	0.0119091	0.0106923	0.00730828	0.0203578	0.00996004	0.0110718	0.0228376	0.0190035	0.024616	0.0165784	0.016157	0.0526789	0.046467	0.0162556	0.0333995	0.0295932	0.0442226	0.0178463	0.0197072	0.0224842	0.0292625	0.029623	0.0503266
PC O- 16:1/22:4	PCO	852.613	NA	H87 C48 N1 O9 P1	NA	+Ac	Glycerophospholipid	negative	[PC O- 16:1/22:4 +Ac]-	FA 16:1 (+O)	FA 22:4 (+O)	NA	0.0904554	0.0348406	0.0620336	0.0976956	0.140854	0.116226	0.140709	0.115621	0.0688413	0.0589888	0.07801	0.112332	0.0633814	0.0205941	0.129117	0.138494	0.0855118	0.0629687	0.0590153	0.11854	0.110433	0.0834461	0.127098	0.12337	0.0996256	0.0463359	0.0785726	0.104981	0.103981	0.109217	0.176402
PC O- 18:1/20:3	PCO	854.629	NA	H89 C48 N1 O9 P1	NA	+Ac	Glycerophospholipid	negative	[PC O- 18:1/20:3 +Ac]-	FA 18:1 (+O)	FA 20:3 (+O)	NA	0.00646482	0.00436086	0.0106275	NA	0.00829364	0.00999238	0.0101512	0.00691868	0.0140232	0.00798579	0.00420564	0.0084156	0.00888623	NA	0.00877059	0.00782217	0.0187802	0.00996568	0.0103055	0.0232632	0.0230272	0.0114307	0.0158198	0.0154665	0.0218804	0.00592258	0.0200012	0.0100517	0.0294334	0.0183124	0.0235285
PC O- 16:0/22:4	PCO	854.629	NA	H89 C48 N1 O9 P1	NA	+Ac	Glycerophospholipid	negative	[PC O- 16:0/22:4 +Ac]-	FA 16:0 (+O)	FA 22:4 (+O)	NA	0.0534177	0.0472731	0.0729828	0.102586	0.11467	0.0719039	0.104356	0.0800279	0.0908025	0.0484484	0.073331	0.0847257	0.0706198	0.0645937	0.0851246	0.0847798	0.107703	0.0760799	0.0988824	0.211772	0.164729	0.0874007	0.135738	0.103277	0.122451	0.0735346	0.0927454	0.102253	0.140749	0.108413	0.169603
PE O- 16:1/16:1	PEO	672.498	NA	H71 C37 N1 O7 P1	NA	-H+	Glycerophospholipid	negative	[PE O- 16:1/16:1 -H]-	-FA 16:1 (+HO)	FA 16:1 (+O)	NA	0.026948	0.0145481	0.0311216	0.0353967	0.0416533	0.0400875	0.0685339	0.0595407	0.0281191	0.0286401	0.0220665	0.0305661	0.0335952	0.00515861	0.0606513	0.0461702	0.0331923	0.0320642	0.0271305	0.0372175	0.0330606	0.0303849	0.0450267	0.0494424	0.0572801	0.0209689	0.0388817	0.0379839	0.0482472	0.0626843	0.0564162
PE O- 18:2/16:1	PEO	698.513	NA	H73 C39 N1 O7 P1	NA	-H+	Glycerophospholipid	negative	[PE O- 18:2/16:1 -H]-	-FA 16:1 (+HO)	FA 16:1 (+O)	NA	0.0267846	0.0116428	0.022313	0.0248863	0.0282686	0.0399305	0.0313233	0.0434821	0.0245208	0.0299535	0.0234453	0.0303346	0.01525	0.0159823	0.0337884	0.0295404	0.026023	0.0177317	0.0220336	0.0235979	0.0250201	0.0170657	0.0424335	0.033561	0.0493984	0.01892	0.0259684	0.0266171	0.0500074	0.0407336	0.0289443
PE O- 16:1/18:2	PEO	698.513	NA	H73 C39 N1 O7 P1	NA	-H+	Glycerophospholipid	negative	[PE O- 16:1/18:2 -H]-	-FA 18:2 (+HO)	FA 18:2 (+O)	NA	0.123471	0.0471221	0.084344	0.0873522	0.146268	0.166345	0.197174	0.171049	0.110677	0.123316	0.0863607	0.145624	0.0840995	0.0334377	0.221649	0.19707	0.135586	0.0778759	0.0618273	0.127664	0.151228	0.0978844	0.182722	0.198921	0.227998	0.0569378	0.117596	0.148933	0.180548	0.216397	0.143514
PE O- 18:2/16:0	PEO	700.529	NA	H75 C39 N1 O7 P1	NA	-H+	Glycerophospholipid	negative	[PE O- 18:2/16:0 -H]-	-FA 16:0 (+HO)	FA 16:0 (+O)	NA	0.0543493	0.0390761	0.0489648	NA	0.0720184	0.0634879	0.0917911	0.0792415	0.0324023	0.0446606	0.0370571	0.048021	0.0552896	NA	0.0880951	0.0918552	0.0891917	0.0707907	0.0426768	0.0897435	0.0926646	0.0573361	0.106196	0.130854	0.135416	0.0560489	0.0714602	0.0828667	0.109154	0.129122	0.124279
PE O- 16:1/18:1	PEO	700.529	NA	H75 C39 N1 O7 P1	NA	-H+	Glycerophospholipid	negative	[PE O- 16:1/18:1 -H]-	-FA 18:1 (+HO)	FA 18:1 (+O)	NA	0.367917	0.165531	0.229288	0.225442	0.429618	0.41049	0.48911	0.533981	0.255293	0.309346	0.174743	0.38491	0.228653	0.0496277	0.500078	0.568706	0.372443	0.251257	0.205412	0.408199	0.392615	0.272661	0.466776	0.54576	0.529261	0.153502	0.304922	0.407888	0.451635	0.554762	0.464026
PE O- 16:1/20:5	PEO	720.498	NA	H71 C41 N1 O7 P1	NA	-H+	Glycerophospholipid	negative	[PE O- 16:1/20:5 -H]-	-FA 20:5 (+HO)	FA 20:5 (+O)	NA	0.0018225	0.00106436	0.00185417	0.00279325	0.00605046	0.00528925	0.00726049	0.0101529	0.00221438	0.00247454	0.00320189	0.00727828	0.00285381	NA	0.0117192	0.00761118	0.00579281	0.00280966	0.00293531	0.0110775	0.0100947	0.00481446	0.0105286	0.0129245	0.0119042	NA	0.00286545	0.00673864	0.0163987	0.0173944	0.0102574
PE O- 16:2/20:4	PEO	720.498	NA	H71 C41 N1 O7 P1	NA	-H+	Glycerophospholipid	negative	[PE O- 16:2/20:4 -H]-	-FA 20:4 (+HO)	FA 20:4 (+O)	NA	0.00577249	0.00127464	0.00434752	NA	0.00732009	0.00677214	0.0105907	0.0113413	0.00192893	0.00316224	0.000415697	0.00629129	0.00481789	0.00208155	0.0109979	0.0102733	0.00559709	0.000352651	0.00191552	0.0068746	0.0077585	0.00497533	0.00662382	0.0101488	0.00361866	NA	0.000980258	0.00709447	0.00714175	0.0100414	0.0128719
PE O- 16:1/20:4	PEO	722.513	NA	H73 C41 N1 O7 P1	NA	-H+	Glycerophospholipid	negative	[PE O- 16:1/20:4 -H]-	-FA 20:4 (+HO)	FA 20:4 (+O)	NA	0.716937	0.237652	0.456809	0.522511	0.791613	0.937038	1.40785	1.18194	0.584023	0.60705	0.430756	0.806528	0.553786	0.184597	1.2599	1.09972	0.728888	0.511115	0.487452	1.08662	1.13548	0.817318	0.998897	1.54668	1.1097	0.390911	0.750922	0.935632	1.16477	1.73665	1.35134
PE O- 18:2/18:2	PEO	724.529	NA	H75 C41 N1 O7 P1	NA	-H+	Glycerophospholipid	negative	[PE O- 18:2/18:2 -H]-	-FA 18:2 (+HO)	FA 18:2 (+O)	NA	0.248362	0.10242	0.204825	0.186194	0.222199	0.257598	0.297664	0.261078	0.302467	0.265259	0.165679	0.300975	0.158732	0.155966	0.300554	0.263498	0.279842	0.24218	0.196157	0.296988	0.261536	0.22079	0.370726	0.405041	0.247792	0.173328	0.274827	0.28545	0.401972	0.396454	0.322089
PE O- 18:3/18:1	PEO	724.529	NA	H75 C41 N1 O7 P1	NA	-H+	Glycerophospholipid	negative	[PE O- 18:3/18:1 -H]-	-FA 18:1 (+HO)	FA 18:1 (+O)	NA	0.0819992	0.0342449	0.0774308	0.0676019	0.0837661	0.0888366	0.106714	0.0922954	0.0845813	0.0822802	0.0472639	0.10555	0.0551278	0.0575939	0.108275	0.0987416	0.0909057	0.0766964	0.0723335	0.101213	0.0960723	0.0859926	0.117003	0.136749	0.0789489	0.059353	0.0937985	0.0973795	0.141399	0.147652	0.114708
PE O- 16:1/20:3	PEO	724.529	NA	H75 C41 N1 O7 P1	NA	-H+	Glycerophospholipid	negative	[PE O- 16:1/20:3 -H]-	-FA 20:3 (+HO)	FA 20:3 (+O)	NA	0.075085	0.0306279	0.0619373	0.0606221	0.0835714	0.0860514	0.115429	0.135545	0.066504	0.0720068	0.0430171	0.0901289	0.0477335	0.0158443	0.135539	0.11652	0.071951	0.061856	0.0437938	0.113702	0.0959067	0.0801395	0.11018	0.140142	0.0877893	0.0369453	0.0656868	0.0813243	0.1171	0.152498	0.119947
PE O- 18:1/18:2	PEO	726.544	NA	H77 C41 N1 O7 P1	NA	-H+	Glycerophospholipid	negative	[PE O- 18:1/18:2 -H]-	-FA 18:2 (+HO)	FA 18:2 (+O)	NA	0.0328896	0.0147376	0.0331962	0.0240307	0.0505265	0.0581925	0.075041	0.0166243	NA	0.0172196	0.0384192	0.0792579	0.0521212	0.0138572	0.0725381	0.0414127	0.0464312	0.0426196	0.0338833	0.0157766	0.0884486	0.0608375	0.0711102	0.046608	0.0739615	0.0425246	0.0344556	0.0475783	0.0821799	0.0996262	0.0672059
PE O- 18:2/18:1	PEO	726.544	NA	H77 C41 N1 O7 P1	NA	-H+	Glycerophospholipid	negative	[PE O- 18:2/18:1 -H]-	-FA 18:1 (+HO)	FA 18:1 (+O)	NA	0.122289	0.0375945	0.0956487	0.0761828	0.120097	0.128984	0.162147	0.162368	0.0552863	0.10573	0.0636581	0.159728	0.0723172	0.0179163	0.168116	0.161129	0.135962	0.0986234	0.0709113	0.102767	0.156702	0.107769	0.159957	0.175708	0.120978	0.0684988	0.088179	0.117777	0.174666	0.266234	0.190205
PE O- 16:0/20:3	PEO	726.544	NA	H77 C41 N1 O7 P1	NA	-H+	Glycerophospholipid	negative	[PE O- 16:0/20:3 -H]-	-FA 20:3 (+HO)	FA 20:3 (+O)	NA	0.00174524	0.00357362	0.00470518	0.00743317	0.00533093	0.00457225	0.00561516	0.00393143	NA	2.50231e-05	0.00468497	0.0129008	0.00451326	0.0129558	0.0125953	0.004019	0.016184	0.00480914	0.00937985	0.0102432	0.0127715	0.00811308	0.0133652	0.0158966	0.0170618	0.00964415	0.00667044	0.00944962	0.0220353	0.0186721	0.00701768
PE O- 16:1/20:2	PEO	726.544	NA	H77 C41 N1 O7 P1	NA	-H+	Glycerophospholipid	negative	[PE O- 16:1/20:2 -H]-	-FA 20:2 (+HO)	FA 20:2 (+O)	NA	0.051549	0.0203306	0.0357114	0.0378031	0.0476453	0.0596181	0.075091	0.0627182	0.0361305	0.0460599	0.0247718	0.0553397	0.0324563	0.00432614	0.0911538	0.0770411	0.0480145	0.0501786	0.0251563	0.0574289	0.0585996	0.0424728	0.0710274	0.0727005	0.0580563	0.0179883	0.0456352	0.0474501	0.0669049	0.10093	0.0682908
PE O- 18:0/18:2	PEO	728.56	NA	H79 C41 N1 O7 P1	NA	-H+	Glycerophospholipid	negative	[PE O- 18:0/18:2 -H]-	-FA 18:2 (+HO)	FA 18:2 (+O)	NA	3.46225e-05	0.0140222	0.0122491	0.00817587	0.00238175	0.0292689	0.0113684	NA	0.00845924	NA	0.00725533	0.0113347	0.0323633	0.0171904	0.00701741	NA	0.0364097	0.0174475	0.0172339	0.0122021	0.0410111	0.0264784	0.0205285	0.0130593	0.0368182	0.0234395	0.013284	0.014426	0.0184053	0.0184466	0.0150838
PE O- 18:1/18:1	PEO	728.56	NA	H79 C41 N1 O7 P1	NA	-H+	Glycerophospholipid	negative	[PE O- 18:1/18:1 -H]-	-FA 18:1 (+HO)	FA 18:1 (+O)	NA	0.053757	0.0370682	0.0460617	0.0378591	0.0657984	0.0749951	0.112854	0.079055	0.0458134	0.0502456	0.0358013	0.0641965	0.0437595	0.00956385	0.109678	0.0926898	0.0917916	0.0512137	0.042706	0.0812308	0.0978536	0.0661591	0.112558	0.121786	0.114637	0.0442585	0.0355662	0.0709047	0.0890226	0.135738	0.0796032
PE O- 16:1/20:1	PEO	728.56	NA	H79 C41 N1 O7 P1	NA	-H+	Glycerophospholipid	negative	[PE O- 16:1/20:1 -H]-	-FA 20:1 (+HO)	FA 20:1 (+O)	NA	0.0811084	0.0380061	0.0456662	0.0503884	0.0776417	0.0963271	0.0995552	0.130212	0.0737537	0.0675809	0.0411404	0.0850242	0.0477505	0.0085158	0.154193	0.121767	0.0959067	0.0642552	0.0410439	0.0715884	0.0794818	0.0697862	0.112283	0.120318	0.100638	0.0290665	0.0605571	0.06822	0.0935497	0.145568	0.0872038
PE O- 17:1/20:4	PEO	736.529	NA	H75 C42 N1 O7 P1	NA	-H+	Glycerophospholipid	negative	[PE O- 17:1/20:4 -H]-	-FA 20:4 (+HO)	FA 20:4 (+O)	NA	0.0280568	0.0215635	0.0306265	0.0463483	0.0499941	0.0510451	0.0846148	0.0610405	0.0365096	0.0343063	0.0305862	0.0538397	0.02262	0.0199412	0.0611807	0.0683694	0.0577916	0.0345537	0.0338291	0.0589597	0.0587746	0.044118	0.0633278	0.0743501	0.0515916	0.0219598	0.0377742	0.0454954	0.0643891	0.0710018	0.0601247
PE O- 18:3/20:4	PEO	746.513	NA	H73 C43 N1 O7 P1	NA	-H+	Glycerophospholipid	negative	[PE O- 18:3/20:4 -H]-	-FA 20:4 (+HO)	FA 20:4 (+O)	NA	0.0388081	0.0236597	0.0416527	0.0693407	0.0378957	0.0429127	0.0743048	0.0593758	0.0522988	0.0380416	0.0360964	0.0677736	0.0269521	0.0460688	0.0617514	0.0667332	0.0681223	0.0355721	0.0449587	0.0464403	0.0472544	0.0408931	0.0595747	0.0536654	0.0630675	0.0364373	0.0684985	0.0401004	0.0513815	0.0646763	0.0551332
PE O- 16:1/22:6	PEO	746.513	NA	H73 C43 N1 O7 P1	NA	-H+	Glycerophospholipid	negative	[PE O- 16:1/22:6 -H]-	-FA 22:6 (+HO)	FA 22:6 (+O)	NA	0.0900763	0.0339244	0.0588392	0.091911	0.113633	0.12773	0.175781	0.192087	0.0685472	0.0879338	0.0559998	0.155963	0.0767084	0.0400385	0.158496	0.16868	0.100521	0.0538691	0.0567608	0.167993	0.137515	0.140502	0.177363	0.207497	0.119325	0.0358622	0.090552	0.11757	0.149712	0.177538	0.179515
PE O- 18:1/20:5	PEO	748.529	NA	H75 C43 N1 O7 P1	NA	-H+	Glycerophospholipid	negative	[PE O- 18:1/20:5 -H]-	-FA 20:5 (+HO)	FA 20:5 (+O)	NA	0.00163013	0.000996282	0.00472566	0.00483501	0.0015291	0.0019073	0.00353429	0.00289111	0.00169393	0.00166919	NA	0.00181392	NA	NA	0.00317796	0.00170964	0.00415533	0.00301242	0.0016669	NA	0.00201071	NA	0.00309268	0.00186709	0.0034485	NA	NA	0.00248062	0.00199013	0.00306382	0.00284638
PE O- 18:2/20:4	PEO	748.529	NA	H75 C43 N1 O7 P1	NA	-H+	Glycerophospholipid	negative	[PE O- 18:2/20:4 -H]-	-FA 20:4 (+HO)	FA 20:4 (+O)	NA	0.197107	0.0874029	0.160121	0.191108	0.197265	0.241069	0.401871	0.430024	0.189619	0.233343	0.154002	0.279926	0.108364	0.0474143	0.319992	0.37937	0.315161	0.190932	0.133428	0.276305	0.320334	0.221275	0.332273	0.33305	0.214917	0.106394	0.232775	0.263499	0.314568	0.449715	0.384567
PE O- 16:0/22:6	PEO	748.529	NA	H75 C43 N1 O7 P1	NA	-H+	Glycerophospholipid	negative	[PE O- 16:0/22:6 -H]-	-FA 22:6 (+HO)	FA 22:6 (+O)	NA	0.00725604	0.0101641	0.0197382	0.0292187	0.0218836	0.0125316	0.015742	0.022101	0.0297395	0.0119295	0.00968796	0.038797	0.0130379	0.045891	0.02698	0.0191064	0.038982	0.0164226	0.0224826	0.0170457	0.0268624	0.0225387	0.0249963	0.0308641	0.0221804	0.01917	0.0388818	0.0201259	0.0347946	0.0263505	0.00971734
PE O- 16:1/22:5	PEO	748.529	NA	H75 C43 N1 O7 P1	NA	-H+	Glycerophospholipid	negative	[PE O- 16:1/22:5 -H]-	-FA 22:5 (+HO)	FA 22:5 (+O)	NA	0.0987899	0.043321	0.0730303	0.0957239	0.109553	0.132498	0.209588	0.242787	0.0916332	0.120811	0.0727385	0.149836	0.0658727	0.020436	0.211293	0.208888	0.153942	0.0967845	0.0576722	0.159128	0.169059	0.128591	0.202515	0.191235	0.112308	0.0510828	0.125043	0.149815	0.193883	0.25141	0.22032
PE O- 18:1/20:4	PEO	750.544	NA	H77 C43 N1 O7 P1	NA	-H+	Glycerophospholipid	negative	[PE O- 18:1/20:4 -H]-	-FA 20:4 (+HO)	FA 20:4 (+O)	NA	0.376966	0.140886	0.164393	0.171166	0.358436	0.348727	0.529298	0.433561	0.241599	0.219218	0.205536	0.350898	0.18853	0.0208369	0.454641	0.475216	0.236637	0.181591	0.15546	0.427163	0.351726	0.374502	0.436463	0.528238	0.413242	0.137429	0.217797	0.407724	0.387824	0.502244	0.486284
PE O- 18:2/20:3	PEO	750.544	NA	H77 C43 N1 O7 P1	NA	-H+	Glycerophospholipid	negative	[PE O- 18:2/20:3 -H]-	-FA 20:3 (+HO)	FA 20:3 (+O)	NA	0.0284874	0.00870419	0.0139723	0.0124746	0.0209619	0.01945	0.0237196	0.0288978	0.0164003	0.0163822	0.0118769	0.0232767	0.0113763	0.00401982	0.0305096	0.0281111	0.0174121	0.0125438	0.00941344	0.0261469	0.0172121	0.0178073	0.0300479	0.0363591	0.0233573	0.00869699	0.019106	0.0241134	0.0238058	0.0322911	0.0414582
PE O- 16:1/22:4	PEO	750.544	NA	H77 C43 N1 O7 P1	NA	-H+	Glycerophospholipid	negative	[PE O- 16:1/22:4 -H]-	-FA 22:4 (+HO)	FA 22:4 (+O)	NA	0.666077	0.259953	0.337881	0.377801	0.697917	0.612436	0.855729	0.820131	0.4726	0.447797	0.397559	0.647532	0.316163	0.07211	0.874801	0.88999	0.452411	0.379733	0.283154	0.684625	0.541863	0.610604	0.773207	0.987518	0.651244	0.208294	0.490238	0.681964	0.669964	0.902613	0.873986
PE O- 18:0/20:4	PEO	752.56	NA	H79 C43 N1 O7 P1	NA	-H+	Glycerophospholipid	negative	[PE O- 18:0/20:4 -H]-	-FA 20:4 (+HO)	FA 20:4 (+O)	NA	0.0422119	0.033438	0.0299728	0.0539022	0.0350795	0.0351156	0.0476471	0.0547567	0.0295328	0.0369728	0.0345309	0.0448338	0.0203047	0.0410595	0.0458172	0.0530619	0.0567658	0.0452778	0.0316597	0.0588123	0.0463899	0.0324936	0.0363791	0.0513391	0.0382668	0.0430475	0.0527155	0.0334949	0.0546838	0.0544668	0.0425733
PE O- 18:1/20:3	PEO	752.56	NA	H79 C43 N1 O7 P1	NA	-H+	Glycerophospholipid	negative	[PE O- 18:1/20:3 -H]-	-FA 20:3 (+HO)	FA 20:3 (+O)	NA	0.0217023	0.00562006	0.0101086	0.0166408	0.0210761	0.0253452	0.0304433	0.0317414	0.00982053	0.0157082	0.0136056	0.0268777	0.0113027	NA	0.038725	0.0323673	0.0209467	0.0114783	0.00884246	0.0327654	0.0256733	0.0165662	0.0256116	0.0379533	0.028379	0.00662962	0.0166427	0.0247187	0.0322525	0.0455942	0.0327445
PE O- 18:2/20:2	PEO	752.56	NA	H79 C43 N1 O7 P1	NA	-H+	Glycerophospholipid	negative	[PE O- 18:2/20:2 -H]-	-FA 20:2 (+HO)	FA 20:2 (+O)	NA	0.0189832	0.00656624	0.00940232	0.0130983	0.0163344	0.0164052	0.0190152	0.0202198	0.00959291	0.0128002	0.010672	0.0151731	0.00719284	NA	0.0241662	0.0213407	0.0151703	0.0065243	0.0100773	0.0168375	0.0106956	0.0111803	0.0174995	0.0263753	0.014061	0.00431362	0.00907021	0.0144669	0.0196532	0.0296305	0.0165992
PE O- 16:0/22:4	PEO	752.56	NA	H79 C43 N1 O7 P1	NA	-H+	Glycerophospholipid	negative	[PE O- 16:0/22:4 -H]-	-FA 22:4 (+HO)	FA 22:4 (+O)	NA	0.0550875	0.0657248	0.0886114	0.151272	0.078637	0.0719465	0.0792543	0.0872239	0.098892	0.0635385	0.0713651	0.124963	0.0429352	0.146897	0.123762	0.0926098	0.142164	0.0855365	0.0871608	0.0891687	0.0804415	0.0624114	0.0654691	0.087911	0.0779333	0.0770021	0.14145	0.0722942	0.1055	0.0988117	0.0378973
PE O- 16:1/22:3	PEO	752.56	NA	H79 C43 N1 O7 P1	NA	-H+	Glycerophospholipid	negative	[PE O- 16:1/22:3 -H]-	-FA 22:3 (+HO)	FA 22:3 (+O)	NA	0.0334964	0.0113755	0.0194353	0.0189066	0.0316469	0.0330375	0.0350463	0.0452003	0.01718	0.0284481	0.0214491	0.0318556	0.0166702	0.0028829	0.05264	0.0408145	0.0265921	0.014995	0.0125997	0.0350237	0.0237484	0.0281905	0.031646	0.0442248	0.0235218	0.0110539	0.0236658	0.0328977	0.0468701	0.0587077	0.0441486
PE O- 18:0/20:3	PEO	754.576	NA	H81 C43 N1 O7 P1	NA	-H+	Glycerophospholipid	negative	[PE O- 18:0/20:3 -H]-	-FA 20:3 (+HO)	FA 20:3 (+O)	NA	0.00930353	0.000820138	0.00585886	0.00870802	0.00712848	0.00532617	0.00982796	0.00778329	0.0065146	0.00719579	0.0051525	0.00806449	0.00152683	0.0034883	0.00881995	0.0125908	0.00568919	0.00572085	0.00307913	0.0092428	0.0107526	0.00171776	0.00744491	0.0089524	0.00263504	0.00371352	0.0120987	0.0055967	0.00916647	0.00923348	0.0138391
PE O- 18:1/20:2	PEO	754.576	NA	H81 C43 N1 O7 P1	NA	-H+	Glycerophospholipid	negative	[PE O- 18:1/20:2 -H]-	-FA 20:2 (+HO)	FA 20:2 (+O)	NA	0.013776	0.00527821	0.00642712	0.00392942	0.0108872	0.0125501	0.0172098	0.0178752	0.00908358	0.0116422	0.00453492	0.00863663	0.00685721	NA	0.0170672	0.0189816	0.00928625	0.00707885	0.00311837	0.015849	0.0105482	0.0066046	0.0107876	0.0165859	0.0138416	0.00314241	0.00869837	0.0116387	0.0116438	0.0202975	0.0147382
PE O- 18:2/20:1	PEO	754.576	NA	H81 C43 N1 O7 P1	NA	-H+	Glycerophospholipid	negative	[PE O- 18:2/20:1 -H]-	-FA 20:1 (+HO)	FA 20:1 (+O)	NA	0.0247292	0.0121654	0.0204381	0.0111213	0.0311765	0.0262145	0.031698	0.0398058	0.0210183	0.0237733	0.0178794	0.031254	0.0104577	NA	0.0452155	0.0508451	0.0144573	0.0140578	0.0125457	0.0260152	0.018104	0.0196044	0.0253292	0.0364033	0.0121598	0.0182155	0.0232981	0.0207341	0.0321958	0.0416264	0.0319601
PE O- 16:1/22:2	PEO	754.576	NA	H81 C43 N1 O7 P1	NA	-H+	Glycerophospholipid	negative	[PE O- 16:1/22:2 -H]-	-FA 22:2 (+HO)	FA 22:2 (+O)	NA	0.00604584	0.001536	0.00265212	0.003646	0.0081822	0.00938936	0.012258	0.00813945	0.00591771	0.00593387	0.00571368	0.00530413	0.00420821	NA	0.0159669	0.015386	0.00433297	0.00502802	0.0028404	0.00872982	0.00715083	0.0109342	0.0102657	0.0106722	0.0041261	NA	0.00935294	0.00933029	0.0122639	0.0153879	0.0107554
PE O- 18:0/20:2	PEO	756.592	NA	H83 C43 N1 O7 P1	NA	-H+	Glycerophospholipid	negative	[PE O- 18:0/20:2 -H]-	-FA 20:2 (+HO)	FA 20:2 (+O)	NA	0.003799	0.00156833	0.00148223	0.00212879	0.000173398	0.00075664	0.00336742	0.00142199	0.0033786	0.00296661	0.00223922	0.00113368	NA	NA	0.00591342	0.00243617	0.00373098	NA	0.00286445	0.00204472	0.000907178	0.00168002	0.0028126	0.00375872	NA	NA	0.0020821	0.0027875	0.00470847	0.00127721	0.00157126
PE O- 18:1/20:1	PEO	756.592	NA	H83 C43 N1 O7 P1	NA	-H+	Glycerophospholipid	negative	[PE O- 18:1/20:1 -H]-	-FA 20:1 (+HO)	FA 20:1 (+O)	NA	0.0156097	0.00568086	0.00937805	0.00126762	0.0127621	0.0122865	0.0144245	0.0187505	0.010581	0.0124376	0.00682872	0.00783033	0.00657489	NA	0.025527	0.0183817	0.0110892	0.0102884	0.00500523	0.0107352	0.00916731	0.0103027	0.0132908	0.0249939	0.0155133	0.000854711	0.0101537	0.0124303	0.00974438	0.0126941	0.0129207
PE O- 16:1/22:1	PEO	756.592	NA	H83 C43 N1 O7 P1	NA	-H+	Glycerophospholipid	negative	[PE O- 16:1/22:1 -H]-	-FA 22:1 (+HO)	FA 22:1 (+O)	NA	0.00896559	0.00513115	0.00936566	0.00335934	0.0106508	0.00719473	0.0103585	0.0146869	0.00943232	0.0110362	0.00547767	0.0118869	0.00368039	NA	0.0237632	0.0182521	0.00896166	0.00359588	0.00237738	0.00982507	0.0117724	0.0107953	0.00928535	0.0192426	0.0106092	0.00267854	0.00768396	0.0102155	0.0106861	0.0170682	0.0138137
PE O- 18:2/22:6	PEO	772.529	NA	H75 C45 N1 O7 P1	NA	-H+	Glycerophospholipid	negative	[PE O- 18:2/22:6 -H]-	-FA 22:6 (+HO)	FA 22:6 (+O)	NA	0.0190302	0.00916896	0.0164612	0.0237597	0.0363958	0.0271372	0.038619	0.0483907	0.019035	0.0195537	0.0135343	0.0340512	0.0142173	0.00676723	0.0431568	0.0514458	0.0243004	0.0184652	0.0140409	0.0332184	0.032698	0.0360174	0.045445	0.047804	0.0204249	0.0123873	0.0203791	0.0386451	0.0396702	0.0463283	0.0440175
PE O- 20:3/20:4	PEO	774.545	NA	H77 C45 N1 O7 P1	NA	-H+	Glycerophospholipid	negative	[PE O- 20:3/20:4 -H]-	-FA 20:4 (+HO)	FA 20:4 (+O)	NA	0.0240867	0.0128253	0.0136408	0.0264638	0.0266616	0.0222125	0.0314681	0.0318074	0.026019	0.0238555	0.0132183	0.0201968	0.0108431	0.0174758	0.0377421	0.0323124	0.024218	0.0165916	0.0149112	0.0225493	0.0223251	0.0249305	0.0263351	0.0270976	0.0200477	0.0128028	0.0267849	0.0304781	0.033306	0.0377483	0.037096
PE O- 18:1/22:6	PEO	774.545	NA	H77 C45 N1 O7 P1	NA	-H+	Glycerophospholipid	negative	[PE O- 18:1/22:6 -H]-	-FA 22:6 (+HO)	FA 22:6 (+O)	NA	0.0349592	0.00997862	0.0136189	0.0294469	0.0425843	0.0385893	0.0592114	0.054067	0.02144	0.0234472	0.0120917	0.0316994	0.0197078	0.00185814	0.0533254	0.0618274	0.0257106	0.018877	0.0138726	0.0443817	0.0411374	0.0378178	0.0505414	0.0570635	0.0257409	0.0130463	0.0188896	0.0460955	0.0433064	0.0568347	0.0650052
PE O- 18:2/22:5	PEO	774.545	NA	H77 C45 N1 O7 P1	NA	-H+	Glycerophospholipid	negative	[PE O- 18:2/22:5 -H]-	-FA 22:5 (+HO)	FA 22:5 (+O)	NA	0.0253313	0.0117374	0.0146482	0.0221716	0.0347229	0.0313748	0.0379106	0.0486227	0.0224298	0.0207908	0.0112865	0.0250653	0.0149838	0.00295258	0.0514308	0.0449869	0.0221416	0.0211292	0.0215988	0.0304231	0.0282728	0.0267701	0.0405742	0.0416996	0.0254576	0.0120428	0.0203326	0.0343309	0.0359726	0.0590501	0.0622116
PE O- 18:3/22:4	PEO	774.545	NA	H77 C45 N1 O7 P1	NA	-H+	Glycerophospholipid	negative	[PE O- 18:3/22:4 -H]-	-FA 22:4 (+HO)	FA 22:4 (+O)	NA	0.0276155	0.0178831	0.0240369	0.0332797	0.0315252	0.0228646	0.0323946	0.0312721	0.0339048	0.0221365	0.0151156	0.0249444	0.00935496	0.0131347	0.0403785	0.036119	0.0337466	0.0264684	0.0198034	0.0259106	0.0214447	0.0242672	0.0358401	0.0360203	0.0300241	0.014156	0.0306369	0.0211242	0.0224531	0.0395758	0.0398492
PE O- 20:2/20:4	PEO	776.56	NA	H79 C45 N1 O7 P1	NA	-H+	Glycerophospholipid	negative	[PE O- 20:2/20:4 -H]-	-FA 20:4 (+HO)	FA 20:4 (+O)	NA	0.0111892	0.00525286	0.00847017	0.0105623	0.0112354	0.00834993	0.0146248	0.0164343	0.0144826	0.011952	0.00923115	0.0120388	0.00770988	0.00941688	0.014963	0.0164711	0.0186897	0.010067	0.011374	0.0128122	0.011515	0.0176677	0.0128874	0.0161749	0.0193108	0.00778064	0.0113842	0.011155	0.012817	0.0145582	0.0179636
PE O- 18:0/22:6	PEO	776.56	NA	H79 C45 N1 O7 P1	NA	-H+	Glycerophospholipid	negative	[PE O- 18:0/22:6 -H]-	-FA 22:6 (+HO)	FA 22:6 (+O)	NA	0.000838145	0.00238846	0.0012349	0.00254721	0.000693809	NA	NA	0.000911301	0.00260285	0.000374359	0.00146564	0.00133766	0.000221453	0.00416854	NA	2.10676e-06	0.0037646	NA	NA	0.00267421	NA	0.00435926	0.00151568	0.000593008	0.00460251	0.0014688	0.00479064	NA	NA	NA	NA
PE O- 18:1/22:5	PEO	776.56	NA	H79 C45 N1 O7 P1	NA	-H+	Glycerophospholipid	negative	[PE O- 18:1/22:5 -H]-	-FA 22:5 (+HO)	FA 22:5 (+O)	NA	0.0397747	0.0128592	0.0190852	0.026093	0.0382955	0.0312448	0.0473703	0.0617249	0.0259934	0.0353542	0.020955	0.0350387	0.0194552	0.00294887	0.0543886	0.0447686	0.0340456	0.017412	0.0139317	0.0445839	0.0312625	0.040958	0.0596621	0.0644355	0.0458768	0.0088087	0.0286477	0.0385171	0.044905	0.0612806	0.0497994
PE O- 18:2/22:4	PEO	776.56	NA	H79 C45 N1 O7 P1	NA	-H+	Glycerophospholipid	negative	[PE O- 18:2/22:4 -H]-	-FA 22:4 (+HO)	FA 22:4 (+O)	NA	0.154229	0.066126	0.0938696	0.117702	0.163492	0.138847	0.179531	0.213814	0.126136	0.130372	0.0718194	0.137291	0.0868971	0.0182886	0.216127	0.183621	0.154668	0.0850669	0.0868249	0.148795	0.136099	0.13642	0.20905	0.248457	0.151312	0.0432366	0.120851	0.173073	0.149137	0.2589	0.223981
PE O- 20:1/20:4	PEO	778.575	NA	H81 C45 N1 O7 P1	NA	-H+	Glycerophospholipid	negative	[PE O- 20:1/20:4 -H]-	-FA 20:4 (+HO)	FA 20:4 (+O)	NA	0.0509343	0.0257447	0.0273776	0.0517613	0.0422335	0.0402307	0.0644358	0.054798	0.0432581	0.038442	0.0351367	0.0306802	0.0271743	0.0200891	0.0635912	0.0493688	0.0448608	0.0352294	0.0275142	0.050917	0.0487597	0.0265663	0.0468809	0.0549722	0.0504373	0.0354751	0.033287	0.0365239	0.0426983	0.0633788	0.0541879
PE O- 18:0/22:5	PEO	778.575	NA	H81 C45 N1 O7 P1	NA	-H+	Glycerophospholipid	negative	[PE O- 18:0/22:5 -H]-	-FA 22:5 (+HO)	FA 22:5 (+O)	NA	0.00459575	0.00508834	0.00550279	0.00862218	0.00404491	0.00583074	0.00851212	0.0075029	0.00949251	0.00421437	0.00299024	0.00632869	0.00277569	0.00305518	0.00763306	0.00547958	0.0046196	0.00164194	0.00715504	0.00838998	0.00855955	NA	0.00742305	0.00600367	0.00762082	0.00822528	0.00781081	0.00373173	0.00601358	0.00995655	0.00456511
PE O- 18:1/22:4	PEO	778.575	NA	H81 C45 N1 O7 P1	NA	-H+	Glycerophospholipid	negative	[PE O- 18:1/22:4 -H]-	-FA 22:4 (+HO)	FA 22:4 (+O)	NA	0.234635	0.0900141	0.124063	0.121396	0.21582	0.184653	0.261519	0.262129	0.1751	0.164953	0.10852	0.144023	0.101056	0.0188184	0.281489	0.249456	0.145683	0.107297	0.106864	0.209337	0.196585	0.15906	0.249045	0.257053	0.185904	0.0707608	0.148201	0.179692	0.184792	0.261349	0.236173
PE O- 18:2/22:3	PEO	778.575	NA	H81 C45 N1 O7 P1	NA	-H+	Glycerophospholipid	negative	[PE O- 18:2/22:3 -H]-	-FA 22:3 (+HO)	FA 22:3 (+O)	NA	0.00848617	0.00433164	0.00546638	0.00542456	0.00996257	0.0097796	0.011444	0.0145556	0.00751084	0.00855338	0.00577259	0.00672272	0.00363633	NA	0.0151183	0.0105643	0.00707607	NA	0.00371331	0.00810936	0.00909629	0.00626538	0.0127177	0.0126497	0.00764672	0.00296138	0.00737969	0.0105496	0.014239	0.0160399	0.0130528
PE O- 20:0/20:4	PEO	780.591	NA	H83 C45 N1 O7 P1	NA	-H+	Glycerophospholipid	negative	[PE O- 20:0/20:4 -H]-	-FA 20:4 (+HO)	FA 20:4 (+O)	NA	0.0493032	0.0164756	0.0363101	0.0509817	0.0650446	0.0320613	0.0684641	0.0787625	0.0304456	0.0430148	0.0416612	0.0331039	0.0266486	0.039213	0.0511949	0.0599839	0.0465771	0.0358387	0.0292669	0.0592185	0.0568883	0.0413142	0.0590969	0.0541804	0.0886427	0.0348316	0.0350892	0.0482938	0.0607983	0.0739797	0.17573
PE O- 20:1/20:3	PEO	780.591	NA	H83 C45 N1 O7 P1	NA	-H+	Glycerophospholipid	negative	[PE O- 20:1/20:3 -H]-	-FA 20:3 (+HO)	FA 20:3 (+O)	NA	0.00257327	0.00139831	NA	0.00301774	0.00139108	0.00288356	0.00477924	0.00336501	0.00190929	0.00362579	NA	NA	NA	NA	0.00640187	0.00528961	0.00349167	NA	NA	0.00370813	0.00259598	NA	0.0042809	0.00385357	0.00774989	NA	0.0021506	0.00264862	0.00205629	0.00506144	0.00574691
PE O- 18:0/22:4	PEO	780.591	NA	H83 C45 N1 O7 P1	NA	-H+	Glycerophospholipid	negative	[PE O- 18:0/22:4 -H]-	-FA 22:4 (+HO)	FA 22:4 (+O)	NA	0.0246513	0.0214726	0.0238088	0.0355539	0.0234881	0.0127271	0.0181292	0.0206255	0.0234118	0.0232835	0.015937	0.0193457	0.00775602	0.024434	0.0155013	0.0120648	0.0429467	0.0257161	0.0170606	0.0334626	0.038794	0.017659	0.0122309	0.0361761	0.0457898	0.0159158	0.0245766	0.0118092	0.0130101	0.021099	0.0263032
PE O- 18:1/22:3	PEO	780.591	NA	H83 C45 N1 O7 P1	NA	-H+	Glycerophospholipid	negative	[PE O- 18:1/22:3 -H]-	-FA 22:3 (+HO)	FA 22:3 (+O)	NA	0.0068584	0.00149027	0.00421979	0.00192108	0.00657401	0.00945393	0.00791621	0.0103056	0.00598286	0.00715854	0.00269416	0.00644321	0.00215405	NA	0.0091009	0.00746482	0.00787251	0.0110614	0.00764032	0.0103768	0.00742551	0.00419632	0.00713724	0.0107259	0.0127777	0.00393703	0.00417858	0.0066996	0.00840273	0.0100178	0.011846
PE O- 18:2/22:2	PEO	780.591	NA	H83 C45 N1 O7 P1	NA	-H+	Glycerophospholipid	negative	[PE O- 18:2/22:2 -H]-	-FA 22:2 (+HO)	FA 22:2 (+O)	NA	0.00217927	0.00142366	NA	NA	0.00446291	0.0042587	0.00474163	0.00473977	NA	0.00514442	NA	0.00192011	NA	NA	0.00546964	0.00558558	0.00277103	NA	0.00208199	0.00532484	0.00236909	0.00387064	0.00464257	0.00319241	0.00494283	NA	0.0031475	0.00236417	0.00711643	0.0058823	0.00650024
PE O- 20:1/22:6	PEO	802.575	NA	H81 C47 N1 O7 P1	NA	-H+	Glycerophospholipid	negative	[PE O- 20:1/22:6 -H]-	-FA 22:6 (+HO)	FA 22:6 (+O)	NA	0.0151392	0.00446484	0.00339299	0.0125851	0.0123505	0.00793914	0.0169591	0.0166921	0.00462484	0.0120801	0.00522802	0.00774868	NA	0.00563209	0.0110475	0.0121837	0.00436904	0.00630776	0.00831886	0.0149823	0.00794187	NA	0.014176	0.0117434	0.00608844	0.00597767	0.00400711	0.00451166	0.00518384	0.0111825	0.0115919
PE O- 20:1/22:5	PEO	804.591	NA	H83 C47 N1 O7 P1	NA	-H+	Glycerophospholipid	negative	[PE O- 20:1/22:5 -H]-	-FA 22:5 (+HO)	FA 22:5 (+O)	NA	0.00151182	0.00238953	0.00288715	0.00426185	0.003639	0.00137445	0.00328988	0.00232559	0.0047678	0.00116231	NA	NA	NA	0.00378903	0.00256948	0.00385978	0.00815565	0.00249109	0.00210242	0.00176	0.00177217	NA	0.00261173	0.0018706	7.86614e-05	NA	NA	0.00192315	0.00310895	0.00187532	0.00323312
PE O- 20:0/22:5	PEO	806.608	NA	H85 C47 N1 O7 P1	NA	-H+	Glycerophospholipid	negative	[PE O- 20:0/22:5 -H]-	-FA 22:5 (+HO)	FA 22:5 (+O)	NA	0.00459934	0.00131037	0.00479995	0.00310223	0.00747967	0.00459102	0.00933242	0.00942818	0.00299125	0.00414235	0.00631472	0.00277426	0.0032249	0.00390897	0.00941481	0.00862551	0.00159603	0.00609594	0.00284161	0.0067089	0.00859728	0.00665727	0.0108332	0.00706764	0.0034674	0.00462195	0.00422368	0.00629304	0.00989333	0.00949241	0.0160995
PE O- 20:1/22:4	PEO	806.608	NA	H85 C47 N1 O7 P1	NA	-H+	Glycerophospholipid	negative	[PE O- 20:1/22:4 -H]-	-FA 22:4 (+HO)	FA 22:4 (+O)	NA	0.0136668	0.0109628	0.0157319	0.0236848	0.0153159	0.0120019	0.0199691	0.0191166	0.0117021	0.0143204	0.0158895	0.0110829	0.00203772	0.010321	0.0193317	0.0194314	0.0192892	0.0157728	0.0112214	0.0171688	0.0117789	0.00855988	0.0172348	0.0152894	0.013407	0.00710364	0.0167281	0.0113768	0.00991492	0.019841	0.0199644
HexCer 18:1/16:0;0	HexCer	700.573	NA	H78 C40 O8 N1	NA	+H	Sphingolipid	positive	[HexCer 18:1/16:0;0 +H]+	LCB 16:0;0(-H3O2)	NA	NA	0.01314	0.0175277	0.016645	0.028058	0.0240905	0.0252388	0.0440737	0.0516039	0.0263539	0.0117116	0.0174218	0.0224465	0.0264506	0.0219718	0.0484524	0.0440249	0.022799	0.0369022	0.0233662	0.036863	0.0732146	0.0373932	0.0747285	0.0980247	0.0432706	0.036334	0.0201326	0.0290015	0.0503158	0.108944	0.119508
HexCer 18:0/16:1;0	HexCer	700.573	NA	H78 C40 O8 N1	NA	+H	Sphingolipid	positive	[HexCer 18:0/16:1;0 +H]+	LCB 16:1;0(-H3O2)	NA	NA	0.00599905	0.000918327	0.00218935	0.00298947	0.00757298	0.010176	0.0205486	0.022197	0.00544835	0.00374387	0.00298074	0.00904476	0.00430642	NA	0.0278847	0.0249457	0.00331404	0.00333716	0.000967081	0.00688724	0.0103816	0.0023564	0.0192886	0.0231971	0.00461836	0.00115422	0.00331933	0.0069356	0.00703504	0.0242604	0.0299833
HexCer 18:0/16:0;0	HexCer	702.588	NA	H80 C40 O8 N1	NA	+H	Sphingolipid	positive	[HexCer 18:0/16:0;0 +H]+	LCB 16:0;0(-H3O2)	NA	NA	0.0185434	0.00382264	0.0103404	NA	0.0297788	0.0494501	0.0521014	0.085376	0.0155222	0.0122452	0.00812891	0.0117323	0.0150357	NA	0.0804869	0.078953	0.00969898	0.011277	0.00510001	0.0203501	0.0138884	NA	0.0479838	0.0657782	0.0126718	0.00273228	0.0105029	0.0222373	0.0207371	0.0703002	0.0779517
HexCer 18:1/16:0;1	HexCer	716.567	NA	H78 C40 O9 N1	NA	+H	Sphingolipid	positive	[HexCer 18:1/16:0;1 +H]+	LCB 16:0;1(-H3O2)	NA	NA	0.00284615	0.00220429	0.00342736	0.00373457	0.00243873	0.00295777	0.00586219	0.00651729	0.00291994	0.0020832	0.0032268	0.0014191	0.00128426	0.00156515	0.00681614	0.00747988	0.00318824	0.00354319	0.00240695	0.00300591	0.0027924	0.00220577	0.00686235	0.00631477	0.00586323	0.000956543	0.00359177	0.00255487	0.00192651	0.00842412	0.00894742
HexCer 18:1/18:0;0	HexCer	728.604	NA	H82 C42 O8 N1	NA	+H	Sphingolipid	positive	[HexCer 18:1/18:0;0 +H]+	LCB 18:0;0(-H3O2)	NA	NA	0.00246732	0.0027395	0.0029725	0.00349871	0.00233888	0.00345832	0.00937698	0.0118089	0.00383438	0.00243065	0.00354814	0.00485575	0.00308414	0.00351065	0.00969961	0.00759348	0.00339418	0.00785259	0.0041968	0.00628635	0.00889102	0.00599916	0.0111098	0.0121491	0.0065195	0.00556898	0.00404378	0.00319373	0.00604827	0.0139407	0.0129381
HexCer 18:0/18:1;0	HexCer	728.604	NA	H82 C42 O8 N1	NA	+H	Sphingolipid	positive	[HexCer 18:0/18:1;0 +H]+	LCB 18:1;0(-H3O2)	NA	NA	0.0033389	0.000643202	0.00122465	0.000757989	0.00249892	0.00502188	0.00799754	0.00775502	0.00280754	0.00167443	0.00165162	0.00364821	NA	NA	0.0126446	0.00952545	0.00133421	0.0013414	0.000906036	0.00386557	0.00353116	NA	0.0107248	0.00884272	0.00154582	0.00117059	0.000514775	0.00294606	0.00365653	0.0145246	0.0102741
HexCer 20:1/16:0;0	HexCer	728.604	NA	H82 C42 O8 N1	NA	+H	Sphingolipid	positive	[HexCer 20:1/16:0;0 +H]+	LCB 16:0;0(-H3O2)	NA	NA	0.00653259	0.00148174	0.00364536	0.00249375	0.00517973	0.00807443	0.0165155	0.0247142	0.00461358	0.00350864	0.0025106	0.00759859	0.00154984	NA	0.0205688	0.0204835	0.00345571	0.0019236	0.00162581	0.00643675	0.00575151	0.0022482	0.0172832	0.0203816	0.00223644	0.00144695	0.00309963	0.0046525	0.00740017	0.0255118	0.0259082
HexCer 20:0/16:1;0	HexCer	728.604	NA	H82 C42 O8 N1	NA	+H	Sphingolipid	positive	[HexCer 20:0/16:1;0 +H]+	LCB 16:1;0(-H3O2)	NA	NA	0.00325044	NA	0.000840652	NA	0.00397485	0.00485656	0.00967059	0.00793405	0.00153039	0.00148556	0.00135135	0.00381099	0.0014458	NA	0.0104642	0.00924433	0.00150771	0.00150692	0.00118628	0.00309716	0.00460662	0.00179692	0.00786207	0.00949064	0.00331612	0.000898029	0.000498542	0.00265511	0.00232847	0.0127449	0.0106985
HexCer 18:1/20:0;0	HexCer	756.635	NA	H86 C44 O8 N1	NA	+H	Sphingolipid	positive	[HexCer 18:1/20:0;0 +H]+	LCB 20:0;0(-H3O2)	NA	NA	0.00561977	0.00413777	0.0070363	0.00332494	0.00454487	0.00414592	0.0170502	0.00911857	0.0146696	0.00934817	0.00614071	0.00458761	0.00449645	NA	0.015394	0.0131952	0.00613035	0.012236	0.00834238	0.00645464	0.0063743	0.00644523	0.0162058	0.0218441	0.0126949	0.0112427	0.0068783	0.00346207	0.0072891	0.0218839	0.0122768
HexCer 18:1/22:0;0	HexCer	784.666	NA	H90 C46 O8 N1	NA	+H	Sphingolipid	positive	[HexCer 18:1/22:0;0 +H]+	LCB 22:0;0(-H3O2)	NA	NA	0.0124752	0.0116378	0.0139696	0.0138062	0.0150556	0.014637	0.0443656	0.0443853	0.0219313	0.00594737	0.0133022	0.022287	0.0135995	0.013735	0.0485742	0.0359052	0.0197031	0.0270034	0.0107354	0.027545	0.0413308	0.021454	0.0511518	0.0619752	0.0254082	0.0257528	0.0139696	0.0211575	0.0381191	0.0614174	0.072033
FC	ST	446.401	NA	H52 C29 O2 N1	Acetylation	+NH4+	Sterol lipid	positive	[Cholesteryl acetate +NH4]+	-HAc -NH3 (-77)	NA	NA	9.59384	11.6272	11.0228	17.6285	14.1875	13.9343	4.97983	9.45395	8.59462	4.53933	9.75976	13.3031	22.9305	25.7611	4.269	6.52417	8.73651	15.2953	11.6296	9.6141	11.0359	19.1769	4.27897	5.36273	9.13215	15.926	11.0372	18.7476	8.73094	4.57556	5.48503

## Sheet: Tissue pmol per µg Protein
LipidSpecies	LipidClass	Mass	IsobaricClass	ChemicalFormula	DerivatizedForm	AdductIon	LipidCategory	ScanPolarity	PrecursorIdentifier	FragmentAIdentifier	FragmentBIdentifier	FragmentCIdentifier	38308_WT	38309_WT	38310_WT	38323_WT	38324_WT	38325_WT	38338_WT	38339_WT	38311_KO	38312_KO	38313_KO	38326_KO	38327_KO	38328_KO	38340_KO	38341_KO	38314_OVAWT	38315_OVAWT	38316_OVAWT	38329_OVAWT	38330_OVAWT	38331_OVAWT	38342_OVAWT	38343_OVAWT	38317_OVAKO	38318_OVAKO	38319_OVAKO	38332_OVAKO	38334_OVAKO	38344_OVAKO	38345_OVAKO
LPC 14:0	LPC	526.315	NA	H49 C24 N1 O9 P1	NA	+Ac	Glycerophospholipid	negative	[LPC 14:0 +Ac]-	FA 14:0 (+O)	-PC(74)	NA	NA	0.0301584	0.0351344	0.0411047	0.0250902	0.0209363	0.0551014	0.038577	0.0456975	0.0626751	0.0426294	NA	NA	0.0832623	0.0451857	0.0357491	0.0464432	0.0354595	NA	NA	NA	NA	0.0331683	NA	0.0420119	NA	NA	NA	NA	0.0275672	0.021909
LPC 16:1	LPC	552.33	NA	H51 C26 N1 O9 P1	NA	+Ac	Glycerophospholipid	negative	[LPC 16:1 +Ac]-	FA 16:1 (+O)	-PC(74)	NA	0.141151	0.14224	0.137567	0.160327	0.116369	0.086169	0.173028	0.135512	0.201952	0.307007	0.151022	0.104569	0.0767621	0.329993	0.174976	0.165345	0.162339	0.10277	0.125978	0.0686134	0.0505709	NA	0.112456	0.0940957	0.134661	0.065792	0.130146	0.0549761	0.0676482	0.115832	0.0815654
LPC 16:0	LPC	554.346	NA	H53 C26 N1 O9 P1	NA	+Ac	Glycerophospholipid	negative	[LPC 16:0 +Ac]-	FA 16:0 (+O)	-PC(74)	NA	1.62175	1.15379	1.32331	1.34727	0.881332	0.745177	1.49234	1.31932	1.98318	3.09882	1.42917	0.929163	0.457165	1.43807	1.55389	1.47215	1.46286	0.857036	1.0885	0.590929	0.386017	0.338642	1.11703	0.912063	1.17578	0.512003	1.14177	0.508078	0.523116	0.915964	0.803557
LPC 18:2	LPC	578.346	NA	H53 C28 N1 O9 P1	NA	+Ac	Glycerophospholipid	negative	[LPC 18:2 +Ac]-	FA 18:2 (+O)	-PC(74)	NA	0.323261	0.174802	0.218001	0.210054	0.18999	0.172337	0.340842	0.271593	0.241637	0.412598	0.223357	0.161479	0.102278	0.24908	0.294778	0.264771	0.214561	0.207226	0.141696	0.123441	0.0805392	NA	0.235032	0.166682	0.241427	0.0827739	0.200854	0.0901807	0.106227	0.184979	0.10659
LPC 18:1	LPC	580.362	NA	H55 C28 N1 O9 P1	NA	+Ac	Glycerophospholipid	negative	[LPC 18:1 +Ac]-	FA 18:1 (+O)	-PC(74)	NA	0.345824	0.224644	0.246616	0.24933	0.195024	0.153911	0.338268	0.335263	0.386839	0.666722	0.236896	0.16946	0.0775283	0.290562	0.381225	0.309506	0.279758	0.199608	0.19094	0.153261	0.0919745	0.0764167	0.326221	0.26001	0.311827	0.100042	0.234428	0.124532	0.163787	0.274846	0.210327
LPC 18:0	LPC	582.378	NA	H57 C28 N1 O9 P1	NA	+Ac	Glycerophospholipid	negative	[LPC 18:0 +Ac]-	FA 18:0 (+O)	-PC(74)	NA	0.925827	0.583933	0.498095	0.520856	0.421667	0.298415	0.590939	0.771311	0.895255	1.45741	0.455333	0.37083	0.208365	0.25422	0.767045	0.635454	0.484022	0.28748	0.367	0.255529	0.134704	0.147546	0.538825	0.483767	0.451093	0.169489	0.431623	0.200786	0.180537	0.347648	0.336367
LPC 20:4	LPC	602.346	NA	H53 C30 N1 O9 P1	NA	+Ac	Glycerophospholipid	negative	[LPC 20:4 +Ac]-	FA 20:4 (+O)	-PC(74)	NA	0.389389	0.295666	0.318625	0.40823	0.222862	0.186464	0.51773	0.342829	0.434773	0.728245	0.293216	0.228315	0.0958138	0.317999	0.377895	0.338348	0.390359	0.235171	0.274195	0.155562	0.112398	0.095267	0.353396	0.21901	0.343023	0.130469	0.256778	0.132356	0.150739	0.225355	0.192163
LPC 20:3	LPC	604.362	NA	H55 C30 N1 O9 P1	NA	+Ac	Glycerophospholipid	negative	[LPC 20:3 +Ac]-	FA 20:3 (+O)	-PC(74)	NA	NA	NA	NA	NA	NA	NA	0.0589429	NA	NA	0.0708971	NA	NA	NA	NA	0.0597041	0.0496501	NA	NA	NA	NA	NA	NA	0.0385024	NA	NA	NA	NA	NA	NA	NA	0.0174422
LPC 22:6	LPC	626.346	NA	H53 C32 N1 O9 P1	NA	+Ac	Glycerophospholipid	negative	[LPC 22:6 +Ac]-	FA 22:6 (+O)	-PC(74)	NA	0.0304011	NA	0.0188676	0.0283676	0.0200333	0.0151792	0.0340261	0.0243495	NA	NA	NA	NA	NA	0.0247365	0.0268534	0.0259531	NA	0.0113533	NA	0.0102678	0.00587883	NA	NA	0.0155477	NA	NA	0.0144178	0.00959249	NA	0.0140091	0.013758
LPC 22:4	LPC	630.378	NA	H57 C32 N1 O9 P1	NA	+Ac	Glycerophospholipid	negative	[LPC 22:4 +Ac]-	FA 22:4 (+O)	-PC(74)	NA	NA	0.0485297	0.0713424	0.0649724	0.04272	NA	0.0886713	0.0679891	0.10796	0.147683	0.0523068	NA	NA	NA	NA	NA	0.0633921	NA	NA	NA	NA	NA	0.0654808	NA	NA	NA	0.0561923	NA	NA	NA	0.0259412
LPE 16:1	LPE	450.263	NA	H41 C21 N1 O7 P1	NA	-H+	Glycerophospholipid	negative	[LPE 16:1 -H]-	FA 16:1 (+O)	NA	NA	0.0506201	0.056585	0.0783637	0.0668149	0.0332757	0.0288981	0.0738203	0.0546374	0.103553	0.103326	0.0630971	0.0407421	NA	0.0593884	0.0614909	0.0446201	0.0797979	0.0410661	0.0431876	0.0260609	0.019645	NA	0.0509204	0.0374449	0.0729639	0.0232083	0.0652588	0.0165687	0.0341809	0.0401049	0.0211895
LPE 16:0	LPE	452.278	NA	H43 C21 N1 O7 P1	NA	-H+	Glycerophospholipid	negative	[LPE 16:0 -H]-	FA 16:0 (+O)	NA	NA	0.227979	0.167137	0.249105	0.145945	0.126745	0.115083	0.246528	0.174778	0.317935	0.337175	0.225937	0.143441	0.0562519	0.167448	0.257174	0.251654	0.275697	0.11942	0.153277	0.124246	0.102305	0.0528219	0.265173	0.21458	0.302198	0.0871371	0.206666	0.0975424	0.137707	0.201717	0.20276
LPE 18:3	LPE	474.263	NA	H41 C23 N1 O7 P1	NA	-H+	Glycerophospholipid	negative	[LPE 18:3 -H]-	FA 18:3 (+O)	NA	NA	NA	NA	NA	NA	NA	NA	0.0071228	NA	NA	NA	NA	NA	NA	NA	NA	NA	NA	NA	NA	NA	NA	NA	0.00579414	NA	NA	NA	NA	NA	NA	NA	0.00155248
LPE 18:2	LPE	476.278	NA	H43 C23 N1 O7 P1	NA	-H+	Glycerophospholipid	negative	[LPE 18:2 -H]-	FA 18:2 (+O)	NA	NA	0.278095	0.25539	0.252223	0.226667	0.120907	0.10886	0.27726	0.165676	0.41326	0.341675	0.23656	0.167495	0.0746932	0.245532	0.23524	0.159228	0.324077	0.189239	0.145218	0.10442	0.0849873	0.0434409	0.216727	0.137405	0.28663	0.0972782	0.257232	0.065462	0.133694	0.128271	0.0860611
LPE 18:1	LPE	478.294	NA	H45 C23 N1 O7 P1	NA	-H+	Glycerophospholipid	negative	[LPE 18:1 -H]-	FA 18:1 (+O)	NA	NA	0.596752	0.573184	0.698179	0.536849	0.267323	0.239759	0.525792	0.427436	1.02431	0.898869	0.44938	0.405092	0.136912	0.455732	0.497143	0.344073	0.675683	0.376601	0.409758	0.258168	0.188308	0.105629	0.489498	0.311508	0.72904	0.240381	0.601586	0.146633	0.303652	0.330062	0.26402
LPE 18:0	LPE	480.309	NA	H47 C23 N1 O7 P1	NA	-H+	Glycerophospholipid	negative	[LPE 18:0 -H]-	FA 18:0 (+O)	NA	NA	0.120979	0.0843895	0.0997857	NA	0.0633427	0.0590603	0.106842	0.0787766	0.131524	0.17207	0.105392	0.0674339	NA	0.0733266	0.141919	0.123088	0.131365	NA	0.0826441	0.0648388	0.0576315	NA	0.163067	0.143823	0.205301	NA	0.0823566	0.0611725	0.0814449	0.111435	0.130718
LPE 20:5	LPE	498.263	NA	H41 C25 N1 O7 P1	NA	-H+	Glycerophospholipid	negative	[LPE 20:5 -H]-	FA 20:5 (+O)	NA	NA	NA	0.00651176	0.00626357	0.00779257	0.00387003	0.00285233	0.0077175	NA	NA	NA	0.00840974	0.00559222	NA	0.0109993	NA	0.00602574	NA	NA	0.0060536	0.00603369	0.00440349	NA	0.0112921	0.00575545	NA	0.00238283	0.00729024	0.0024802	0.00808432	0.0082308	0.00448491
LPE 20:4	LPE	500.278	NA	H43 C25 N1 O7 P1	NA	-H+	Glycerophospholipid	negative	[LPE 20:4 -H]-	FA 20:4 (+O)	NA	NA	1.21555	1.27593	1.55355	1.52439	0.772814	0.620242	1.70167	1.09952	2.02295	1.85292	1.09084	1.01563	0.396194	1.50968	1.20558	0.95681	1.58857	0.930783	0.964913	0.703018	0.512458	0.261311	1.63013	0.876798	1.51652	0.561088	1.29687	0.424017	0.816639	0.921948	0.677749
LPE 20:3	LPE	502.294	NA	H45 C25 N1 O7 P1	NA	-H+	Glycerophospholipid	negative	[LPE 20:3 -H]-	FA 20:3 (+O)	NA	NA	0.121993	0.125983	0.16074	0.14424	0.0694269	0.0538469	0.151403	0.101342	0.20336	0.205538	0.107738	0.0946569	0.0280259	0.108799	0.12598	0.0826595	0.169269	0.10062	0.093438	0.0665036	0.0463661	0.020069	0.138815	0.0803437	0.143953	0.0487536	0.131925	0.0347948	0.0839138	0.0849188	0.0576769
LPE 20:2	LPE	504.31	NA	H47 C25 N1 O7 P1	NA	-H+	Glycerophospholipid	negative	[LPE 20:2 -H]-	FA 20:2 (+O)	NA	NA	0.10291	0.112337	0.121304	0.0992409	0.0445255	0.0448563	0.104152	0.0612098	0.161465	0.148982	0.0911212	0.0682883	0.0194453	0.0723585	0.0962422	0.0625539	0.131254	0.0879352	0.079999	0.0445089	0.0323128	0.0180921	0.10514	0.0558876	0.109347	0.0374878	0.115939	0.0251679	0.0537774	0.0570678	0.0411481
LPE 20:1	LPE	506.325	NA	H49 C25 N1 O7 P1	NA	-H+	Glycerophospholipid	negative	[LPE 20:1 -H]-	FA 20:1 (+O)	NA	NA	0.112251	0.148792	0.160379	0.121711	0.0514111	0.0425204	0.100818	0.0753215	0.179994	0.195544	0.121401	0.0851934	0.0213093	0.0799174	0.0935029	0.0651504	0.159043	0.0735981	0.0790234	0.0429168	0.0310066	0.017955	0.0945068	0.0513672	0.113923	0.0374183	0.124305	0.0274192	0.0543225	0.0548031	0.0400691
LPE 20:0	LPE	508.341	NA	H51 C25 N1 O7 P1	NA	-H+	Glycerophospholipid	negative	[LPE 20:0 -H]-	FA 20:0 (+O)	NA	NA	NA	0.00768321	0.00841332	0.00634938	NA	NA	NA	NA	NA	NA	NA	NA	NA	NA	NA	NA	NA	NA	NA	NA	NA	NA	NA	NA	0.00549027	NA	0.00638357	NA	NA	NA	NA
LPE 22:5	LPE	526.294	NA	H45 C27 N1 O7 P1	NA	-H+	Glycerophospholipid	negative	[LPE 22:5 -H]-	FA 22:5 (+O)	NA	NA	0.171967	0.178862	0.176702	0.218864	0.100712	0.0829011	0.222172	0.150997	0.283051	0.235183	NA	0.153141	0.0450833	0.158187	0.183353	0.132018	0.234574	0.126659	0.134247	0.0988393	0.0673032	0.0317749	0.235507	0.120704	0.22179	0.0615253	0.164003	0.0577915	0.118169	0.125937	0.0928517
LPE 22:4	LPE	528.309	NA	H47 C27 N1 O7 P1	NA	-H+	Glycerophospholipid	negative	[LPE 22:4 -H]-	FA 22:4 (+O)	NA	NA	0.77927	0.923669	1.09313	0.989508	0.420362	0.386175	0.994258	0.596652	1.30244	1.21357	0.664068	0.636095	0.198434	0.711677	0.677949	0.540446	1.27916	0.609756	0.689031	0.387025	0.274974	0.145068	0.9465	0.50844	0.826594	0.264468	0.801385	0.242422	0.432814	0.446887	0.387698
LPE 22:3	LPE	530.325	NA	H49 C27 N1 O7 P1	NA	-H+	Glycerophospholipid	negative	[LPE 22:3 -H]-	FA 22:3 (+O)	NA	NA	0.0355664	0.0400454	0.0521483	0.0369876	0.0168081	0.0157128	0.032165	0.0261539	0.0594497	0.0711735	0.0335043	0.0228867	NA	0.0262991	0.034862	0.0208186	0.0571362	0.0292643	0.0316169	0.0175754	0.0126985	NA	0.036401	0.0198104	0.0424281	0.0145502	0.0391395	0.0104553	0.0237352	0.023951	0.0175307
LPE 22:2	LPE	532.341	NA	H51 C27 N1 O7 P1	NA	-H+	Glycerophospholipid	negative	[LPE 22:2 -H]-	FA 22:2 (+O)	NA	NA	NA	NA	NA	NA	NA	NA	0.016715	0.00779671	NA	NA	NA	NA	NA	NA	NA	NA	0.0202715	NA	NA	NA	NA	NA	0.0171715	NA	NA	NA	NA	NA	NA	NA	NA
LPE 22:1	LPE	534.356	NA	H53 C27 N1 O7 P1	NA	-H+	Glycerophospholipid	negative	[LPE 22:1 -H]-	FA 22:1 (+O)	NA	NA	NA	0.0169908	0.020147	NA	NA	NA	0.00989695	NA	NA	0.0256129	NA	NA	NA	NA	0.00929683	NA	0.0174389	NA	NA	NA	NA	NA	0.0112307	NA	0.0135348	NA	NA	NA	NA	NA	NA
PA 16:0_16:1	PA	645.45	NA	H66 C35 O8 P1	NA	-H+	Glycerophospholipid	negative	[PA 16:0_16:1 -H]-	FA 16:0 (+O)	FA 16:1 (+O)	NA	NA	NA	NA	NA	NA	0.0444172	0.094592	0.0910666	NA	NA	NA	NA	NA	NA	0.146113	0.117748	NA	NA	NA	NA	NA	NA	0.059966	0.057331	NA	NA	NA	NA	NA	0.0518168	NA
PA 16:0_17:0	PA	661.481	NA	H70 C36 O8 P1	NA	-H+	Glycerophospholipid	negative	[PA 16:0_17:0 -H]-	FA 16:0 (+O)	FA 17:0 (+O)	NA	NA	5.84985	8.71705	NA	0.346388	0.284954	0.357347	0.306412	3.64771	4.19345	2.58556	0.367704	0.135071	0.186655	1.16054	1.20987	2.46473	NA	1.67674	0.280447	0.118022	0.162663	0.615256	0.602696	NA	0.431735	1.07158	0.274022	0.287328	0.667691	0.720575
PA 16:0_18:2	PA	671.466	NA	H68 C37 O8 P1	NA	-H+	Glycerophospholipid	negative	[PA 16:0_18:2 -H]-	FA 16:0 (+O)	FA 18:2 (+O)	NA	NA	NA	NA	NA	NA	0.0472486	NA	NA	NA	NA	NA	NA	NA	NA	0.112384	0.086486	NA	NA	NA	NA	NA	NA	NA	NA	NA	NA	NA	NA	NA	0.0459046	NA
PA 16:1_18:1	PA	671.466	NA	H68 C37 O8 P1	NA	-H+	Glycerophospholipid	negative	[PA 16:1_18:1 -H]-	FA 16:1 (+O)	FA 18:1 (+O)	NA	NA	0.561953	0.744178	0.0369757	0.024995	0.035171	NA	0.130141	0.234485	1.04276	0.0922144	NA	NA	NA	0.112193	0.0676353	0.29043	0.276257	NA	NA	NA	NA	NA	NA	NA	NA	0.154352	NA	NA	0.0294293	0.0371889
PA 16:1_18:0	PA	673.482	NA	H70 C37 O8 P1	NA	-H+	Glycerophospholipid	negative	[PA 16:1_18:0 -H]-	FA 16:1 (+O)	FA 18:0 (+O)	NA	NA	2.99227	6.48146	0.466619	0.218052	0.31131	0.733714	NA	4.14334	NA	NA	NA	NA	0.0453238	1.119	NA	3.14337	1.48663	0.666941	NA	0.0465322	NA	NA	NA	NA	NA	1.31511	NA	0.122715	NA	NA
PA 17:0_18:1	PA	687.497	NA	H72 C38 O8 P1	NA	-H+	Glycerophospholipid	negative	[PA 17:0_18:1 -H]-	FA 17:0 (+O)	FA 18:1 (+O)	NA	NA	2.90414	5.78473	0.123667	0.225499	0.255857	0.257182	0.259646	1.84943	NA	2.02338	0.256391	0.0842729	0.0905072	1.00989	0.658783	1.45509	0.53964	1.30276	0.242899	0.0722303	0.0875674	NA	0.442828	NA	0.231393	0.769522	0.186885	0.237308	0.549563	0.533376
PA 16:0_20:4	PA	695.466	NA	H68 C39 O8 P1	NA	-H+	Glycerophospholipid	negative	[PA 16:0_20:4 -H]-	FA 16:0 (+O)	FA 20:4 (+O)	NA	NA	NA	NA	NA	NA	NA	0.0431329	NA	NA	NA	NA	NA	NA	NA	NA	NA	NA	NA	NA	NA	NA	NA	0.0522125	NA	NA	NA	NA	NA	NA	NA	NA
PA 18:1_18:2	PA	697.481	NA	H70 C39 O8 P1	NA	-H+	Glycerophospholipid	negative	[PA 18:1_18:2 -H]-	FA 18:1 (+O)	FA 18:2 (+O)	NA	NA	1.14937	NA	0.0520816	0.0589994	0.0696187	0.123834	0.141407	0.58137	1.047	NA	NA	NA	NA	0.152309	0.109484	0.413749	NA	NA	NA	NA	NA	0.0841552	0.0632694	NA	NA	0.169624	NA	NA	NA	0.0614372
PA 18:0_18:2	PA	699.497	NA	H72 C39 O8 P1	NA	-H+	Glycerophospholipid	negative	[PA 18:0_18:2 -H]-	FA 18:0 (+O)	FA 18:2 (+O)	NA	NA	2.15274	4.93977	0.387939	0.247271	0.332616	0.663196	NA	4.34379	NA	1.52799	0.332939	NA	NA	NA	0.690012	NA	1.46016	0.668209	0.215826	NA	NA	0.412156	0.34423	NA	NA	1.1441	0.0599714	0.123036	NA	NA
PA 18:0_18:1	PA	701.513	NA	H74 C39 O8 P1	NA	-H+	Glycerophospholipid	negative	[PA 18:0_18:1 -H]-	FA 18:0 (+O)	FA 18:1 (+O)	NA	NA	2.97068	8.27305	0.624821	0.290572	0.455905	0.725716	0.954949	5.02347	9.6814	NA	0.390289	NA	NA	1.30836	0.928489	3.55338	NA	NA	0.315099	NA	NA	0.626219	0.451558	NA	NA	1.94337	NA	0.199651	0.241216	0.331647
PA 18:1_20:4	PA	721.481	NA	H70 C41 O8 P1	NA	-H+	Glycerophospholipid	negative	[PA 18:1_20:4 -H]-	FA 18:1 (+O)	FA 20:4 (+O)	NA	NA	NA	NA	NA	NA	NA	0.0566784	0.0673791	NA	NA	NA	NA	NA	NA	NA	NA	NA	NA	NA	NA	NA	NA	0.0564625	NA	NA	NA	NA	NA	NA	NA	NA
PA 18:0_20:4	PA	723.497	NA	H72 C41 O8 P1	NA	-H+	Glycerophospholipid	negative	[PA 18:0_20:4 -H]-	FA 18:0 (+O)	FA 20:4 (+O)	NA	NA	NA	NA	NA	NA	NA	NA	NA	NA	NA	NA	NA	NA	NA	NA	NA	NA	NA	NA	NA	0.0348814	NA	NA	NA	NA	NA	NA	NA	0.0364376	NA	NA
PA 18:1_20:2	PA	725.513	NA	H74 C41 O8 P1	NA	-H+	Glycerophospholipid	negative	[PA 18:1_20:2 -H]-	FA 18:1 (+O)	FA 20:2 (+O)	NA	NA	NA	1.9663	NA	0.0727897	NA	NA	NA	1.75121	3.01723	NA	0.0604823	NA	NA	NA	0.216488	NA	0.93918	0.402195	0.126314	0.0515799	NA	0.178787	0.177405	NA	NA	0.498731	0.0754192	0.096513	0.136112	0.127102
PA 18:2_20:1	PA	725.513	NA	H74 C41 O8 P1	NA	-H+	Glycerophospholipid	negative	[PA 18:2_20:1 -H]-	FA 18:2 (+O)	FA 20:1 (+O)	NA	NA	NA	1.48303	NA	0.0651641	NA	NA	NA	1.72743	3.21358	NA	NA	NA	NA	NA	0.254111	NA	0.972755	0.296936	0.11229	0.0348386	NA	NA	0.14784	NA	NA	0.522012	0.0498299	0.0499355	0.105527	0.0946724
PA 18:1_20:1	PA	727.528	NA	H76 C41 O8 P1	NA	-H+	Glycerophospholipid	negative	[PA 18:1_20:1 -H]-	FA 18:1 (+O)	FA 20:1 (+O)	NA	NA	NA	NA	NA	NA	NA	NA	NA	NA	NA	NA	NA	NA	NA	NA	NA	NA	0.355276	0.182623	NA	NA	NA	NA	NA	NA	NA	NA	0.0240109	0.0418976	NA	NA
PA 18:1_20:0	PA	729.544	NA	H78 C41 O8 P1	NA	-H+	Glycerophospholipid	negative	[PA 18:1_20:0 -H]-	FA 18:1 (+O)	FA 20:0 (+O)	NA	NA	0.913904	1.36216	0.0629465	0.0463529	0.0671954	0.128822	NA	1.14821	1.95403	0.441143	0.0682464	NA	NA	0.210372	0.154293	0.557507	NA	NA	0.0350133	NA	NA	0.105476	0.071759	NA	NA	0.25031	0.0149392	0.0199614	0.0414146	0.0605219
PA 17:0_22:5	PA	735.497	NA	H72 C42 O8 P1	NA	-H+	Glycerophospholipid	negative	[PA 17:0_22:5 -H]-	FA 17:0 (+O)	FA 22:5 (+O)	NA	NA	NA	NA	NA	0.00772307	0.0124226	0.0135209	NA	NA	NA	NA	NA	NA	NA	NA	NA	NA	NA	NA	NA	NA	NA	NA	NA	NA	NA	NA	NA	NA	NA	NA
PA 20:2_22:5	PA	773.513	NA	H74 C45 O8 P1	NA	-H+	Glycerophospholipid	negative	[PA 20:2_22:5 -H]-	FA 20:2 (+O)	FA 22:5 (+O)	NA	NA	NA	NA	NA	NA	NA	0.0455596	0.0302834	NA	NA	NA	NA	NA	NA	NA	NA	NA	NA	NA	NA	NA	NA	0.0470834	NA	NA	NA	NA	NA	NA	NA	NA
PC 16:1_16:1	PC	788.545	PhosphatidylethanolserineMSMS_Precursor	H79 C42 N1 O10 P1	NA	+Ac	Glycerophospolipid	negative	[PC 16:1_16:1 +Ac]-	FA 16:1 (+O)	FA 16:1 (+O)	-PC(74)	NA	0.10653	NA	NA	NA	NA	NA	NA	NA	NA	NA	NA	NA	NA	NA	NA	NA	0.104981	0.179161	NA	NA	NA	NA	NA	0.175557	0.0929843	0.170689	NA	NA	NA	NA
PC 16:0_16:0	PC	792.576	NA	H83 C42 N1 O10 P1	NA	+Ac	Glycerophospolipid	negative	[PC 16:0_16:0 +Ac]-	FA 16:0 (+O)	FA 16:0 (+O)	-PC(74)	15.5972	16.8667	14.3343	14.7937	14.9621	12.5158	18.8952	16.864	22.5974	27.6381	26.3659	13.4059	13.5959	13.7651	23.4781	28.9766	16.2398	11.8978	14.8588	12.9213	7.41059	6.69124	15.56	14.6985	11.1759	9.68117	14.3922	10.3333	9.49914	13.9167	19.6872
PC 16:1_18:2	PC	814.56	PhosphatidylethanolserineMSMS_Precursor	H81 C44 N1 O10 P1	NA	+Ac	Glycerophospolipid	negative	[PC 16:1_18:2 +Ac]-	FA 16:1 (+O)	FA 18:2 (+O)	-PC(74)	0.188453	0.1329	0.123387	0.124918	0.19371	0.137344	0.286091	0.23061	0.202515	0.234398	0.223512	0.140948	0.0593779	0.110821	0.264542	0.314633	0.204141	0.140693	0.175	0.161485	0.0878345	0.077821	0.269739	0.25288	0.168937	0.0801882	0.172129	0.119701	0.122057	0.211385	0.2946
PC 16:0_18:3	PC	814.56	PhosphatidylethanolserineMSMS_Precursor	H81 C44 N1 O10 P1	NA	+Ac	Glycerophospolipid	negative	[PC 16:0_18:3 +Ac]-	FA 16:0 (+O)	FA 18:3 (+O)	-PC(74)	0.146836	0.114976	0.11883	0.130914	0.153711	0.102533	0.171711	0.159336	0.157664	0.182488	0.204332	0.107047	0.078028	0.11009	0.196645	0.220067	0.149138	0.117581	0.12067	0.129916	0.0697392	0.0680435	0.17174	NA	0.120708	0.0596721	0.120927	0.103833	0.0835813	0.129963	0.184804
PC 16:0_18:2	PC	816.576	PhosphatidylethanolserineMSMS_Precursor	H83 C44 N1 O10 P1	NA	+Ac	Glycerophospolipid	negative	[PC 16:0_18:2 +Ac]-	FA 16:0 (+O)	FA 18:2 (+O)	-PC(74)	3.32192	2.48751	2.1891	2.42928	3.55826	2.40797	4.09401	3.61161	4.55485	3.77626	4.86891	2.36225	1.63326	2.08239	3.63038	4.60195	3.31067	2.38393	3.07414	2.84753	1.41587	1.3956	3.86417	3.58529	2.46762	1.49369	2.79615	1.92707	1.78649	2.86579	4.16942
PC 16:0_20:4	PC	840.577	NA	H83 C46 N1 O10 P1	NA	+Ac	Glycerophospolipid	negative	[PC 16:0_20:4 +Ac]-	FA 16:0 (+O)	FA 20:4 (+O)	-PC(74)	1.98034	1.29644	1.13495	1.42274	1.6129	1.55089	2.77993	2.20008	2.28901	2.95045	2.3954	1.42259	0.820626	1.25913	2.89873	3.05576	2.2314	1.16829	1.49279	2.02794	1.09342	0.9034	3.40632	2.74655	1.57311	1.02321	1.68462	1.59605	1.41891	1.88615	3.67726
PC 16:0_20:3	PC	842.592	PhosphatidylethanolserineMSMS_Precursor	H85 C46 N1 O10 P1	NA	+Ac	Glycerophospolipid	negative	[PC 16:0_20:3 +Ac]-	FA 16:0 (+O)	FA 20:3 (+O)	-PC(74)	0.479295	0.341992	NA	NA	0.483183	0.324537	0.58457	0.500558	0.700993	0.554822	NA	NA	NA	NA	0.721521	0.60581	NA	NA	NA	0.393479	NA	NA	0.575293	0.59168	NA	NA	NA	NA	NA	0.376298	NA
PC 18:2_18:1	PC	842.592	PhosphatidylethanolserineMSMS_Precursor	H85 C46 N1 O10 P1	NA	+Ac	Glycerophospolipid	negative	[PC 18:2_18:1 +Ac]-	FA 18:2 (+O)	FA 18:1 (+O)	-PC(74)	0.364921	0.286069	0.270984	0.289223	0.339217	0.305166	0.57311	0.50468	0.441984	0.49774	0.488776	0.259639	NA	NA	0.62698	0.564635	0.363453	NA	0.325331	0.420768	0.190991	0.176729	0.720811	0.753906	0.484906	NA	0.337266	0.253962	0.378672	0.487419	0.728325
PC 16:0_20:2	PC	844.608	PhosphatidylethanolserineMSMS_Precursor	H87 C46 N1 O10 P1	NA	+Ac	Glycerophospolipid	negative	[PC 16:0_20:2 +Ac]-	FA 16:0 (+O)	FA 20:2 (+O)	-PC(74)	0.295576	0.177773	0.213282	0.225675	0.2688	0.205536	0.394162	NA	0.376303	NA	0.437405	0.215178	NA	0.191015	0.363776	0.319458	0.263417	0.216429	0.275762	0.234893	0.112544	0.12707	NA	NA	0.262685	0.184015	0.237167	0.183059	0.189646	NA	0.264735
PC 18:2_18:0	PC	844.608	PhosphatidylethanolserineMSMS_Precursor	H87 C46 N1 O10 P1	NA	+Ac	Glycerophospolipid	negative	[PC 18:2_18:0 +Ac]-	FA 18:2 (+O)	FA 18:0 (+O)	-PC(74)	0.924762	0.698855	0.73654	0.69708	0.770374	0.644616	1.3698	1.06513	1.25813	1.27509	1.12227	0.628529	0.535584	0.528714	1.24029	1.13414	0.76717	0.526706	0.679661	0.80253	0.389259	0.332533	1.11719	1.08873	0.935521	0.379414	0.732139	0.532982	0.632126	0.734792	1.17957
PC 16:0_20:1	PC	846.624	NA	H89 C46 N1 O10 P1	NA	+Ac	Glycerophospolipid	negative	[PC 16:0_20:1 +Ac]-	FA 16:0 (+O)	FA 20:1 (+O)	-PC(74)	0.147417	0.101045	0.0944938	0.135282	0.150803	0.0915262	NA	0.174001	0.205754	0.242895	NA	0.127269	0.0842824	0.111519	0.190139	0.205938	0.126887	0.116843	NA	0.122645	0.0597755	NA	0.207581	0.17269	NA	NA	0.121589	0.0892902	0.12221	0.119428	0.15745
PC 16:0_22:6	PC	864.577	NA	H83 C48 N1 O10 P1	NA	+Ac	Glycerophospolipid	negative	[PC 16:0_22:6 +Ac]-	FA 16:0 (+O)	FA 22:6 (+O)	-PC(74)	0.413529	0.265692	0.260824	0.335762	0.312454	0.346803	0.560672	0.49693	0.429746	0.512922	0.539576	0.342148	0.25876	0.292493	0.486673	0.687012	0.443896	0.232301	0.44757	0.465124	0.241514	0.217724	0.643475	0.484083	0.607607	0.250408	0.379604	0.331862	0.327471	0.445463	0.667667
PC 18:2_20:4	PC	864.577	NA	H83 C48 N1 O10 P1	NA	+Ac	Glycerophospolipid	negative	[PC 18:2_20:4 +Ac]-	FA 18:2 (+O)	FA 20:4 (+O)	-PC(74)	NA	NA	0.0909259	NA	NA	0.160166	NA	NA	NA	NA	NA	NA	NA	NA	NA	NA	0.19039	NA	NA	NA	NA	NA	NA	NA	NA	NA	NA	NA	0.124559	NA	0.332962
PC 16:1_22:4	PC	866.592	PhosphatidylethanolserineMSMS_Precursor	H85 C48 N1 O10 P1	NA	+Ac	Glycerophospolipid	negative	[PC 16:1_22:4 +Ac]-	FA 16:1 (+O)	FA 22:4 (+O)	-PC(74)	NA	NA	0.058419	NA	NA	NA	NA	NA	NA	NA	0.10707	NA	0.0384862	NA	NA	NA	NA	NA	NA	NA	NA	NA	NA	NA	NA	NA	NA	NA	NA	NA	NA
PC 16:0_22:5	PC	866.592	PhosphatidylethanolserineMSMS_Precursor	H85 C48 N1 O10 P1	NA	+Ac	Glycerophospolipid	negative	[PC 16:0_22:5 +Ac]-	FA 16:0 (+O)	FA 22:5 (+O)	-PC(74)	0.346647	0.257063	0.32926	0.438094	0.294482	0.288152	0.499466	0.364037	0.501758	0.498535	0.733374	0.305975	0.254739	0.285804	0.549175	0.525931	0.460603	0.254938	0.380255	0.30468	0.189322	0.165158	0.432602	0.384895	0.396593	0.221165	0.378684	0.296941	0.252527	0.302793	0.51067
PC 18:1_20:4	PC	866.592	PhosphatidylethanolserineMSMS_Precursor	H85 C48 N1 O10 P1	NA	+Ac	Glycerophospolipid	negative	[PC 18:1_20:4 +Ac]-	FA 18:1 (+O)	FA 20:4 (+O)	-PC(74)	0.219849	0.137328	0.140561	0.157785	0.174036	0.173757	0.355562	0.277596	0.289747	0.339013	0.243391	0.156471	0.0734196	0.099842	0.355847	0.335934	0.2812	0.124117	0.215299	0.260728	0.127819	0.0897855	0.462617	0.367559	0.269049	0.101382	0.223478	0.196026	0.222783	0.346052	0.48696
PC 16:0_22:4	PC	868.608	NA	H87 C48 N1 O10 P1	NA	+Ac	Glycerophospolipid	negative	[PC 16:0_22:4 +Ac]-	FA 16:0 (+O)	FA 22:4 (+O)	-PC(74)	0.3659	0.245258	0.300264	0.382675	0.263881	0.311607	0.645096	0.396929	0.407369	0.664209	0.588428	0.35116	0.167002	0.208314	0.541834	0.549988	0.402097	0.229844	0.317907	0.320272	0.162954	0.131091	0.661067	0.468755	0.519634	0.168922	0.382513	0.26358	0.234478	0.346398	0.548134
PC 18:0_20:4	PC	868.608	NA	H87 C48 N1 O10 P1	NA	+Ac	Glycerophospolipid	negative	[PC 18:0_20:4 +Ac]-	FA 18:0 (+O)	FA 20:4 (+O)	-PC(74)	0.888856	0.572076	0.552674	0.687277	0.6026	0.636981	1.48834	1.03248	0.887814	1.50474	0.976411	0.762606	0.443126	0.441198	1.12706	1.25442	0.825062	0.34784	0.611161	0.835498	0.37519	0.329881	1.85468	1.20212	1.08772	0.337585	0.763624	0.567565	0.525778	0.85207	1.33603
PE 16:1_16:0	PE	688.492	NA	H71 C37 N1 O8 P1	NA	-H+	Glycerophospholipid	negative	[PE 16:1_16:0 -H]-	FA 16:1 (+O)	FA 16:0 (+O)	NA	0.0615531	0.0625542	0.0772413	0.0757314	0.0370955	0.0402864	0.154232	0.111032	0.0968766	0.168944	0.0838031	0.0600381	NA	0.0437898	0.0991032	0.0783802	0.103324	0.0475028	0.0571821	0.0384559	0.0305018	NA	0.0632009	0.0602345	0.118546	0.0252612	0.0604798	0.0254848	0.0335674	0.0647459	0.0542094
PE 14:0_18:0	PE	690.508	NA	H73 C37 N1 O8 P1	NA	-H+	Glycerophospholipid	negative	[PE 14:0_18:0 -H]-	FA 14:0 (+O)	FA 18:0 (+O)	NA	NA	0.0975571	0.111358	NA	0.076203	0.0661066	0.139771	0.113313	NA	0.238569	NA	NA	NA	NA	0.146988	0.118071	0.207246	NA	NA	0.0788271	NA	NA	NA	NA	NA	NA	NA	0.0704064	NA	0.0967849	NA
PE 16:0_16:0	PE	690.508	NA	H73 C37 N1 O8 P1	NA	-H+	Glycerophospholipid	negative	[PE 16:0_16:0 -H]-	FA 16:0 (+O)	FA 16:0 (+O)	NA	0.0647006	0.0860864	0.0917844	0.0810917	0.0620798	0.0580529	0.136882	0.104181	0.10636	0.207563	0.103302	NA	NA	0.0656593	0.129972	0.0819215	0.155622	0.0650216	0.0764296	0.06671	0.0391591	NA	0.0875911	0.0895564	0.136621	0.0439553	0.0849947	0.0543253	0.0550669	0.0917736	0.0840612
PE 16:0_18:2	PE	714.508	NA	H73 C39 N1 O8 P1	NA	-H+	Glycerophospholipid	negative	[PE 16:0_18:2 -H]-	FA 16:0 (+O)	FA 18:2 (+O)	NA	0.303297	0.308609	0.300967	0.236319	0.21343	0.195546	0.662865	0.383344	0.460544	0.756483	0.361871	0.280374	0.111995	0.214299	0.622014	0.471499	0.404308	0.268639	0.221451	0.214128	0.127769	0.0762868	0.437828	0.416672	0.442317	0.117716	0.359902	0.161732	0.183991	0.363561	0.291028
PE 16:1_18:0	PE	716.524	NA	H75 C39 N1 O8 P1	NA	-H+	Glycerophospholipid	negative	[PE 16:1_18:0 -H]-	FA 16:1 (+O)	FA 18:0 (+O)	NA	0.451367	0.593856	0.576213	0.524112	0.409642	0.415565	0.901684	0.800087	0.840883	1.17693	0.842461	0.495825	0.38204	0.532589	0.938611	0.86683	0.900579	0.410794	0.459171	0.359372	0.275395	0.223824	0.443084	0.48175	0.637583	0.350095	0.55652	0.313009	0.287106	0.5541	0.575103
PE 16:0_18:1	PE	716.524	NA	H75 C39 N1 O8 P1	NA	-H+	Glycerophospholipid	negative	[PE 16:0_18:1 -H]-	FA 16:0 (+O)	FA 18:1 (+O)	NA	0.712414	0.747306	0.742213	0.638219	0.492967	0.541772	1.39066	1.09349	1.24848	1.94067	1.08479	0.745538	0.373758	0.603163	1.48686	1.17069	1.4762	0.610985	0.636631	0.673541	0.415822	0.29679	1.07154	1.07037	1.18151	0.446387	0.899925	0.465856	0.551595	1.05938	0.928816
PE 16:0_18:0	PE	718.539	NA	H77 C39 N1 O8 P1	NA	-H+	Glycerophospholipid	negative	[PE 16:0_18:0 -H]-	FA 16:0 (+O)	FA 18:0 (+O)	NA	0.565975	0.612557	0.639999	0.593453	0.447392	0.339381	0.859697	0.64857	1.21413	0.939289	1.28238	0.574635	0.595213	0.660922	0.672725	0.845519	0.86458	0.347297	0.661717	0.453232	0.310522	0.278637	0.443137	0.558694	0.670486	0.416635	0.639245	0.311891	0.289313	0.60237	0.497442
PE 14:0_22:5	PE	736.493	NA	H71 C41 N1 O8 P1	NA	-H+	Glycerophospholipid	negative	[PE 14:0_22:5 -H]-	FA 14:0 (+O)	FA 22:5 (+O)	NA	NA	0.0123692	NA	NA	NA	0.0176619	0.0479419	0.0301396	NA	NA	NA	NA	NA	NA	NA	0.0265479	NA	NA	NA	NA	NA	NA	NA	NA	NA	NA	NA	NA	NA	0.0191927	NA
PE 16:1_20:4	PE	736.493	NA	H71 C41 N1 O8 P1	NA	-H+	Glycerophospholipid	negative	[PE 16:1_20:4 -H]-	FA 16:1 (+O)	FA 20:4 (+O)	NA	NA	0.0179743	NA	NA	NA	0.0315159	0.0942033	0.0599769	NA	NA	NA	NA	NA	NA	NA	0.0672005	NA	NA	NA	NA	NA	NA	NA	NA	NA	NA	NA	NA	NA	0.0571853	NA
PE 16:0_20:4	PE	738.508	NA	H73 C41 N1 O8 P1	NA	-H+	Glycerophospholipid	negative	[PE 16:0_20:4 -H]-	FA 16:0 (+O)	FA 20:4 (+O)	NA	0.404819	0.379703	0.382536	0.323255	0.24783	0.248149	0.781169	0.543735	0.523701	0.848576	0.381029	0.325048	0.127801	0.260223	0.660583	0.637059	0.640299	0.265413	0.307293	0.318567	0.193343	0.14615	0.582184	0.538413	0.534592	0.190802	0.411833	0.224947	0.330786	0.556622	0.493174
PE 16:0_20:3	PE	740.524	NA	H75 C41 N1 O8 P1	NA	-H+	Glycerophospholipid	negative	[PE 16:0_20:3 -H]-	FA 16:0 (+O)	FA 20:3 (+O)	NA	0.158334	0.11373	0.146777	0.147197	0.103635	0.106456	0.258412	0.162144	0.223014	0.269474	0.194997	0.171944	NA	0.127722	0.309126	0.250661	0.221951	0.141584	0.150394	0.0988241	0.132519	0.0781967	0.151255	0.18263	0.245693	0.073135	0.161369	0.0800886	0.145206	0.157197	0.244978
PE 18:2_18:1	PE	740.524	NA	H75 C41 N1 O8 P1	NA	-H+	Glycerophospholipid	negative	[PE 18:2_18:1 -H]-	FA 18:2 (+O)	FA 18:1 (+O)	NA	0.17248	0.111731	0.116669	0.0897025	0.0839588	0.0769571	0.257548	0.164435	0.196039	0.274662	0.11055	0.103071	NA	0.0580382	0.24503	0.215356	0.196483	0.0899273	0.100346	0.0915116	0.0612315	0.0410983	0.194388	0.177793	0.180946	0.0458913	0.128375	0.0570409	0.0971498	0.157305	0.159616
PE 16:0_20:2	PE	742.539	NA	H77 C41 N1 O8 P1	NA	-H+	Glycerophospholipid	negative	[PE 16:0_20:2 -H]-	FA 16:0 (+O)	FA 20:2 (+O)	NA	NA	0.0989094	0.127141	0.110041	0.0746844	0.0816855	0.170665	0.150534	0.136686	NA	0.145249	0.0942045	0.0474877	0.0692217	0.171079	0.173453	0.244111	0.101524	0.089537	NA	0.0667857	0.0534522	NA	NA	0.205869	0.0486267	0.111069	0.0627111	NA	NA	0.159933
PE 18:2_18:0	PE	742.539	NA	H77 C41 N1 O8 P1	NA	-H+	Glycerophospholipid	negative	[PE 18:2_18:0 -H]-	FA 18:2 (+O)	FA 18:0 (+O)	NA	0.392798	0.326307	0.365162	0.283685	0.243175	0.257743	0.687414	0.450821	0.490351	0.714757	0.412329	0.293187	0.116064	0.195374	0.607747	0.550044	0.811402	0.281385	0.28184	0.308766	0.199308	0.15245	0.578744	0.565445	0.754282	0.158505	0.421506	0.205012	0.27364	0.460201	0.494247
PE 18:1_18:1	PE	742.539	NA	H77 C41 N1 O8 P1	NA	-H+	Glycerophospholipid	negative	[PE 18:1_18:1 -H]-	FA 18:1 (+O)	FA 18:1 (+O)	NA	0.164819	0.117673	0.133269	0.0884089	0.0725148	0.0809821	0.226873	0.196246	0.177101	0.293997	0.128775	0.122293	0.0356966	0.05866	0.245134	0.204697	0.307897	0.0840461	0.0981489	0.11709	0.0672867	0.0523436	0.209838	0.217985	0.267089	0.0572703	0.151232	0.0753067	0.120716	0.212519	0.212893
PE 16:0_20:1	PE	744.555	NA	H79 C41 N1 O8 P1	NA	-H+	Glycerophospholipid	negative	[PE 16:0_20:1 -H]-	FA 16:0 (+O)	FA 20:1 (+O)	NA	0.167487	0.10273	0.115494	0.0943186	0.0708474	0.0616343	0.17514	0.180081	0.189571	0.326166	0.116354	0.0784973	0.0411769	0.0751769	0.219788	0.161849	0.24097	0.0594662	0.117287	0.102169	0.0656193	0.0460395	0.184471	0.186873	0.207766	0.0549554	0.127495	0.0560706	0.0873477	0.154516	0.181947
PE 18:1_18:0	PE	744.555	NA	H79 C41 N1 O8 P1	NA	-H+	Glycerophospholipid	negative	[PE 18:1_18:0 -H]-	FA 18:1 (+O)	FA 18:0 (+O)	NA	0.80042	0.409265	0.463724	0.385538	0.282273	0.258393	0.857154	0.762781	0.807506	1.37182	0.46126	0.358282	0.155086	0.261779	0.886082	0.657749	1.03048	0.286996	0.45265	0.441899	0.262727	0.18903	0.821501	0.798901	0.921711	0.216739	0.517406	0.244436	0.390777	0.654645	0.670709
PE 15:1_22:3	PE	752.524	NA	H75 C42 N1 O8 P1	NA	-H+	Glycerophospholipid	negative	[PE 15:1_22:3 -H]-	FA 15:1 (+O)	FA 22:3 (+O)	NA	NA	NA	NA	NA	NA	NA	0.0356105	NA	NA	NA	NA	NA	NA	NA	NA	NA	NA	NA	NA	NA	NA	NA	0.0271369	NA	NA	NA	NA	NA	NA	NA	NA
PE 15:0_22:4	PE	752.524	NA	H75 C42 N1 O8 P1	NA	-H+	Glycerophospholipid	negative	[PE 15:0_22:4 -H]-	FA 15:0 (+O)	FA 22:4 (+O)	NA	NA	NA	NA	NA	NA	NA	0.0738416	NA	NA	NA	NA	NA	NA	NA	NA	NA	NA	NA	NA	NA	NA	NA	0.0577679	NA	NA	NA	NA	NA	NA	NA	NA
PE 17:0_20:4	PE	752.524	NA	H75 C42 N1 O8 P1	NA	-H+	Glycerophospholipid	negative	[PE 17:0_20:4 -H]-	FA 17:0 (+O)	FA 20:4 (+O)	NA	NA	NA	NA	NA	NA	NA	0.050889	NA	NA	NA	NA	NA	NA	NA	NA	NA	NA	NA	NA	NA	NA	NA	0.0357324	NA	NA	NA	NA	NA	NA	NA	NA
PE 16:0_22:6	PE	762.508	NA	H73 C43 N1 O8 P1	NA	-H+	Glycerophospholipid	negative	[PE 16:0_22:6 -H]-	FA 16:0 (+O)	FA 22:6 (+O)	NA	0.173011	0.12891	0.118227	0.132807	0.142283	0.0943524	0.250733	0.228674	0.225399	0.354381	0.143557	0.130089	0.055773	0.0902229	0.278327	0.242086	0.256386	0.110562	0.11696	0.128726	0.0712617	0.0688318	0.284761	0.312624	0.318346	0.0758722	0.18592	0.108557	0.108549	0.19594	0.244245
PE 16:0_22:5	PE	764.524	NA	H75 C43 N1 O8 P1	NA	-H+	Glycerophospholipid	negative	[PE 16:0_22:5 -H]-	FA 16:0 (+O)	FA 22:5 (+O)	NA	0.442348	0.413302	0.451323	0.423113	0.300255	0.254392	0.535325	0.498477	0.748677	0.904679	0.638734	0.312996	0.204966	0.310013	0.623953	0.545963	0.694657	0.411219	0.321097	0.267197	0.187595	0.141068	0.415204	0.392836	0.550094	0.210461	0.391787	0.209431	0.18896	0.463712	0.421426
PE 18:1_20:4	PE	764.524	NA	H75 C43 N1 O8 P1	NA	-H+	Glycerophospholipid	negative	[PE 18:1_20:4 -H]-	FA 18:1 (+O)	FA 20:4 (+O)	NA	0.243489	0.17402	0.189405	0.158293	0.15851	0.12058	0.295472	0.310456	0.32285	0.421532	0.181953	0.192771	0.0561981	0.0948033	0.380567	0.330064	0.288879	0.119784	0.121129	0.130649	0.076957	0.0667968	0.257706	0.281033	0.215705	0.0884632	0.161033	0.107704	0.117829	0.284996	0.28217
PE 16:0_22:4	PE	766.539	NA	H77 C43 N1 O8 P1	NA	-H+	Glycerophospholipid	negative	[PE 16:0_22:4 -H]-	FA 16:0 (+O)	FA 22:4 (+O)	NA	0.734609	0.602358	0.584475	0.619598	0.601857	0.443883	NA	0.864979	0.885889	1.37029	0.964682	0.765142	0.452414	0.632024	1.45673	1.09876	1.11104	0.5799	0.668138	0.448823	0.368507	0.329355	0.802642	1.06468	1.0206	0.399757	0.80216	0.534124	0.700017	0.930315	1.19155
PE 18:0_20:4	PE	766.539	NA	H77 C43 N1 O8 P1	NA	-H+	Glycerophospholipid	negative	[PE 18:0_20:4 -H]-	FA 18:0 (+O)	FA 20:4 (+O)	NA	1.77091	1.22003	1.0875	1.15869	1.06601	0.776397	2.08688	1.82327	1.96514	3.67426	1.3947	1.07103	0.347732	0.669799	2.68788	1.88215	2.40837	1.00511	0.983297	1.14688	0.627583	0.449688	2.4691	2.59022	2.30332	0.501765	1.55869	0.901554	1.25994	2.22705	2.15457
PE 16:0_22:3	PE	768.555	NA	H79 C43 N1 O8 P1	NA	-H+	Glycerophospholipid	negative	[PE 16:0_22:3 -H]-	FA 16:0 (+O)	FA 22:3 (+O)	NA	1.09488	1.01306	1.22796	NA	NA	0.757402	1.30509	1.2977	2.15475	2.46981	NA	NA	NA	NA	2.21155	NA	1.62423	1.06435	NA	0.898452	0.69109	NA	1.17054	1.80126	2.52944	NA	1.03288	1.08345	1.29466	1.65538	1.34962
PE 18:0_20:3	PE	768.555	NA	H79 C43 N1 O8 P1	NA	-H+	Glycerophospholipid	negative	[PE 18:0_20:3 -H]-	FA 18:0 (+O)	FA 20:3 (+O)	NA	0.0769953	0.063101	0.0603173	0.0662372	0.0473392	0.0355805	0.126872	0.0874454	0.110408	0.169239	0.0613781	0.0511612	NA	NA	0.173705	0.0991249	0.103653	0.061149	0.0461804	0.063284	0.0296791	0.0201685	0.117289	0.128436	0.135071	0.0211438	0.0670554	0.0408846	0.066433	0.124483	0.100077
PE 18:1_20:1	PE	770.571	NA	H81 C43 N1 O8 P1	NA	-H+	Glycerophospholipid	negative	[PE 18:1_20:1 -H]-	FA 18:1 (+O)	FA 20:1 (+O)	NA	0.0303455	0.0311492	0.0311156	NA	0.0164021	0.0157657	0.0422061	0.0417281	0.0592988	0.0711408	0.0201286	NA	NA	NA	0.0578332	0.0398682	0.0600593	NA	NA	0.0268771	0.0151713	NA	0.0433099	0.0637843	0.0755153	0.0130743	0.033182	NA	NA	0.0549577	0.0456597
PE 18:0_20:2	PE	770.571	NA	H81 C43 N1 O8 P1	NA	-H+	Glycerophospholipid	negative	[PE 18:0_20:2 -H]-	FA 18:0 (+O)	FA 20:2 (+O)	NA	0.0223603	0.0225411	0.0313858	NA	0.0145791	0.015733	0.0373966	0.0265997	0.042195	0.0348754	0.0239411	NA	NA	NA	0.0375236	0.028325	0.0376696	NA	NA	0.0177518	0.0129188	NA	0.0242401	0.0358563	0.0526416	0.0137749	0.0285604	NA	NA	0.0312743	0.0265525
PE 18:1_20:0	PE	772.586	NA	H83 C43 N1 O8 P1	NA	-H+	Glycerophospholipid	negative	[PE 18:1_20:0 -H]-	FA 18:1 (+O)	FA 20:0 (+O)	NA	NA	NA	NA	NA	NA	NA	0.0264201	NA	0.0591322	0.0856063	NA	NA	NA	NA	NA	NA	0.0564364	NA	NA	NA	NA	NA	0.0197072	NA	NA	NA	0.027888	NA	NA	NA	NA
PE 18:0_20:1	PE	772.586	NA	H83 C43 N1 O8 P1	NA	-H+	Glycerophospholipid	negative	[PE 18:0_20:1 -H]-	FA 18:0 (+O)	FA 20:1 (+O)	NA	NA	NA	NA	NA	NA	NA	0.0357503	NA	0.0567854	0.0649881	NA	NA	NA	NA	NA	NA	0.0594977	NA	NA	NA	NA	NA	0.0410751	NA	NA	NA	0.0330908	NA	NA	NA	NA
PE 18:2_22:6	PE	786.508	NA	H73 C45 N1 O8 P1	NA	-H+	Glycerophospholipid	negative	[PE 18:2_22:6 -H]-	FA 18:2 (+O)	FA 22:6 (+O)	NA	NA	0.0282921	NA	NA	NA	NA	NA	0.117126	NA	NA	NA	NA	NA	NA	0.183298	NA	NA	NA	NA	NA	NA	NA	0.182875	NA	NA	NA	NA	NA	NA	NA	NA
PE 20:4_20:4	PE	786.508	NA	H73 C45 N1 O8 P1	NA	-H+	Glycerophospholipid	negative	[PE 20:4_20:4 -H]-	FA 20:4 (+O)	FA 20:4 (+O)	NA	NA	0.011481	NA	NA	NA	NA	NA	0.023584	NA	NA	NA	NA	NA	NA	0.0267166	NA	NA	NA	NA	NA	NA	NA	0.0211859	NA	NA	NA	NA	NA	NA	NA	NA
PE 18:2_22:5	PE	788.524	NA	H75 C45 N1 O8 P1	NA	-H+	Glycerophospholipid	negative	[PE 18:2_22:5 -H]-	FA 18:2 (+O)	FA 22:5 (+O)	NA	0.056937	0.0401915	0.0430457	0.0421923	0.0247755	0.0269725	0.065169	NA	0.0769294	0.107801	0.0644662	0.0328412	NA	0.0350887	0.0614993	0.0455273	0.0792809	0.0432378	0.0447195	0.0274912	0.01776	0.0146432	NA	NA	0.095621	0.0222397	0.0480819	0.021696	NA	0.0581663	NA
PE 18:1_22:6	PE	788.524	NA	H75 C45 N1 O8 P1	NA	-H+	Glycerophospholipid	negative	[PE 18:1_22:6 -H]-	FA 18:1 (+O)	FA 22:6 (+O)	NA	0.193479	0.111905	0.165011	0.278843	0.256772	0.215908	0.493213	0.459579	0.390151	0.48146	0.166852	0.348236	NA	0.156061	0.542068	0.595764	0.259654	0.120751	0.142463	0.262329	0.144444	0.0949745	0.587823	0.654154	0.228943	0.0778502	0.213702	0.171712	0.203077	0.338744	0.488081
PE 18:1_22:4	PE	792.556	NA	H79 C45 N1 O8 P1	NA	-H+	Glycerophospholipid	negative	[PE 18:1_22:4 -H]-	FA 18:1 (+O)	FA 22:4 (+O)	NA	0.159373	0.131808	0.126758	0.101716	0.101323	0.0783617	0.198118	0.186547	0.183093	0.277816	0.115877	0.127174	NA	NA	0.24864	0.22688	0.226965	0.0925209	0.097041	0.100049	0.0606034	0.0345516	0.188381	0.25179	0.196615	NA	0.141217	0.0812276	0.130162	0.265245	0.257846
PE 18:0_22:5	PE	792.556	NA	H79 C45 N1 O8 P1	NA	-H+	Glycerophospholipid	negative	[PE 18:0_22:5 -H]-	FA 18:0 (+O)	FA 22:5 (+O)	NA	0.185475	0.132897	0.121039	0.122385	0.113582	0.109692	0.302093	0.184386	0.191285	0.329917	0.125106	0.113532	NA	NA	0.227877	0.235374	0.21396	0.121337	0.10154	0.115713	0.0619734	0.0390788	0.253165	0.271129	0.192025	NA	0.140283	0.0736862	0.116979	0.237303	0.231148
PE 18:1_22:3	PE	794.571	NA	H81 C45 N1 O8 P1	NA	-H+	Glycerophospholipid	negative	[PE 18:1_22:3 -H]-	FA 18:1 (+O)	FA 22:3 (+O)	NA	0.685707	0.436113	0.658647	0.548592	0.445475	0.472442	0.82998	0.742564	0.960996	1.11344	0.781459	1.00411	0.339964	0.459014	1.11406	0.919667	1.03962	0.450667	0.593461	0.501534	0.324916	0.321247	0.714102	1.2825	0.870323	0.343059	0.744506	0.416883	0.702011	0.878071	1.33424
PE 18:0_22:4	PE	794.571	NA	H81 C45 N1 O8 P1	NA	-H+	Glycerophospholipid	negative	[PE 18:0_22:4 -H]-	FA 18:0 (+O)	FA 22:4 (+O)	NA	0.518904	0.323072	0.419527	0.336333	0.266699	0.264203	0.840348	0.464446	0.664921	0.832706	0.384994	0.390004	0.0992721	0.155501	0.54602	0.466608	0.713698	0.251909	0.314223	0.306603	0.137886	0.11132	0.489642	0.678129	0.459939	0.121599	0.485231	0.187622	0.205911	0.486391	0.547826
PE 20:4_20:0	PE	794.571	NA	H81 C45 N1 O8 P1	NA	-H+	Glycerophospholipid	negative	[PE 20:4_20:0 -H]-	FA 20:4 (+O)	FA 20:0 (+O)	NA	NA	NA	0.0826483	0.0790637	NA	NA	NA	NA	NA	NA	0.0884276	0.0738132	0.0263907	0.0433313	NA	NA	NA	NA	NA	NA	NA	NA	NA	NA	NA	0.0304024	NA	NA	NA	NA	NA
PE 20:4_22:1	PE	820.586	NA	H83 C47 N1 O8 P1	NA	-H+	Glycerophospholipid	negative	[PE 20:4_22:1 -H]-	FA 20:4 (+O)	FA 22:1 (+O)	NA	0.0393309	NA	0.0323045	NA	0.0419608	0.0218127	0.068913	0.060379	0.0563116	0.0726902	NA	0.022404	NA	NA	0.0622103	0.0698809	0.0444699	0.0195331	NA	NA	NA	0.00727364	0.0460295	0.0520627	0.0428588	0.0108478	0.0297796	0.0226291	NA	NA	NA
PE 20:1_22:4	PE	820.586	NA	H83 C47 N1 O8 P1	NA	-H+	Glycerophospholipid	negative	[PE 20:1_22:4 -H]-	FA 20:1 (+O)	FA 22:4 (+O)	NA	0.00278484	NA	0.00584032	NA	0.0067587	0.00415795	0.00820161	0.00722559	0.0168753	0.0131772	NA	NA	NA	NA	0.0071664	0.00770807	0.0141622	NA	NA	NA	NA	NA	0.00664233	0.0159525	0.0127227	NA	NA	0.0024495	NA	NA	NA
PE 20:4_22:0	PE	822.603	NA	H85 C47 N1 O8 P1	NA	-H+	Glycerophospholipid	negative	[PE 20:4_22:0 -H]-	FA 20:4 (+O)	FA 22:0 (+O)	NA	NA	NA	NA	NA	NA	NA	0.0588881	NA	0.0538636	0.0782581	NA	NA	NA	NA	0.0667975	NA	NA	NA	NA	NA	NA	NA	0.0482377	NA	NA	NA	NA	NA	NA	NA	0.0661907
PG 14:3_16:0	PG	687.422	NA	H64 C36 O10 P1	NA	-H+	Glycerophospholipid	negative	[PG 14:3_16:0 -H]-	FA 14:3 (+O)	FA 16:0 (+O)	NA	0.0507192	0.0352498	0.0654153	NA	0.0578397	0.0419419	NA	NA	0.0753237	NA	NA	NA	NA	NA	0.121117	0.11688	0.053982	NA	0.0504287	0.0476464	0.0186886	NA	NA	0.123181	NA	NA	0.0591712	0.0441439	0.0369472	NA	NA
PG 14:0_16:0	PG	693.471	NA	H70 C36 O10 P1	NA	-H+	Glycerophospholipid	negative	[PG 14:0_16:0 -H]-	FA 14:0 (+O)	FA 16:0 (+O)	NA	NA	NA	NA	NA	0.0528444	0.0506662	0.0579856	0.0668743	NA	NA	NA	NA	NA	NA	0.052009	0.0488065	NA	NA	NA	NA	NA	NA	NA	NA	NA	NA	NA	NA	NA	NA	NA
PG 16:1_16:0	PG	719.487	NA	H72 C38 O10 P1	NA	-H+	Glycerophospholipid	negative	[PG 16:1_16:0 -H]-	FA 16:1 (+O)	FA 16:0 (+O)	NA	0.146712	0.103687	0.160419	0.147198	0.167642	0.152441	0.181536	0.224009	0.150708	NA	0.157829	0.130785	0.074817	0.102469	0.158966	0.176796	0.106979	0.0644493	0.118728	0.0508519	0.0418123	0.0427447	0.0713932	0.0817862	NA	NA	0.0522696	NA	NA	0.0745496	0.0563346
PG 16:0_16:0	PG	721.502	NA	H74 C38 O10 P1	NA	-H+	Glycerophospholipid	negative	[PG 16:0_16:0 -H]-	FA 16:0 (+O)	FA 16:0 (+O)	NA	0.436031	0.492962	0.646077	0.47508	0.438906	0.451506	0.402124	0.557043	0.390782	0.466504	0.490137	0.283985	0.248875	0.361066	0.36751	0.39543	0.368677	0.23547	0.391187	0.256487	0.185228	0.194932	0.256668	0.357576	0.15639	0.140654	0.200031	0.131204	0.0976053	0.168846	0.17368
PG 16:0_18:3	PG	743.487	NA	H72 C40 O10 P1	NA	-H+	Glycerophospholipid	negative	[PG 16:0_18:3 -H]-	FA 16:0 (+O)	FA 18:3 (+O)	NA	0.0161799	0.0201252	0.0238882	NA	0.0229648	0.0211647	NA	0.0332148	NA	NA	NA	NA	NA	NA	0.0208041	0.0269788	NA	NA	NA	0.0116589	0.00835895	NA	0.0154886	0.0151433	NA	NA	NA	NA	NA	NA	NA
PG 16:0_18:2	PG	745.502	NA	H74 C40 O10 P1	NA	-H+	Glycerophospholipid	negative	[PG 16:0_18:2 -H]-	FA 16:0 (+O)	FA 18:2 (+O)	NA	1.08746	0.93681	1.1072	0.874676	0.869174	0.892359	1.04087	1.20825	1.3129	1.56985	1.27644	0.712262	0.458566	0.910799	1.00809	1.32631	0.976474	0.53941	0.752784	0.591507	0.385908	0.366719	0.755539	0.640287	0.395127	0.294195	0.554222	0.330005	0.202113	0.453448	0.405484
PG 16:0_18:1	PG	747.518	NA	H76 C40 O10 P1	NA	-H+	Glycerophospholipid	negative	[PG 16:0_18:1 -H]-	FA 16:0 (+O)	FA 18:1 (+O)	NA	0.939956	1.13705	1.3249	1.08133	0.860067	0.905506	1.12903	1.41986	1.54485	2.31769	1.62297	0.998194	0.624921	1.06437	1.22107	1.42558	1.25208	0.641098	0.929888	0.739029	0.493065	0.557787	1.01536	0.999828	0.740978	0.458444	0.833026	0.452774	0.408451	0.77323	0.713465
PG 16:0_20:4	PG	769.503	NA	H74 C42 O10 P1	NA	-H+	Glycerophospholipid	negative	[PG 16:0_20:4 -H]-	FA 16:0 (+O)	FA 20:4 (+O)	NA	NA	NA	0.237439	0.192491	NA	0.14997	NA	0.245571	0.14385	NA	0.226946	0.139735	0.113508	0.237024	NA	0.194403	0.154339	NA	0.121388	0.13387	0.0889188	0.0560297	0.166117	0.183324	0.090068	NA	NA	NA	NA	NA	NA
PG 18:2_18:1	PG	771.518	NA	H76 C42 O10 P1	NA	-H+	Glycerophospholipid	negative	[PG 18:2_18:1 -H]-	FA 18:2 (+O)	FA 18:1 (+O)	NA	0.0619501	0.0765534	0.0688944	0.0729045	0.0718152	0.0696631	0.10374	0.101569	0.0997042	0.0972207	0.0648011	0.0692434	0.0449111	0.0658647	0.097376	0.114214	0.0970073	0.072891	0.0742268	0.0843517	0.0622065	0.0449062	0.130694	0.130715	0.0777934	0.0406004	0.0595062	0.0493256	0.0479168	0.107244	0.0808209
PG 18:2_18:0	PG	773.533	NA	H78 C42 O10 P1	NA	-H+	Glycerophospholipid	negative	[PG 18:2_18:0 -H]-	FA 18:2 (+O)	FA 18:0 (+O)	NA	NA	NA	NA	NA	0.0604084	0.054051	0.0774934	0.0761281	NA	NA	NA	NA	NA	NA	0.0741663	0.0758685	NA	NA	NA	NA	NA	NA	0.0694175	0.0696687	NA	NA	NA	NA	NA	NA	NA
PG 18:1_18:1	PG	773.533	NA	H78 C42 O10 P1	NA	-H+	Glycerophospholipid	negative	[PG 18:1_18:1 -H]-	FA 18:1 (+O)	FA 18:1 (+O)	NA	0.0466951	0.0741018	0.050241	0.0691182	0.0572561	0.0474771	0.0779915	0.0968458	0.0552175	0.0760061	0.0536123	0.0512167	0.034199	0.0487791	0.0780939	0.0964986	0.0815733	0.0600782	0.0674753	0.0800461	0.0466977	0.0357095	0.0981143	0.122417	0.0470263	0.0351286	0.0433173	0.0409674	0.0571966	0.0811297	0.0665325
PG 18:1_18:0	PG	775.548	NA	H80 C42 O10 P1	NA	-H+	Glycerophospholipid	negative	[PG 18:1_18:0 -H]-	FA 18:1 (+O)	FA 18:0 (+O)	NA	0.0829627	NA	NA	NA	0.0388392	NA	0.0672609	NA	0.0933967	0.0914368	0.0734846	NA	NA	NA	0.0728268	0.0841539	NA	0.0430166	0.0651102	0.0530202	0.0386823	NA	0.0926614	NA	NA	0.0370312	NA	0.040698	NA	0.0672316	NA
PG 16:0_22:4	PG	797.534	NA	H78 C44 O10 P1	NA	-H+	Glycerophospholipid	negative	[PG 16:0_22:4 -H]-	FA 16:0 (+O)	FA 22:4 (+O)	NA	NA	NA	NA	NA	0.0877617	0.0816958	0.089517	0.101345	NA	NA	NA	NA	NA	NA	0.113739	0.10944	NA	NA	NA	NA	NA	NA	0.0939984	0.108728	NA	NA	NA	NA	NA	NA	NA
PG 18:2_20:2	PG	797.534	NA	H78 C44 O10 P1	NA	-H+	Glycerophospholipid	negative	[PG 18:2_20:2 -H]-	FA 18:2 (+O)	FA 20:2 (+O)	NA	0.0181139	NA	NA	NA	NA	NA	0.029245	0.0336788	0.02809	NA	NA	0.0122319	NA	NA	0.0256125	0.0228339	NA	0.01227	NA	NA	NA	NA	NA	NA	0.0188046	NA	0.0159012	NA	0.00545342	0.0140645	0.0138259
PG 18:0_20:4	PG	797.534	NA	H78 C44 O10 P1	NA	-H+	Glycerophospholipid	negative	[PG 18:0_20:4 -H]-	FA 18:0 (+O)	FA 20:4 (+O)	NA	0.059542	0.073829	0.0895897	0.0842693	0.0809846	0.0809999	0.0650316	0.101313	0.0997912	0.0584487	0.061765	NA	NA	NA	0.101477	0.0901261	0.08158	0.0512436	0.0707811	0.0685336	0.0413689	0.0324533	0.116406	0.103446	0.0660831	0.035207	0.0598967	0.0251858	0.0364881	0.0513485	0.0165755
PG 18:2_22:5	PG	819.518	NA	H76 C46 O10 P1	NA	-H+	Glycerophospholipid	negative	[PG 18:2_22:5 -H]-	FA 18:2 (+O)	FA 22:5 (+O)	NA	NA	0.0366663	NA	NA	0.0458337	0.0420937	0.0506092	0.0569289	0.0595801	0.0490353	0.0776111	NA	0.0185905	NA	0.049402	0.0675241	0.0461232	NA	0.0324514	0.0257472	0.0171115	NA	0.0343309	0.0388775	0.0350203	0.0229497	0.0304428	0.0236888	0.0121429	0.0217251	0.0296345
PG 18:1_22:6	PG	819.518	NA	H76 C46 O10 P1	NA	-H+	Glycerophospholipid	negative	[PG 18:1_22:6 -H]-	FA 18:1 (+O)	FA 22:6 (+O)	NA	NA	0.0315	NA	NA	NA	0.0192401	0.0596543	0.0898765	NA	NA	0.0387753	NA	0.0169509	NA	0.0499166	0.0619431	0.0656157	NA	NA	0.0276472	0.0390874	NA	0.0480606	0.0844942	0.187034	0.0335085	0.0191082	0.0204189	0.0362051	0.048342	0.0304004
PG 18:1_22:5	PG	821.534	NA	H78 C46 O10 P1	NA	-H+	Glycerophospholipid	negative	[PG 18:1_22:5 -H]-	FA 18:1 (+O)	FA 22:5 (+O)	NA	NA	0.0324458	NA	NA	0.0188837	0.0239331	0.0256377	0.0546922	0.0318665	NA	NA	NA	NA	NA	NA	0.0210655	0.0273369	NA	0.0361857	NA	0.0110103	NA	0.0265508	NA	NA	0.0270613	NA	NA	NA	0.0132678	NA
PI 14:0_18:1	PI	807.502	NA	H76 C41 O13 P1	NA	-H+	Glycerophospholipid	negative	[PI 14:0_18:1 -H]-	FA 14:0 (+O)	FA 18:1 (+O)	PI(241)	NA	NA	NA	NA	NA	0.00378633	NA	0.0110741	NA	0.027447	NA	NA	NA	NA	NA	NA	0.0267817	NA	NA	NA	NA	NA	NA	NA	NA	NA	NA	NA	NA	0.00139404	0.00197499
PI 16:1_18:0	PI	835.533	NA	H80 C43 O13 P1	NA	-H+	Glycerophospholipid	negative	[PI 16:1_18:0 -H]-	FA 16:1 (+O)	FA 18:0 (+O)	PI(241)	NA	NA	0.098719	NA	NA	NA	NA	0.113688	NA	NA	NA	0.0901713	NA	NA	NA	0.0923444	0.10218	NA	NA	NA	NA	NA	0.0994479	0.0740586	NA	NA	NA	NA	NA	NA	NA
PI 16:0_18:1	PI	835.533	NA	H80 C43 O13 P1	NA	-H+	Glycerophospholipid	negative	[PI 16:0_18:1 -H]-	FA 16:0 (+O)	FA 18:1 (+O)	PI(241)	0.222213	0.145572	0.248921	NA	NA	0.109203	0.231311	0.213977	0.287243	0.344535	NA	0.146087	0.147475	NA	0.234785	NA	0.216854	NA	NA	NA	0.109133	NA	0.227806	0.239982	0.2739	NA	NA	0.131713	0.16689	0.241038	0.210331
PI 16:1_20:4	PI	855.503	NA	H76 C45 O13 P1	NA	-H+	Glycerophospholipid	negative	[PI 16:1_20:4 -H]-	FA 16:1 (+O)	FA 20:4 (+O)	PI(241)	NA	NA	NA	NA	NA	NA	0.0120229	0.0175521	NA	NA	NA	NA	NA	NA	NA	0.0171546	NA	NA	NA	NA	0.00369702	NA	0.0146496	0.00883571	NA	NA	NA	NA	NA	NA	0.0121504
PI 16:0_20:4	PI	857.519	NA	H78 C45 O13 P1	NA	-H+	Glycerophospholipid	negative	[PI 16:0_20:4 -H]-	FA 16:0 (+O)	FA 20:4 (+O)	PI(241)	0.890764	0.415961	0.708606	0.620227	0.649388	0.601485	1.23853	1.07123	1.63734	1.8836	0.79853	0.878077	0.459967	0.546445	1.14408	1.44744	0.915481	0.484373	0.542667	0.587263	0.388304	0.221669	1.24643	1.01939	0.782498	0.364697	0.689508	0.532999	0.583415	1.18156	1.11514
PI 16:0_20:3	PI	859.535	NA	H80 C45 O13 P1	NA	-H+	Glycerophospholipid	negative	[PI 16:0_20:3 -H]-	FA 16:0 (+O)	FA 20:3 (+O)	PI(241)	0.0720791	NA	0.107138	NA	0.0617753	0.0535188	0.115453	0.0874348	0.139122	0.21487	NA	NA	NA	NA	0.133798	0.138518	NA	NA	NA	0.0528166	0.0445671	NA	0.0780628	0.0984921	NA	NA	NA	0.0428534	0.0579722	0.0886253	0.0933925
PI 18:2_18:1	PI	859.535	NA	H80 C45 O13 P1	NA	-H+	Glycerophospholipid	negative	[PI 18:2_18:1 -H]-	FA 18:2 (+O)	FA 18:1 (+O)	PI(241)	NA	NA	NA	NA	0.111119	0.0875815	0.163542	0.179062	NA	0.249666	NA	NA	NA	NA	0.155623	0.205613	NA	NA	NA	0.110289	NA	NA	0.15646	0.183804	NA	NA	NA	NA	NA	0.13846	0.141299
PI 18:1_18:1	PI	861.55	NA	H82 C45 O13 P1	NA	-H+	Glycerophospholipid	negative	[PI 18:1_18:1 -H]-	FA 18:1 (+O)	FA 18:1 (+O)	PI(241)	0.0653804	0.048329	0.0394413	0.0335358	0.0489871	0.0445855	0.0648071	0.100609	0.099193	0.157764	0.0563271	0.053477	0.0227257	0.0133749	0.0785539	0.116949	0.116726	0.0551246	0.0500716	0.0588395	0.0366103	0.0187169	0.0770613	0.140302	0.0975513	0.0259963	0.0559292	0.0334558	0.0560214	0.113156	0.0985935
PI 18:1_18:0	PI	863.566	NA	H84 C45 O13 P1	NA	-H+	Glycerophospholipid	negative	[PI 18:1_18:0 -H]-	FA 18:1 (+O)	FA 18:0 (+O)	PI(241)	0.122842	NA	NA	NA	NA	0.0506826	0.0924251	0.0895745	NA	0.218666	NA	NA	NA	NA	0.0836466	0.0985872	NA	NA	NA	0.0655952	NA	NA	0.092624	0.0941739	NA	NA	NA	0.0505516	0.0598362	0.109906	0.079559
PI 15:0_22:4	PI	871.535	NA	H80 C46 O13 P1	NA	-H+	Glycerophospholipid	negative	[PI 15:0_22:4 -H]-	FA 15:0 (+O)	FA 22:4 (+O)	PI(241)	NA	NA	NA	NA	NA	0.00982315	NA	0.0154443	NA	0.0233487	NA	NA	NA	NA	0.0153739	NA	0.0194947	NA	NA	NA	NA	NA	0.0158952	0.0160918	NA	NA	NA	NA	NA	NA	0.020567
PI 17:0_20:4	PI	871.535	NA	H80 C46 O13 P1	NA	-H+	Glycerophospholipid	negative	[PI 17:0_20:4 -H]-	FA 17:0 (+O)	FA 20:4 (+O)	PI(241)	NA	NA	NA	NA	NA	NA	0.0980357	0.0770069	NA	NA	NA	NA	NA	NA	NA	NA	0.0568481	NA	NA	NA	NA	NA	0.0965183	NA	NA	NA	NA	NA	NA	0.0646262	0.0557372
PI 16:0_22:6	PI	881.519	NA	H78 C47 O13 P1	NA	-H+	Glycerophospholipid	negative	[PI 16:0_22:6 -H]-	FA 16:0 (+O)	FA 22:6 (+O)	PI(241)	NA	NA	NA	NA	0.160989	0.16662	0.279765	0.247324	NA	0.527241	NA	0.270298	NA	NA	0.316127	0.409048	NA	NA	NA	0.180913	0.136055	NA	0.249854	0.22649	NA	NA	0.246668	0.188574	0.164333	0.347089	0.380011
PI 16:0_22:5	PI	883.535	NA	H80 C47 O13 P1	NA	-H+	Glycerophospholipid	negative	[PI 16:0_22:5 -H]-	FA 16:0 (+O)	FA 22:5 (+O)	PI(241)	NA	NA	NA	NA	NA	NA	NA	NA	NA	NA	NA	0.112932	NA	NA	NA	NA	NA	NA	NA	NA	NA	NA	NA	NA	NA	NA	NA	NA	0.105622	NA	NA
PI 18:1_20:4	PI	883.535	NA	H80 C47 O13 P1	NA	-H+	Glycerophospholipid	negative	[PI 18:1_20:4 -H]-	FA 18:1 (+O)	FA 20:4 (+O)	PI(241)	0.419144	0.295495	0.366073	0.316864	0.315926	0.341036	0.732708	0.707684	0.76868	1.05582	0.417103	0.468867	0.140132	0.207893	0.686726	0.786109	0.572237	0.300094	0.271037	0.273174	0.184133	0.114536	0.649416	0.649885	0.394061	0.131871	0.331324	0.202743	0.266516	0.686987	0.561817
PI 18:0_20:4	PI	885.551	NA	H82 C47 O13 P1	NA	-H+	Glycerophospholipid	negative	[PI 18:0_20:4 -H]-	FA 18:0 (+O)	FA 20:4 (+O)	PI(241)	4.26528	2.17298	3.80767	2.6658	2.62155	2.4199	5.53295	4.49876	6.1513	9.84992	3.38062	3.79838	1.44512	1.68646	4.45157	4.78382	4.16716	2.56736	2.16462	2.32166	1.58278	1.16945	4.90611	4.25581	3.53823	1.25246	2.8497	1.88194	2.22708	4.78338	4.14025
PI 18:0_20:3	PI	887.566	NA	H84 C47 O13 P1	NA	-H+	Glycerophospholipid	negative	[PI 18:0_20:3 -H]-	FA 18:0 (+O)	FA 20:3 (+O)	PI(241)	0.165979	0.112066	0.236529	0.153939	0.136144	0.117976	0.317888	0.229198	NA	0.754035	0.175812	0.149442	NA	NA	0.337227	0.341737	0.19735	0.175663	0.126328	0.16468	0.108285	NA	0.26759	0.366081	0.120992	0.0622833	0.184232	0.121021	0.143372	0.27437	0.268189
PI 18:1_22:5	PI	909.55	NA	H82 C49 O13 P1	NA	-H+	Glycerophospholipid	negative	[PI 18:1_22:5 -H]-	FA 18:1 (+O)	FA 22:5 (+O)	PI(241)	0.0483555	0.0274796	0.0371615	0.0307007	NA	NA	NA	NA	NA	0.0801157	NA	NA	NA	0.0149868	0.0538018	NA	0.0588635	0.0214039	NA	NA	NA	0.00827626	NA	NA	NA	NA	0.0411693	NA	NA	NA	NA
PI 18:0_22:6	PI	909.55	NA	H82 C49 O13 P1	NA	-H+	Glycerophospholipid	negative	[PI 18:0_22:6 -H]-	FA 18:0 (+O)	FA 22:6 (+O)	PI(241)	NA	NA	NA	NA	NA	NA	0.157199	NA	NA	NA	NA	NA	NA	NA	0.160732	0.204037	NA	NA	NA	NA	NA	NA	0.157257	0.159051	NA	NA	NA	0.103075	NA	0.150939	0.207121
PI 20:4_20:2	PI	909.55	NA	H82 C49 O13 P1	NA	-H+	Glycerophospholipid	negative	[PI 20:4_20:2 -H]-	FA 20:4 (+O)	FA 20:2 (+O)	PI(241)	NA	NA	0.0268451	NA	0.0335502	NA	NA	NA	0.0628983	0.0795635	NA	0.035602	NA	0.0209265	0.0495839	NA	0.0521288	0.0262398	NA	0.0274309	NA	NA	NA	NA	NA	NA	NA	NA	NA	NA	NA
PI 18:1_22:4	PI	911.566	NA	H84 C49 O13 P1	NA	-H+	Glycerophospholipid	negative	[PI 18:1_22:4 -H]-	FA 18:1 (+O)	FA 22:4 (+O)	PI(241)	0.03628	0.0259175	0.049303	0.034741	0.0386728	0.0306997	0.0622928	0.0639165	0.100417	0.111104	0.0421266	0.0421495	NA	NA	0.0589852	0.0883838	0.0638103	0.0314867	0.0358333	0.0303747	0.0157433	NA	0.0588527	0.0637651	0.0547939	0.0153503	0.0312706	0.0254112	0.0289489	0.0593909	0.0525829
PI 18:0_22:5	PI	911.566	NA	H84 C49 O13 P1	NA	-H+	Glycerophospholipid	negative	[PI 18:0_22:5 -H]-	FA 18:0 (+O)	FA 22:5 (+O)	PI(241)	NA	NA	NA	NA	NA	0.0550774	0.103311	0.102411	NA	0.245344	NA	NA	NA	NA	0.114681	0.140012	NA	NA	NA	NA	NA	NA	0.118214	0.116097	NA	NA	NA	0.0595868	0.0707272	0.107778	0.113343
PI 20:4_20:1	PI	911.566	NA	H84 C49 O13 P1	NA	-H+	Glycerophospholipid	negative	[PI 20:4_20:1 -H]-	FA 20:4 (+O)	FA 20:1 (+O)	PI(241)	0.0283005	0.0164739	0.0328465	0.0322313	0.0345525	0.027458	0.0474581	0.0500765	0.0683713	0.0777236	0.0291733	0.0307705	NA	NA	0.0531967	0.056708	0.0523757	0.0226315	0.0221973	0.0209932	0.0144592	NA	0.0552913	0.0580341	NA	0.00925375	0.0253081	0.0201426	0.0145597	0.0494048	0.0396781
PI 18:0_22:4	PI	913.582	NA	H86 C49 O13 P1	NA	-H+	Glycerophospholipid	negative	[PI 18:0_22:4 -H]-	FA 18:0 (+O)	FA 22:4 (+O)	PI(241)	0.131967	0.0844121	0.142847	0.136322	0.124266	0.125867	0.26001	0.179726	0.233586	0.385595	0.14843	0.104836	NA	NA	0.187162	0.221499	0.208483	0.123052	0.12052	0.123772	0.0724082	NA	0.195183	0.252937	0.117738	NA	0.131743	0.0703496	0.0932563	0.165366	0.166688
PI 20:4_20:0	PI	913.582	NA	H86 C49 O13 P1	NA	-H+	Glycerophospholipid	negative	[PI 20:4_20:0 -H]-	FA 20:4 (+O)	FA 20:0 (+O)	PI(241)	NA	NA	NA	NA	0.0154787	0.0171526	NA	0.0297883	NA	NA	0.0228648	0.0207514	NA	NA	NA	NA	0.040923	NA	0.0148326	0.0193331	0.0116258	NA	NA	NA	NA	NA	0.025398	0.015688	0.0136973	NA	0.025617
PS 16:0_16:1	PS	732.482	NA	H71 C38 N1 O10 P1	NA	-H+	Glycerophospholipid	negative	[PS 16:0_16:1 -H]-	FA 16:0 (+O)	FA 16:1 (+O)	-PS(87)	NA	NA	NA	NA	NA	NA	0.129042	0.106672	NA	NA	NA	NA	NA	NA	0.109158	0.0845584	NA	NA	NA	NA	0.0542127	NA	0.0938646	0.102405	NA	NA	NA	NA	NA	NA	0.0874568
PS 14:0_18:1	PS	732.482	NA	H71 C38 N1 O10 P1	NA	-H+	Glycerophospholipid	negative	[PS 14:0_18:1 -H]-	FA 14:0 (+O)	FA 18:1 (+O)	-PS(87)	NA	NA	NA	NA	NA	NA	0.0273208	NA	NA	NA	NA	NA	NA	NA	0.0323033	0.0169276	NA	NA	NA	NA	NA	NA	0.025203	0.0184319	NA	NA	NA	NA	NA	NA	NA
PS 16:0_16:0	PS	734.498	NA	H73 C38 N1 O10 P1	NA	-H+	Glycerophospholipid	negative	[PS 16:0_16:0 -H]-	FA 16:0 (+O)	FA 16:0 (+O)	-PS(87)	NA	NA	NA	NA	NA	0.0234052	0.0586167	0.0373111	NA	NA	NA	NA	NA	NA	0.0400487	0.0265746	0.288738	NA	NA	0.0706044	0.0350542	NA	0.0751167	0.0673778	NA	NA	NA	NA	0.0400915	NA	0.0516366
PS 16:0_18:2	PS	758.498	NA	H73 C40 N1 O10 P1	NA	-H+	Glycerophospholipid	negative	[PS 16:0_18:2 -H]-	FA 16:0 (+O)	FA 18:2 (+O)	-PS(87)	NA	NA	NA	NA	0.0637683	0.060371	0.102897	0.09416	NA	NA	NA	NA	NA	NA	0.116954	0.118706	NA	NA	NA	0.0979052	NA	NA	0.089026	0.0825578	NA	NA	NA	NA	0.0671798	0.0800225	0.104681
PS 16:1_18:1	PS	758.498	NA	H73 C40 N1 O10 P1	NA	-H+	Glycerophospholipid	negative	[PS 16:1_18:1 -H]-	FA 16:1 (+O)	FA 18:1 (+O)	-PS(87)	NA	NA	NA	0.0401474	0.0559522	0.0409383	0.0835802	0.0958576	0.145194	0.562742	NA	NA	NA	NA	0.100719	0.0997713	0.230654	NA	NA	0.0550958	0.0239986	NA	0.0814522	0.0585689	NA	NA	NA	0.031886	0.038157	0.0935133	0.086578
PS 16:0_18:1	PS	760.514	NA	H75 C40 N1 O10 P1	NA	-H+	Glycerophospholipid	negative	[PS 16:0_18:1 -H]-	FA 16:0 (+O)	FA 18:1 (+O)	-PS(87)	1.12416	0.252415	0.209939	0.174568	0.215152	0.158406	NA	NA	0.471488	1.14229	0.413655	NA	NA	0.135737	0.377589	0.310357	0.727289	0.275512	0.412621	0.243765	0.129356	0.10207	0.318416	0.340633	0.38534	0.108264	0.339399	0.137046	0.196122	0.323823	0.329303
PS 16:1_18:0	PS	760.514	NA	H75 C40 N1 O10 P1	NA	-H+	Glycerophospholipid	negative	[PS 16:1_18:0 -H]-	FA 16:1 (+O)	FA 18:0 (+O)	-PS(87)	0.927133	0.379929	0.288829	0.242172	0.327367	0.237903	0.363063	0.483729	0.625777	1.50842	0.409391	0.179975	NA	0.116881	0.472392	0.431207	0.833624	0.237193	0.336895	0.272742	0.120008	0.102845	0.350459	0.342747	0.298992	0.106743	0.35846	0.149575	0.162021	0.291893	0.311561
PS 16:0_18:0	PS	762.529	NA	H77 C40 N1 O10 P1	NA	-H+	Glycerophospholipid	negative	[PS 16:0_18:0 -H]-	FA 16:0 (+O)	FA 18:0 (+O)	-PS(87)	1.95367	1.10676	0.444875	0.244686	0.27924	0.189481	0.359871	0.374881	0.949687	3.16201	0.941303	0.212731	NA	0.207706	0.434244	0.367953	1.59402	0.440666	0.706208	0.303475	0.157927	0.171178	0.466676	0.38666	1.68026	0.25827	0.679329	0.202274	0.182344	0.454372	0.360212
PS 18:2_18:2	PS	782.498	NA	H73 C42 N1 O10 P1	NA	-H+	Glycerophospholipid	negative	[PS 18:2_18:2 -H]-	FA 18:2 (+O)	FA 18:2 (+O)	-PS(87)	NA	NA	NA	0.0103762	NA	NA	NA	NA	0.0327833	NA	NA	NA	NA	NA	NA	NA	0.0351245	NA	0.0276381	NA	NA	0.00618492	NA	NA	NA	0.0105628	NA	NA	NA	NA	NA
PS 16:0_20:4	PS	782.498	NA	H73 C42 N1 O10 P1	NA	-H+	Glycerophospholipid	negative	[PS 16:0_20:4 -H]-	FA 16:0 (+O)	FA 20:4 (+O)	-PS(87)	NA	NA	NA	0.170996	0.181117	0.160666	0.237551	0.271605	0.488251	1.7062	0.456888	0.169845	NA	0.196895	0.322239	0.290679	0.885745	NA	0.307891	0.203571	0.120981	NA	0.260157	0.242606	NA	0.121748	NA	0.145118	0.155374	0.319059	0.314937
PS 18:1_18:2	PS	784.513	NA	H75 C42 N1 O10 P1	NA	-H+	Glycerophospholipid	negative	[PS 18:1_18:2 -H]-	FA 18:1 (+O)	FA 18:2 (+O)	-PS(87)	NA	NA	NA	NA	0.0516679	0.0410139	0.0800428	0.0816703	NA	NA	NA	NA	NA	NA	0.0962987	0.0841627	NA	NA	NA	0.0467159	0.0239801	NA	0.0852523	0.0645799	NA	NA	NA	0.0316617	0.0355762	0.0821088	0.069456
PS 18:0_18:2	PS	786.529	NA	H77 C42 N1 O10 P1	NA	-H+	Glycerophospholipid	negative	[PS 18:0_18:2 -H]-	FA 18:0 (+O)	FA 18:2 (+O)	-PS(87)	1.96989	0.847118	0.472597	0.530076	0.644341	0.548806	0.966167	0.820753	1.64248	3.56407	1.01336	0.481988	0.277955	0.348164	1.12192	1.08683	1.83328	0.553301	0.873874	0.764112	0.362997	0.206768	1.04224	0.953035	1.18208	0.236344	0.910761	0.348348	0.43269	0.840317	0.892619
PS 18:1_18:1	PS	786.529	NA	H77 C42 N1 O10 P1	NA	-H+	Glycerophospholipid	negative	[PS 18:1_18:1 -H]-	FA 18:1 (+O)	FA 18:1 (+O)	-PS(87)	0.923989	0.210009	0.181438	0.123195	0.163924	0.139667	NA	0.228203	0.486837	1.44315	NA	0.149884	0.0642997	NA	0.286187	0.304934	0.64466	NA	0.226387	0.196985	NA	NA	NA	0.193508	0.285759	0.0715542	0.21351	NA	NA	0.230809	0.243758
PS 18:0_18:1	PS	788.545	Phosphatidylcholine_Precursor	H79 C42 N1 O10 P1	NA	-H+	Glycerophospholipid	negative	[PS 18:0_18:1 -H]-	FA 18:0 (+O)	FA 18:1 (+O)	-PS(87)	8.03904	2.67037	2.01398	1.86879	1.877	1.61298	2.65833	2.95751	5.80598	14.6463	3.84993	2.11083	0.706743	1.31556	3.15319	3.36673	4.97756	1.54344	2.83197	2.10789	1.0561	0.732844	3.41649	2.75366	3.36921	0.899937	2.66996	1.08568	1.19336	2.8775	2.65748
PS 18:1_20:4	PS	808.513	NA	H75 C44 N1 O10 P1	NA	-H+	Glycerophospholipid	negative	[PS 18:1_20:4 -H]-	FA 18:1 (+O)	FA 20:4 (+O)	-PS(87)	NA	0.225956	0.159732	0.107007	0.166815	0.118757	0.184957	0.267221	0.303433	0.796759	0.223535	0.114388	NA	0.0944115	0.224093	0.210371	0.399065	NA	0.199221	0.120868	0.070631	NA	0.194587	0.14722	NA	0.0512467	0.191922	0.0870582	0.0761687	0.212228	0.227249
PS 16:1_22:4	PS	808.513	NA	H75 C44 N1 O10 P1	NA	-H+	Glycerophospholipid	negative	[PS 16:1_22:4 -H]-	FA 16:1 (+O)	FA 22:4 (+O)	-PS(87)	NA	0.0687325	0.0527287	0.0375297	0.0744493	NA	NA	NA	0.105908	0.315231	0.0885359	NA	NA	NA	NA	NA	0.152572	NA	0.0632418	0.0401222	NA	NA	NA	NA	NA	NA	0.0548273	NA	NA	0.0670169	0.0977474
PS 18:0_20:4	PS	810.529	NA	H77 C44 N1 O10 P1	NA	-H+	Glycerophospholipid	negative	[PS 18:0_20:4 -H]-	FA 18:0 (+O)	FA 20:4 (+O)	-PS(87)	8.00286	3.26104	2.39155	2.06159	2.54687	1.92451	3.58026	3.89784	7.10051	16.6489	3.67626	2.03294	1.07989	1.69973	3.55933	3.5044	6.69001	1.82676	2.66837	1.88069	1.06562	0.816554	3.72329	2.71029	1.77543	0.941312	3.48317	1.2363	1.08083	3.0251	2.56351
PS 18:0_20:3	PS	812.545	NA	H79 C44 N1 O10 P1	NA	-H+	Glycerophospholipid	negative	[PS 18:0_20:3 -H]-	FA 18:0 (+O)	FA 20:3 (+O)	-PS(87)	2.07781	0.729538	0.599575	0.496315	0.630723	0.480309	0.814194	0.896018	1.34535	5.4003	0.909792	0.557522	0.19095	0.453292	0.983011	1.31	1.47359	0.415112	0.599119	0.569331	0.242595	0.191562	0.917255	0.721156	0.630943	0.153529	0.700057	0.262408	0.358146	0.602998	0.667698
PS 18:0_20:2	PS	814.56	Phosphatidylcholine_Precursor	H81 C44 N1 O10 P1	NA	-H+	Glycerophospholipid	negative	[PS 18:0_20:2 -H]-	FA 18:0 (+O)	FA 20:2 (+O)	-PS(87)	NA	NA	NA	0.107385	0.164235	0.106547	NA	NA	NA	NA	NA	0.114409	NA	NA	0.269608	0.205545	NA	NA	NA	NA	NA	NA	0.20156	NA	NA	NA	0.209608	NA	0.0627208	0.218053	NA
PS 18:2_20:0	PS	814.56	Phosphatidylcholine_Precursor	H81 C44 N1 O10 P1	NA	-H+	Glycerophospholipid	negative	[PS 18:2_20:0 -H]-	FA 18:2 (+O)	FA 20:0 (+O)	-PS(87)	1.12777	0.519953	0.210927	NA	0.126705	NA	NA	NA	0.396697	1.13044	0.470236	0.0887488	0.0509961	0.0961849	NA	NA	0.719918	0.230937	0.373615	NA	0.0658288	0.0619462	NA	NA	0.595984	0.109412	0.273141	0.0598026	0.0711924	0.232323	0.152227
PS 16:0_22:2	PS	814.56	Phosphatidylcholine_Precursor	H81 C44 N1 O10 P1	NA	-H+	Glycerophospholipid	negative	[PS 16:0_22:2 -H]-	FA 16:0 (+O)	FA 22:2 (+O)	-PS(87)	0.607537	0.386299	0.21244	NA	NA	NA	NA	NA	NA	NA	NA	NA	NA	0.100749	NA	NA	NA	NA	NA	NA	NA	NA	NA	NA	0.406174	NA	NA	0.0571517	NA	NA	NA
PS 16:1_22:1	PS	814.56	Phosphatidylcholine_Precursor	H81 C44 N1 O10 P1	NA	-H+	Glycerophospholipid	negative	[PS 16:1_22:1 -H]-	FA 16:1 (+O)	FA 22:1 (+O)	-PS(87)	0.861014	0.311235	NA	NA	NA	NA	NA	NA	NA	NA	NA	NA	0.0434755	0.0464095	NA	NA	NA	NA	NA	NA	NA	0.0473528	NA	NA	NA	NA	0.151014	NA	NA	NA	NA
PS 18:0_22:5	PS	836.546	NA	H79 C46 N1 O10 P1	NA	-H+	Glycerophospholipid	negative	[PS 18:0_22:5 -H]-	FA 18:0 (+O)	FA 22:5 (+O)	-PS(87)	2.18005	0.648477	0.477763	0.478167	0.716996	0.578403	1.05691	0.995456	1.32663	3.19558	1.22601	0.520798	0.221596	0.393949	1.04301	1.05585	1.72224	0.46478	0.563227	0.600212	0.258613	0.245158	1.04955	0.813727	0.778318	0.19438	0.741279	0.354305	0.43328	0.714005	0.845045
PS 18:0_22:4	PS	838.561	NA	H81 C46 N1 O10 P1	NA	-H+	Glycerophospholipid	negative	[PS 18:0_22:4 -H]-	FA 18:0 (+O)	FA 22:4 (+O)	-PS(87)	5.53087	1.8648	1.48933	1.26284	1.6872	1.40102	2.41307	2.40546	3.41763	8.81217	3.0149	1.19994	0.510843	0.986085	2.4929	2.6052	4.536	1.12327	1.53805	1.34122	0.66996	0.483688	2.72363	1.74345	1.41009	0.521561	2.00969	0.752662	0.824337	1.67595	1.84948
PS 18:1_22:1	PS	842.592	Phosphatidylcholine_Precursor	H85 C46 N1 O10 P1	NA	-H+	Glycerophospholipid	negative	[PS 18:1_22:1 -H]-	FA 18:1 (+O)	FA 22:1 (+O)	-PS(87)	1.5508	0.820209	0.398483	0.22479	0.238581	0.187368	0.340599	0.415781	0.773657	2.21893	NA	0.184584	0.0744575	0.160214	0.396829	0.349466	1.54935	0.300625	0.542434	0.264091	0.131977	0.113944	0.396511	0.331248	1.13786	0.207989	0.488096	0.12739	0.171967	0.468096	0.321255
PS 18:2_22:0	PS	842.592	Phosphatidylcholine_Precursor	H85 C46 N1 O10 P1	NA	-H+	Glycerophospholipid	negative	[PS 18:2_22:0 -H]-	FA 18:2 (+O)	FA 22:0 (+O)	-PS(87)	NA	NA	NA	NA	NA	NA	NA	NA	NA	NA	NA	NA	NA	NA	0.337882	0.271149	NA	NA	NA	NA	NA	NA	0.312728	0.262489	NA	NA	NA	NA	NA	0.459719	0.286132
PS 18:0_22:1	PS	844.608	Phosphatidylcholine_Precursor	H87 C46 N1 O10 P1	NA	-H+	Glycerophospholipid	negative	[PS 18:0_22:1 -H]-	FA 18:0 (+O)	FA 22:1 (+O)	-PS(87)	2.6603	1.42928	0.618637	NA	0.285298	0.205215	NA	NA	1.32588	NA	1.32849	0.202901	0.199142	0.315391	0.388319	0.276116	NA	NA	0.844358	NA	0.159477	NA	NA	NA	1.81119	0.344292	0.642282	0.143722	0.183647	NA	0.313491
PS 20:4_22:0	PS	866.592	Phosphatidylcholine_Precursor	H85 C48 N1 O10 P1	NA	-H+	Glycerophospholipid	negative	[PS 20:4_22:0 -H]-	FA 20:4 (+O)	FA 22:0 (+O)	-PS(87)	1.08346	0.443667	0.224066	NA	0.106048	0.115766	0.236941	0.177257	0.491173	1.44799	0.590461	0.0974954	0.0717935	0.0775835	0.235052	0.182528	0.853814	0.172059	0.434404	0.157376	0.0864831	0.0591282	0.248494	0.148986	NA	0.0949857	0.314469	0.0949061	0.101643	0.372564	0.208354
DAG 16:0_16:1	DAG	584.525	NA	H70 C35 O5 N1	NA	+NH4	Glycerolipid	positive	[DAG 16:0_16:1 +NH4]+	-FA 16:0 (-H) -DAG(35)	-FA 16:1 (-H) -DAG(35)	NA	0.224547	0.10536	0.185243	0.147807	0.118878	0.147027	0.208254	0.185395	0.336956	0.240831	0.176995	0.111441	0.0797221	0.131335	0.235589	0.218263	0.14246	0.178044	0.131331	0.0939901	0.0632166	0.0544304	0.135091	0.113297	0.196582	0.0864481	NA	0.0565603	0.0682411	0.101342	0.122986
DAG 16:0_16:0	DAG	586.54	NA	H72 C35 O5 N1	NA	+NH4	Glycerolipid	positive	[DAG 16:0_16:0 +NH4]+	-FA 16:0 (-H) -DAG(35)	-FA 16:0 (-H) -DAG(35)	NA	0.370761	0.292679	0.364094	0.296547	0.305117	0.284225	0.456858	0.379348	0.800524	0.581622	0.42003	0.268592	0.143734	0.203511	0.603481	0.522694	0.419284	0.375671	0.380692	0.265711	0.198187	0.151869	0.432569	0.330135	0.366966	0.214785	0.269372	0.148913	0.152459	0.296768	0.331007
DAG 14:0_18:0	DAG	586.54	NA	H72 C35 O5 N1	NA	+NH4	Glycerolipid	positive	[DAG 14:0_18:0 +NH4]+	-FA 14:0 (-H) -DAG(35)	-FA 18:0 (-H) -DAG(35)	NA	0.00314227	0.00194443	0.00280097	NA	NA	0.00113054	0.0016963	0.0016342	0.00402823	0.00262937	0.0139438	NA	NA	NA	0.000429147	0.00863758	0.0047864	NA	0.0151592	NA	NA	NA	0.000982029	0.00111506	0.00461838	NA	NA	NA	0.00243085	0.000578052	0.00108155
DAG 15:0_18:2	DAG	596.525	NA	H70 C36 O5 N1	NA	+NH4	Glycerolipid	positive	[DAG 15:0_18:2 +NH4]+	-FA 15:0 (-H) -DAG(35)	-FA 18:2 (-H) -DAG(35)	NA	0.00348898	NA	NA	NA	0.00145116	0.00431436	0.00836118	0.00222588	NA	0.00725236	NA	0.00143019	NA	NA	0.00851161	0.00741145	0.00294162	NA	0.00403592	0.00201928	0.00121482	NA	0.00525007	0.00273516	0.0148212	NA	0.00190002	0.00101844	NA	0.00162813	0.00215809
DAG 16:1_17:0	DAG	598.54	NA	H72 C36 O5 N1	NA	+NH4	Glycerolipid	positive	[DAG 16:1_17:0 +NH4]+	-FA 16:1 (-H) -DAG(35)	-FA 17:0 (-H) -DAG(35)	NA	0.0206333	NA	0.00196229	NA	0.00207612	0.00190594	0.00451024	0.00263356	NA	0.00343	0.0112223	0.00118196	NA	0.00571832	0.00241754	0.0041777	0.0114575	0.00852964	0.0129076	0.00116567	NA	NA	0.00184649	0.00268101	0.0506046	NA	NA	NA	0.00258537	0.00122751	0.00139085
DAG 16:0_17:0	DAG	600.556	NA	H74 C36 O5 N1	NA	+NH4	Glycerolipid	positive	[DAG 16:0_17:0 +NH4]+	-FA 16:0 (-H) -DAG(35)	-FA 17:0 (-H) -DAG(35)	NA	0.0558751	NA	NA	NA	0.0356576	0.0271909	0.0600715	0.0464626	NA	0.0568585	0.051808	NA	NA	NA	0.0509414	0.0584697	NA	NA	0.0753274	0.0272343	NA	NA	0.0494441	0.0263096	0.0594324	NA	NA	NA	NA	0.0296931	0.0333833
DAG 16:0_18:2	DAG	610.54	NA	H72 C37 O5 N1	NA	+NH4	Glycerolipid	positive	[DAG 16:0_18:2 +NH4]+	-FA 16:0 (-H) -DAG(35)	-FA 18:2 (-H) -DAG(35)	NA	0.222763	0.155667	0.197303	0.181954	0.155927	0.184241	0.278838	0.266747	0.36401	0.321659	0.17802	0.144048	0.05363	0.119716	0.296537	0.326608	0.154478	0.119544	0.117379	0.0992074	0.0639297	0.0539548	0.221305	0.153907	0.142259	0.0627852	0.107967	0.0680496	0.0642883	0.114245	0.148158
DAG 16:1_18:1	DAG	610.54	NA	H72 C37 O5 N1	NA	+NH4	Glycerolipid	positive	[DAG 16:1_18:1 +NH4]+	-FA 16:1 (-H) -DAG(35)	-FA 18:1 (-H) -DAG(35)	NA	0.0629502	0.0346151	0.0491096	NA	NA	0.0331569	0.0570998	0.0722466	NA	0.0728795	NA	0.0360864	NA	NA	0.0652088	0.0669527	0.0432554	NA	NA	0.0261047	NA	NA	0.0435067	0.0365869	0.0886719	NA	NA	NA	0.0267558	0.0319463	0.0447877
DAG 16:0_18:1	DAG	612.556	NA	H74 C37 O5 N1	NA	+NH4	Glycerolipid	positive	[DAG 16:0_18:1 +NH4]+	-FA 16:0 (-H) -DAG(35)	-FA 18:1 (-H) -DAG(35)	NA	0.350168	0.243025	0.359535	0.262846	0.209166	0.229867	0.425958	0.431083	0.655173	0.583758	0.27567	0.216837	0.0919246	0.148031	0.477349	0.474129	0.235397	0.186372	0.216325	0.193182	0.125986	0.101691	0.385845	0.28436	0.245688	0.154833	0.192501	0.116289	0.122565	0.203007	0.259913
DAG 16:1_18:0	DAG	612.556	NA	H74 C37 O5 N1	NA	+NH4	Glycerolipid	positive	[DAG 16:1_18:0 +NH4]+	-FA 16:1 (-H) -DAG(35)	-FA 18:0 (-H) -DAG(35)	NA	0.00778868	0.000665135	0.00164657	0.00285613	0.00117511	0.000838402	0.00255051	0.00536928	0.00395398	0.0030358	0.00288371	0.000492879	NA	NA	0.00536718	0.0011761	0.00275741	NA	0.00292297	0.0038825	0.000436711	NA	0.0048049	0.00472309	0.0120843	0.00563375	0.00317465	0.000199036	NA	0.00135064	0.00219098
DAG 17:0_18:2	DAG	624.557	NA	H74 C38 O5 N1	NA	+NH4	Glycerolipid	positive	[DAG 17:0_18:2 +NH4]+	-FA 17:0 (-H) -DAG(35)	-FA 18:2 (-H) -DAG(35)	NA	0.00417308	0.00198395	NA	NA	0.00210381	0.00192134	0.00852648	0.00201836	0.00605466	0.00238847	NA	NA	NA	NA	0.00383467	0.00375454	0.00622879	0.00285957	NA	0.00134235	0.00091874	NA	0.00387559	0.00179826	0.00767996	NA	NA	NA	NA	0.00169055	NA
DAG 17:0_18:1	DAG	626.572	NA	H76 C38 O5 N1	NA	+NH4	Glycerolipid	positive	[DAG 17:0_18:1 +NH4]+	-FA 17:0 (-H) -DAG(35)	-FA 18:1 (-H) -DAG(35)	NA	0.018296	0.00705254	0.00330886	0.00872284	0.0103428	0.0123713	0.0209873	0.02013	0.0178857	0.0101772	0.0177683	0.00639959	0.000882106	0.00310071	0.0186401	0.0168373	0.0115113	0.00281201	0.0101914	0.00731006	0.00319037	0.001397	0.0161387	0.00923411	0.00953801	0.00272513	0.00327534	0.00338828	0.00496462	0.00888376	0.00836124
DAG 18:1_18:3	DAG	634.541	NA	H72 C39 O5 N1	NA	+NH4	Glycerolipid	positive	[DAG 18:1_18:3 +NH4]+	-FA 18:1 (-H) -DAG(35)	-FA 18:3 (-H) -DAG(35)	NA	0.0196126	0.00843532	0.00485999	0.00940417	0.0056438	0.00665979	0.0173105	0.0105078	0.0172099	0.0121767	0.0126279	0.00297661	0.0015857	0.00224218	0.0143349	0.0136447	0.00589872	0.00515267	0.00906595	0.00540228	0.00604673	NA	0.0137595	0.0117622	0.00850779	0.0019878	0.00490001	0.00423835	0.00355601	0.00697146	0.0178371
DAG 18:2_18:2	DAG	634.541	NA	H72 C39 O5 N1	NA	+NH4	Glycerolipid	positive	[DAG 18:2_18:2 +NH4]+	-FA 18:2 (-H) -DAG(35)	-FA 18:2 (-H) -DAG(35)	NA	0.0399459	0.0197336	NA	NA	0.0181258	0.0196904	0.0365218	0.0261381	0.0416614	NA	0.0429789	0.023938	NA	NA	0.0331475	0.0402244	NA	NA	0.0419487	0.0117437	NA	NA	0.028307	0.0179681	0.0415556	NA	NA	NA	NA	0.0154941	0.0180924
DAG 16:0_20:4	DAG	634.541	NA	H72 C39 O5 N1	NA	+NH4	Glycerolipid	positive	[DAG 16:0_20:4 +NH4]+	-FA 16:0 (-H) -DAG(35)	-FA 20:4 (-H) -DAG(35)	NA	0.0572776	0.0405075	0.0406393	0.0491847	0.0401071	0.0428824	0.0783102	0.0499414	0.12869	0.0634756	0.0466468	0.0355591	0.0154031	0.0509008	0.0824546	0.0850064	0.0478725	0.0277172	0.0464606	0.038635	0.0197872	0.0169671	0.0852959	0.0552816	0.0614062	0.02629	0.0491232	0.023048	0.0297517	0.0513127	0.059685
DAG 18:1_18:2	DAG	636.556	NA	H74 C39 O5 N1	NA	+NH4	Glycerolipid	positive	[DAG 18:1_18:2 +NH4]+	-FA 18:1 (-H) -DAG(35)	-FA 18:2 (-H) -DAG(35)	NA	0.164606	0.086131	0.075212	0.0891067	0.0790779	0.0847655	0.178443	0.125166	0.197264	0.102774	0.114153	0.0937036	NA	0.0467372	0.15525	0.201449	0.0699312	0.0635529	0.150981	0.0634162	0.0247582	NA	0.126051	0.10987	0.133222	0.0486154	0.0778373	0.0338112	0.04221	0.0735143	0.0812538
DAG 16:0_20:3	DAG	636.556	NA	H74 C39 O5 N1	NA	+NH4	Glycerolipid	positive	[DAG 16:0_20:3 +NH4]+	-FA 16:0 (-H) -DAG(35)	-FA 20:3 (-H) -DAG(35)	NA	0.0113033	0.00731797	0.00765475	0.0154178	0.0158408	0.0128491	0.0377073	0.0214298	0.040351	0.0225415	0.0093147	0.00957896	0.00324541	0.00391229	0.0415003	0.0336503	0.00834323	0.00564972	0.0140307	0.0103207	0.00543051	0.00124089	0.0292214	0.0214518	0.0162852	0.00333838	0.0122709	0.00500814	0.00520711	0.0160891	0.0155233
DAG 18:0_18:2	DAG	638.572	NA	H76 C39 O5 N1	NA	+NH4	Glycerolipid	positive	[DAG 18:0_18:2 +NH4]+	-FA 18:0 (-H) -DAG(35)	-FA 18:2 (-H) -DAG(35)	NA	0.0590593	0.0411317	0.0407016	0.0418417	0.0371837	0.0353119	0.088552	0.0639055	0.128365	0.0750393	0.0427995	0.037642	0.0126986	0.0252316	0.0805838	0.0900594	0.0383661	0.0316353	0.035165	0.0292455	0.0186243	0.0129483	0.0975592	0.0651941	0.0877146	0.0279021	0.0378604	0.0202037	0.0229504	0.0354909	0.0361613
DAG 18:1_18:1	DAG	638.572	NA	H76 C39 O5 N1	NA	+NH4	Glycerolipid	positive	[DAG 18:1_18:1 +NH4]+	-FA 18:1 (-H) -DAG(35)	-FA 18:1 (-H) -DAG(35)	NA	0.146959	0.116612	0.126324	0.121508	0.0695	0.0865401	0.184343	0.203973	0.247355	0.220704	0.134092	0.117082	NA	NA	0.157493	0.218581	0.116956	0.113678	0.140954	0.0889827	0.0338988	NA	0.190904	0.148173	0.199343	0.104636	0.112443	0.0558934	0.0671667	0.0921278	0.100699
DAG 16:0_20:2	DAG	638.572	NA	H76 C39 O5 N1	NA	+NH4	Glycerolipid	positive	[DAG 16:0_20:2 +NH4]+	-FA 16:0 (-H) -DAG(35)	-FA 20:2 (-H) -DAG(35)	NA	NA	NA	NA	NA	NA	0.00911197	0.0187936	0.0111357	NA	NA	NA	NA	NA	NA	0.0146843	0.0229331	NA	NA	NA	NA	NA	NA	0.0141862	0.0100104	NA	NA	NA	NA	NA	NA	NA
DAG 16:0_20:1	DAG	640.588	NA	H78 C39 O5 N1	NA	+NH4	Glycerolipid	positive	[DAG 16:0_20:1 +NH4]+	-FA 16:0 (-H) -DAG(35)	-FA 20:1 (-H) -DAG(35)	NA	0.0085311	0.00412396	0.00644461	0.00382624	0.00680045	0.00711577	0.0214569	0.013636	NA	0.0236312	0.00446629	0.00563113	0.00175967	0.00273008	0.0164294	0.0161717	0.0104485	0.00360362	0.00404846	0.00205674	0.0023927	0.0016128	0.0146003	0.0117577	0.010019	0.00311547	0.0104421	0.0027025	0.00381994	0.00808258	0.00642772
DAG 16:0_22:6	DAG	658.541	NA	H72 C41 O5 N1	NA	+NH4	Glycerolipid	positive	[DAG 16:0_22:6 +NH4]+	-FA 16:0 (-H) -DAG(35)	-FA 22:6 (-H) -DAG(35)	NA	NA	NA	NA	NA	NA	0.0198029	0.0395353	0.0320345	NA	0.0462832	0.0380372	0.0283646	NA	0.0396548	0.0492245	0.0582794	NA	NA	NA	0.0257703	NA	NA	0.0423865	0.035058	0.0502851	NA	NA	0.01613	NA	0.0281457	0.0315188
DAG 18:1_20:4	DAG	660.557	NA	H74 C41 O5 N1	NA	+NH4	Glycerolipid	positive	[DAG 18:1_20:4 +NH4]+	-FA 18:1 (-H) -DAG(35)	-FA 20:4 (-H) -DAG(35)	NA	0.0177218	0.013519	0.0138933	0.0133708	0.00898102	0.00881457	0.0300397	0.0187434	0.041442	0.0322443	0.00852283	0.0141031	0.00422028	0.0113631	0.0267594	0.0343722	0.0190785	0.00713555	0.00839379	0.00909554	0.00500783	0.00433483	0.0335816	0.0215409	0.0242063	0.00778999	0.0176364	0.00596832	0.0103349	0.0212535	0.0225445
DAG 18:2_20:3	DAG	660.557	NA	H74 C41 O5 N1	NA	+NH4	Glycerolipid	positive	[DAG 18:2_20:3 +NH4]+	-FA 18:2 (-H) -DAG(35)	-FA 20:3 (-H) -DAG(35)	NA	0.00363126	NA	0.00201366	0.00231886	0.00227639	0.000750922	0.00665194	0.00342188	0.00579287	0.00261175	NA	0.00140385	NA	NA	0.00572818	0.00669521	NA	NA	NA	0.00118305	NA	NA	0.00761726	0.00506128	NA	NA	NA	NA	0.00125223	0.0014833	0.00121428
DAG 18:0_20:4	DAG	662.572	NA	H76 C41 O5 N1	NA	+NH4	Glycerolipid	positive	[DAG 18:0_20:4 +NH4]+	-FA 18:0 (-H) -DAG(35)	-FA 20:4 (-H) -DAG(35)	NA	0.0898952	0.0527311	0.0714988	0.081069	0.0562294	0.0525057	0.14051	0.0965539	0.23193	0.123688	0.0614147	0.0474307	0.0259216	0.0849662	0.122138	0.143159	0.110395	0.0641164	0.0544183	0.0597647	0.0278867	0.0255334	0.178103	0.091699	0.1375	0.0344902	0.0811908	0.0431235	0.0536225	0.0810044	0.072159
DAG 18:1_20:3	DAG	662.572	NA	H76 C41 O5 N1	NA	+NH4	Glycerolipid	positive	[DAG 18:1_20:3 +NH4]+	-FA 18:1 (-H) -DAG(35)	-FA 20:3 (-H) -DAG(35)	NA	0.00646232	0.00310553	0.00917642	0.00491064	0.0019619	0.00580024	0.0144252	0.0124508	0.015086	0.0217054	0.00637594	0.00429489	NA	0.00294747	0.0120295	0.0192614	0.00381398	NA	0.00622186	0.00532592	0.00104265	0.00135274	0.0149817	0.0101821	0.0156714	0.00301163	0.00974415	0.00267303	0.00358864	0.00623442	0.00594195
DAG 16:0_22:4	DAG	662.572	NA	H76 C41 O5 N1	NA	+NH4	Glycerolipid	positive	[DAG 16:0_22:4 +NH4]+	-FA 16:0 (-H) -DAG(35)	-FA 22:4 (-H) -DAG(35)	NA	0.0160099	0.00737318	0.00710945	0.0086359	0.0127811	0.00881081	0.0212668	0.0178807	0.0256805	0.0213249	0.00403319	0.0116855	0.00234108	0.00471088	0.0169008	0.0272268	0.0180927	0.00315971	0.00575166	0.0050499	0.00429421	0.00223713	0.0215919	0.0136551	0.0197513	0.0027607	0.00909323	0.0065997	0.0048327	0.0117426	0.0106228
DAG 18:1_20:1	DAG	666.604	NA	H80 C41 O5 N1	NA	+NH4	Glycerolipid	positive	[DAG 18:1_20:1 +NH4]+	-FA 18:1 (-H) -DAG(35)	-FA 20:1 (-H) -DAG(35)	NA	0.00319862	0.00316839	0.00528521	0.00395823	0.00342305	0.00312206	0.0106503	0.00647512	NA	0.0126406	NA	0.00198197	NA	NA	0.00464304	0.00993923	0.00256119	NA	NA	0.00144126	NA	NA	0.00876733	0.00638906	0.00718464	NA	0.00365709	NA	0.00538341	0.00295182	0.00178636
DAG 18:1_22:4	DAG	688.588	NA	H78 C43 O5 N1	NA	+NH4	Glycerolipid	positive	[DAG 18:1_22:4 +NH4]+	-FA 18:1 (-H) -DAG(35)	-FA 22:4 (-H) -DAG(35)	NA	NA	NA	NA	NA	NA	NA	0.0140028	NA	NA	NA	NA	NA	NA	NA	NA	0.0127569	NA	NA	NA	NA	NA	NA	0.0144714	NA	NA	NA	NA	NA	NA	NA	NA
SM 34:2;0	SM	701.56	NA	H78 C39 N2 O6 P1	NA	+H	Sphingolipd	positive	[SM 34:2;0 +H]+	SM(184)	NA	NA	0.18069	NA	NA	0.141469	0.137739	0.139085	0.205184	0.149822	NA	0.429433	0.170673	0.106291	NA	0.234491	0.233027	NA	0.244837	0.0896671	0.135958	0.187186	0.0745255	0.0377598	0.362117	0.265031	0.315971	0.0504996	0.231802	0.128727	0.163755	0.22038	0.324511
SM 34:1;0	SM	703.575	NA	H80 C39 N2 O6 P1	NA	+H	Sphingolipd	positive	[SM 34:1;0 +H]+	SM(184)	NA	NA	5.61846	5.21569	NA	3.61254	2.76147	3.41403	6.01229	4.98726	NA	9.91972	4.50035	3.81491	1.53857	1.87508	5.32364	NA	4.872	3.68885	4.20198	4.65404	2.22643	1.35407	7.61951	7.11021	6.90528	1.82315	4.49462	2.77492	3.61768	4.54419	5.18236
SM 34:0;0	SM	705.591	NA	H82 C39 N2 O6 P1	NA	+H	Sphingolipd	positive	[SM 34:0;0 +H]+	SM(184)	NA	NA	0.450715	0.332959	NA	0.270201	0.255101	0.282864	0.557939	0.280906	NA	0.874357	0.326004	0.198819	0.0693171	0.114394	0.489421	NA	0.445078	0.32144	0.277908	0.414073	0.190989	0.0831811	0.793252	0.752838	0.646262	0.137854	0.406104	0.225643	0.307859	0.411965	0.398386
SM 34:1;1	SM	719.57	NA	H80 C39 N2 O7 P1	NA	+H	Sphingolipd	positive	[SM 34:1;1 +H]+	SM(184)	NA	NA	0.133325	NA	NA	0.112003	0.0793802	0.0831087	0.176589	NA	NA	0.334426	0.127028	NA	NA	NA	0.117752	NA	0.101314	0.0791682	0.0716535	0.076605	0.0211886	NA	0.234435	NA	0.160303	0.0230672	0.128751	0.0411491	NA	0.101652	0.0704938
SM 36:2;0	SM	729.591	NA	H82 C41 N2 O6 P1	NA	+H	Sphingolipd	positive	[SM 36:2;0 +H]+	SM(184)	NA	NA	0.0812011	NA	NA	0.0484091	0.0334304	0.0344015	0.0956885	NA	NA	0.235583	0.0359534	NA	NA	0.223328	0.0544268	NA	0.0798719	NA	NA	0.0311777	NA	NA	0.133904	NA	0.0474331	NA	0.0440058	0.0303877	NA	0.0427171	0.0663076
SM 36:1;0	SM	731.606	NA	H84 C41 N2 O6 P1	NA	+H	Sphingolipd	positive	[SM 36:1;0 +H]+	SM(184)	NA	NA	0.890673	0.347294	NA	0.543151	0.411896	0.55803	0.949978	0.840512	NA	1.46835	0.525871	0.431333	0.155061	0.219392	0.809993	NA	0.652925	0.467843	0.468395	0.617785	0.244322	0.186543	0.962532	0.963317	0.805981	0.219533	0.568951	0.321527	0.39277	0.527048	0.588354
SM 38:2;0	SM	757.622	NA	H86 C43 N2 O6 P1	NA	+H	Sphingolipd	positive	[SM 38:2;0 +H]+	SM(184)	NA	NA	0.0354402	NA	NA	NA	0.0427659	0.0175678	0.0721708	0.107991	NA	0.207786	NA	NA	NA	NA	0.0618863	NA	0.0459437	NA	NA	0.0142883	NA	NA	0.0862171	NA	0.0281919	NA	0.0151948	NA	NA	0.0414169	0.0349436
SM 38:1;0	SM	759.637	NA	H88 C43 N2 O6 P1	NA	+H	Sphingolipd	positive	[SM 38:1;0 +H]+	SM(184)	NA	NA	0.551262	0.272655	NA	0.305234	0.286397	0.370144	0.628213	0.428097	NA	0.961481	0.368191	0.253744	0.0657663	0.113656	0.470623	NA	0.410946	0.258301	0.224458	0.329496	0.117742	0.0922582	0.606109	0.424019	0.469318	0.107254	0.338941	0.199879	0.192064	0.333848	0.323578
SM 40:3;0	SM	783.637	NA	H88 C45 N2 O6 P1	NA	+H	Sphingolipd	positive	[SM 40:3;0 +H]+	SM(184)	NA	NA	NA	NA	NA	NA	0.0198346	NA	0.0689766	NA	NA	NA	NA	NA	NA	NA	NA	NA	0.0565912	NA	NA	NA	NA	NA	0.0899731	NA	0.0455714	NA	NA	NA	NA	0.0464064	0.0553868
SM 40:2;0	SM	785.653	NA	H90 C45 N2 O6 P1	NA	+H	Sphingolipd	positive	[SM 40:2;0 +H]+	SM(184)	NA	NA	0.457893	NA	NA	0.263559	0.300659	0.335903	0.523765	0.485805	NA	1.03482	0.302436	0.266909	NA	0.0778181	0.548609	NA	0.401166	0.229989	0.226953	0.310547	0.166255	0.0631629	0.648386	0.700674	0.414973	0.109256	0.373557	0.202922	0.216133	0.428434	0.395712
SM 40:1;0	SM	787.669	NA	H92 C45 N2 O6 P1	NA	+H	Sphingolipd	positive	[SM 40:1;0 +H]+	SM(184)	NA	NA	1.16596	0.639971	NA	0.598351	0.517732	0.670325	1.1998	0.781786	NA	1.88776	0.823119	0.562246	0.276407	0.331101	1.01763	NA	0.80192	0.601827	0.567432	0.671202	0.348447	0.201784	1.32201	1.27722	1.10376	0.287237	0.70241	0.438157	0.509281	0.685173	0.765818
SM 42:3;0	SM	811.669	NA	H92 C47 N2 O6 P1	NA	+H	Sphingolipd	positive	[SM 42:3;0 +H]+	SM(184)	NA	NA	1.70628	1.25152	NA	0.964449	0.909227	1.18481	2.02591	1.66192	NA	3.1176	1.2271	1.154	0.482946	0.535078	2.20343	NA	1.4579	1.01047	1.13366	1.38767	0.615215	0.330114	2.60524	2.24763	1.93231	0.450262	1.45556	0.786811	1.1781	1.65764	1.84964
SM 42:2;0	SM	813.685	NA	H94 C47 N2 O6 P1	NA	+H	Sphingolipd	positive	[SM 42:2;0 +H]+	SM(184)	NA	NA	3.89105	3.89861	NA	2.33706	2.02748	2.55438	4.52038	3.58943	NA	7.78217	3.04726	3.00514	1.19177	1.35614	4.63385	NA	2.93076	2.08973	2.33146	2.98562	1.32871	0.878641	5.39607	5.7398	4.10178	1.06366	3.02412	1.793	2.52561	3.43123	3.62505
SM 42:1;0	SM	815.7	NA	H96 C47 N2 O6 P1	NA	+H	Sphingolipd	positive	[SM 42:1;0 +H]+	SM(184)	NA	NA	1.50683	1.13409	NA	0.783331	0.771764	0.961273	1.70299	1.26394	NA	3.21282	1.33431	1.13348	0.44045	0.585451	1.79541	NA	1.06748	0.826598	0.895894	1.04708	0.489461	0.363904	1.91171	1.97397	1.77399	0.495491	1.29132	0.791719	1.17036	1.14331	1.25025
Cer 18:2/16:0;0	Cer	536.504	NA	H66 C34 O3 N1	NA	+H	Sphingolipid	positive	[Cer 18:2/16:0;0 +H]+	LCB 16:0;0(-H3O2)	NA	NA	0.00896587	0.00587482	0.00683644	0.00684032	0.00483314	0.00617864	0.0246869	0.0244112	0.0150888	0.012395	0.00619682	0.00757629	0.00248667	0.0034335	0.0239956	0.0345074	0.0103146	0.0072052	0.00629739	0.0138035	0.00864448	0.00373033	0.0436404	0.0431229	0.0173254	0.0048282	0.012604	0.00768437	0.0115888	0.039409	0.060695
Cer 18:1/16:0;0	Cer	538.519	NA	H68 C34 O3 N1	NA	+H	Sphingolipid	positive	[Cer 18:1/16:0;0 +H]+	LCB 16:0;0(-H3O2)	NA	NA	0.0777842	0.0456662	0.0720254	0.0623113	0.0460311	0.0655698	0.257328	0.19227	0.140535	0.118224	0.052998	0.0686173	0.0235706	0.0392716	0.197723	0.205685	0.125278	0.0944096	0.0883745	0.129613	0.080191	0.0381723	0.365169	0.378874	0.183018	0.0390926	0.0970746	0.0681222	0.0997214	0.306305	0.389244
Cer 18:0/16:0;0	Cer	540.535	NA	H70 C34 O3 N1	NA	+H	Sphingolipid	positive	[Cer 18:0/16:0;0 +H]+	LCB 16:0;0(-H3O2)	NA	NA	0.00114062	0.00195634	NA	NA	NA	0.00199352	0.00522278	0.00260731	0.00292797	0.00173185	0.000639141	NA	0.000553093	NA	NA	0.00664817	0.00217778	0.00107256	0.000852702	0.0032906	0.00114212	0.000977948	0.00771442	0.0109098	0.00502047	0.00112121	0.000970367	0.000911564	0.00183021	0.00825467	0.0101333
Cer 18:1/18:0;0	Cer	566.551	NA	H72 C36 O3 N1	NA	+H	Sphingolipid	positive	[Cer 18:1/18:0;0 +H]+	LCB 18:0;0(-H3O2)	NA	NA	0.0101238	0.0117433	0.00775517	0.00849747	0.00774851	0.0135639	0.0438862	0.0348354	0.023255	0.0163806	0.00767953	0.0123927	0.00539658	0.00562118	0.045084	0.0354489	0.014071	0.010867	0.00428428	0.0130224	0.00939587	0.00368553	0.0468084	0.0482313	NA	0.00552335	0.00602443	0.0064905	0.0105703	0.0425529	0.0603421
Cer 18:1/20:0;0	Cer	594.582	NA	H76 C38 O3 N1	NA	+H	Sphingolipid	positive	[Cer 18:1/20:0;0 +H]+	LCB 20:0;0(-H3O2)	NA	NA	0.00749094	0.00446142	0.00741035	0.00794049	0.00614103	0.00988239	0.0340644	0.0251792	0.0193187	0.0137536	0.00722132	0.00809299	0.00282068	0.00338581	0.0283613	0.0252224	0.00741583	NA	0.00371642	0.0082679	0.00716675	0.00255976	0.0383868	0.032993	0.0081242	0.00271475	0.00513996	0.00519421	0.00758032	0.0222938	0.0406255
Cer 18:1/20:1;1	Cer	608.562	NA	H74 C38 O4 N1	NA	+H	Sphingolipid	positive	[Cer 18:1/20:1;1 +H]+	LCB 20:1;1(-H3O2)	NA	NA	NA	NA	NA	NA	NA	NA	0.00202572	0.00728553	NA	NA	NA	NA	NA	NA	0.00364654	0.00284001	0.00114472	NA	NA	NA	NA	NA	0.00217255	0.00403672	NA	NA	NA	NA	NA	NA	0.00516505
Cer 18:1/20:0;1	Cer	610.577	NA	H76 C38 O4 N1	NA	+H	Sphingolipid	positive	[Cer 18:1/20:0;1 +H]+	LCB 20:0;1(-H3O2)	NA	NA	0.00166252	0.00111863	0.000803672	0.00115597	0.00114769	0.00230918	0.0115589	0.00813907	0.00222061	0.00347988	0.00127564	0.00155793	0.00124046	0.00109279	0.00636929	0.00850771	0.00313226	0.00211471	0.00126726	0.00393624	0.00232986	0.000593223	0.0133988	0.0128695	0.00454053	0.000641969	0.00129233	0.00237449	0.00314299	0.0143781	0.0185968
Cer 18:2/22:0;0	Cer	620.598	NA	H78 C40 O3 N1	NA	+H	Sphingolipid	positive	[Cer 18:2/22:0;0 +H]+	LCB 22:0;0(-H3O2)	NA	NA	0.0152759	0.00975738	0.00783978	0.0110844	0.00838755	0.00943804	0.0350992	0.0321961	0.0336706	0.022542	0.00847023	0.00766219	0.00276866	0.0021418	0.0379194	0.0268584	0.0111234	0.00608947	0.00582338	0.0114166	0.00661938	0.00187219	0.0414467	0.0375141	0.0131653	0.00283812	0.0088212	0.00549638	0.00884457	0.0303869	0.0584762
Cer 18:1/22:1;0	Cer	620.598	NA	H78 C40 O3 N1	NA	+H	Sphingolipid	positive	[Cer 18:1/22:1;0 +H]+	LCB 22:1;0(-H3O2)	NA	NA	0.00319118	0.00451904	0.0023212	0.00345044	0.00273728	0.00446247	0.0174401	0.012499	0.0100239	0.00834758	0.00473513	0.00234209	0.0011773	0.00139833	0.011376	0.0113735	0.00542386	0.00150515	0.00142593	0.00527542	0.00349183	0.00127081	0.0166729	0.0170256	0.00831541	0.000986069	0.00271633	0.00231724	0.00433083	0.0142764	0.0241086
Cer 18:1/22:0;0	Cer	622.613	NA	H80 C40 O3 N1	NA	+H	Sphingolipid	positive	[Cer 18:1/22:0;0 +H]+	LCB 22:0;0(-H3O2)	NA	NA	0.0388601	0.0209883	0.0186767	0.0198552	0.0161742	0.0294419	0.0965933	0.0727325	0.0525544	0.0417949	0.0211751	0.0236512	0.00903034	0.0119508	0.0801719	0.0680722	0.0278731	0.0318434	0.00862089	0.028064	0.0203264	0.00946412	0.101469	0.099233	0.0207643	0.0154584	0.0150579	0.0169084	0.0285131	0.0785089	0.130537
Cer 18:1/21:0;1	Cer	624.593	NA	H78 C39 O4 N1	NA	+H	Sphingolipid	positive	[Cer 18:1/21:0;1 +H]+	LCB 21:0;1(-H3O2)	NA	NA	0.00109457	0.000417472	0.000663467	0.00196682	0.000351796	0.00137089	0.0053987	0.00107774	0.000691398	0.00163245	0.00115391	0.00151136	NA	NA	0.00485658	0.00723334	0.00154606	0.000331716	NA	0.000567587	0.000958025	0.000234726	0.00326271	0.00461289	0.00362213	0.000900585	0.000636371	0.000782033	0.00111337	0.00295055	0.0110607
Cer 18:0/22:0;0	Cer	624.629	NA	H82 C40 O3 N1	NA	+H	Sphingolipid	positive	[Cer 18:0/22:0;0 +H]+	LCB 22:0;0(-H3O2)	NA	NA	NA	NA	NA	NA	NA	NA	NA	NA	NA	NA	NA	NA	NA	NA	0.00117826	0.000996598	NA	0.000859438	NA	NA	0.000398179	NA	0.00130009	0.00201098	NA	NA	0.000459243	NA	0.000440789	NA	NA
Cer 18:1/22:1;1	Cer	636.593	NA	H78 C40 O4 N1	NA	+H	Sphingolipid	positive	[Cer 18:1/22:1;1 +H]+	LCB 22:1;1(-H3O2)	NA	NA	NA	NA	NA	NA	NA	0.00759235	0.0392998	0.0199076	NA	NA	NA	NA	NA	NA	0.0281079	0.024935	NA	NA	NA	0.0092189	NA	NA	0.0353935	0.0409805	NA	NA	NA	NA	NA	NA	0.0273949
Cer 18:1/22:0;1	Cer	638.609	NA	H80 C40 O4 N1	NA	+H	Sphingolipid	positive	[Cer 18:1/22:0;1 +H]+	LCB 22:0;1(-H3O2)	NA	NA	1.67168e-05	0.000840545	0.000741879	0.000206766	0.000492718	0.000878918	0.00446914	0.00312622	0.00299056	0.00211302	0.000896595	0.000420947	NA	0.000845642	0.00333311	0.00309928	0.000602639	0.000568791	0.0018917	0.000605188	0.000250035	0.00034393	0.00474107	0.00215421	0.0026723	1.17488e-05	0.000560163	3.37641e-05	0.000976206	NA	0.00788483
Cer 20:1/22:0;0	Cer	650.645	NA	H84 C42 O3 N1	NA	+H	Sphingolipid	positive	[Cer 20:1/22:0;0 +H]+	LCB 22:0;0(-H3O2)	NA	NA	NA	NA	NA	NA	NA	NA	0.00106934	NA	NA	NA	0.00107092	NA	NA	NA	NA	0.00211269	NA	NA	NA	0.000365347	0.000519078	NA	0.00111079	NA	0.00108622	0.000645907	NA	NA	NA	NA	NA
TAG 46:3	TAG	790.692	NA	H92 C49 O6 N1	NA	+NH4	Glycerolipid	positive	[TAG 46:3 +NH4]+	NA	NA	NA	0.0352388	NA	NA	NA	NA	NA	NA	NA	NA	NA	0.015261	NA	NA	NA	NA	NA	0.0134051	NA	0.0263722	NA	NA	NA	NA	NA	0.149928	NA	NA	NA	NA	NA	NA
TAG 46:2	TAG	792.707	NA	H94 C49 O6 N1	NA	+NH4	Glycerolipid	positive	[TAG 46:2 +NH4]+	NA	NA	NA	0.181185	NA	NA	NA	NA	NA	NA	NA	NA	NA	NA	NA	NA	NA	NA	NA	0.126278	0.111148	0.157257	NA	NA	NA	NA	NA	0.516815	NA	NA	NA	NA	NA	NA
[truncated: 157 more rows]
