# Supplementary material for: LAMP3 deficiency affects surfactant homeostasis in mice
Source: PLoS Genet. 2021 Jun 23;17(6):e1009619. doi: 10.1371/journal.pgen.1009619 (PMC8259984; doi:10.1371/journal.pgen.1009619)
Supplement: S2 Data — (XLSX) [file pgen.1009619.s008.xlsx]

## Sheet: Tabelle1
ratio Lung volume / bodyweight
Lamp3+/+	Lamp3-/-
0.0281106	0.0224454
0.0214537	0.0265022
0.0225571	0.0258294
0.0229048	0.0263035
0.0255172	0.0215918
0.0256596	0.0237395
0.0212946	0.0239231
0.0218584	0.0270046
Number of inflammatory cells
Lamp3+/+	Lamp3-/-	Lamp3+/+	Lamp3-/-	Lamp3+/+	Lamp3-/-		Lamp3+/+	Lamp3-/-
0.01	0.04	0	0	0	0		0.99	3.96
0.06	0.09	0	0.045	0	0		1.44	4.365
0.03	0.08	0	0.08	0	0.04		1.47	3.8
0.09	0.09	0.03	0.255	0.105	0.225		1.275	0.93
0.03	0.09	0	0.03	0.015	0		1.455	2.88
0.07	0.2	0	1.1	0	0.1		3.43	3.6
0.15	0.175	0.06	0.175	0.18	0.125		2.61	2.025
0.08	0.2	0.02	0.16	0.02	0		1.88	3.64
lymphocytes		neutrophils		eosinophils			macrophages
qPCR (delta delta CT RPF32)
Lamp3+/+	Lamp3-/-	Lamp3+/+	Lamp3-/-
28.88	7.742	8.19	3.388
39.63	15.85	4.919	5.33
35,2*	13.9	16,43*	3.773
38.98	6.242	10.97	2.02
10.65	2.789	2.287	1.276
11	5.517	2.276	3.009
8.413	5.885	3.092	3.01
25.96	5.549	4.577	2.589
Immuboblot quantification of surfactant proteins (normalized to the average of wildtype = 1)
Lamp3+/+	Lamp3-/-	Lamp3+/+	Lamp3-/-	Lamp3+/+	Lamp3-/-
0.0545109	0.352551	0.0163529	8.04045	0.322107	1.8531
3.44056	0	0.0395912	7.73835	0.402543	1.59881
0.946153	0.00566347	0.167832	4.6993	1.27346	1.75319
0.401752	1.31003	0.225498	6.6496	0.615718	2.55557
0.200345	4.25433	0	9.82033	1.44804	2.43979
0.364232	2.11247	0	11.991	1.52018	1.64318
1.87284	1.82647	6.09704	20.9833	0.952072	1.86861
0.719614	0.774125	1.45368	16.8564	1.46589	1.5961
pro-SP-B		SP-C		mature SP-B
Airway resistance
	Lamp3+/+								Lamp3-/-								Lamp3+/+ OVA								Lamp3-/-OVA
0	0	0	0	0	0	0	0	0	0	0	0	0	0	0	0	0	0	0	0	0	0	0	0	0	0	0	0	0	0	0	0	0
3.125	-11.2664	-1.91133	-1.8276	-24.026	-5.35656	-7.91635	-19.1372	-1.70633	-3.57522	-5.60402	-0.80045	-1.82328	-4.33708	-1.94285	-1.37182	-9.09577	-5.41729	-19.7044	-7.92394	-9.21142	-3.63119	-6.00876	-0.40674	-7.23075	-6.13025	-2.33279	-3.77756	-12.4173	-13.3285	-9.76403	-13.7737	1.0893
6.25	-7.75667	-1.08507	0.079287	-22.6965	-1.88938	-8.29791	-14.9098	-0.15541	-6.38044	-4.67868	1.95693	1.88168	-3.65182	-1.23009	3.15049	-8.15499	-5.68752	-20.1183	-7.20187	7.75075	3.78868	-3.46823	10.4491	-4.03126	-5.9543	5.47361	6.9823	-11.7316	-16.1566	-8.61683	-15.8594	12.2369
12.5	-6.3737	0.639191	2.70217	-18.1352	-7.91645	-5.81501	0.269996	1.84437	-11.8172	-2.0821	4.9513	5.14297	-2.72943	0.885037	9.85187	-5.09042	-2.17347	-17.273	-4.93315	32.647	9.36373	-0.31157	21.2282	14.6555	4.82111	11.9113	11.5099	-6.54695	-15.4281	-1.17328	-13.3232	50.6239
25	-0.5718	5.90817	8.38416	-15.5095	4.32563	2.67511	3.27066	5.6159	-9.31848	3.94704	9.09493	16.3502	3.00852	8.47692	23.5773	-1.12653	8.29707	-4.57157	4.84452	18.6601	49.9169	45.5788	33.5203	19.549	11.8992	37.259	54.0522	41.5573	-9.96651	10.4287	-0.53401	136.675
50	11.6336	10.4695	13.6775	-9.37222	14.3667	9.64984	22.6415	11.8349	1.33869	9.16345	15.6115	25.3407	7.41387	17.7935	43.0848	5.83098	22.4907	3.70107	25.9018	24.3315	100.544	77.9484	38.6584	46.4156	29.6651	72.1233	96.3227	72.9952	0.938075	29.0239	23.0809	208.6
100	48.882	20.0487	30.6369	4.42378	54.7777	39.9143	56.6667	19.535	13.8833	21.8247	31.8284	40.4682	22.0697	37.4603	67.1203	15.5357	48.5022	31.572	54.5479	53.3515	133.057	70.2563	87.0141	78.2756	78.5518	181.555	155.591	106.734	39.4811	73.1113	114.338	258.032
Number of inflammatory cells in the BAL of wildtype, Lamp3-/-, wildtype + OVA, Lamp3-/- + OVA
Lamp3+/+ PBS	Lamp3-/- PBS	Lamp3+/+OVA	Lamp3-/- OVA	Lamp3+/+ PBS	Lamp3-/-PBS	Lamp3+/+OVA	Lamp3-/-OVA	Lamp3+/+ PBS	Lamp3-/-PBS	Lamp3+/+OVA	Lamp3-/-OVA
0.99	3.96	6.23	3.875	0.01	0.04	2.67	3.1	0	0	7.12	8.525
1.44	4.365	5.45	2.555	0.06	0.09	2.725	1.095	0	0.045	2.18	3.65
1.47	3.8	3.74	4.615	0.03	0.08	0.66	1.065	0	0.08	1.32	2.485
1.275	0.93	1.61	3.51	0.09	0.09	4.025	2.73	0.03	0.255	0	1.17
1.455	2.88	7.91	5.95	0.03	0.09	6.78	7.735	0	0.03	3.39	4.165
3.43	3.6	1.7	7.08	0.07	0.2	3.06	3.54	0	1.1	0.68	1.77
2.61	2.025	5.22	2.66	0.15	0.175	2.32	4.655	0.06	0.175	1.16	0.665
1.88	3.64	3.3	5.705	0.08	0.2	6.6	3.26	0.02	0.16	0.66	4.89
macrophages				lymphocytes				neutrophils
Gmin
time [sec]	Lamp3+/+								Lamp3-/-
10.6	24.9	24.1	24.5	25.6	25.6	25.6	25.6	24.9	24.5	25.2	24.1	24.5	24.1	26	25.2	24.5
13.48	13	16.8	15.3	14.5	19.1	13	23.7	19.1	17.2	17.2	9.2	19.1	19.1	19.9	18	13.4
16.37	10.3	16.1	13.4	9.6	13.8	13	21.4	16.1	18.4	15.3	9.2	15.3	18.4	17.2	14.5	9.6
19.25	10.7	16.1	13.4	4.2	10.3	11.5	22.2	18	18	14.5	3.1	11.1	20.7	13.8	13.4	8.8
22.13	3.8	16.8	17.6	10.3	8.4	12.6	22.2	19.1	17.2	13	0.8	10.7	20.7	8.8	11.5	9.6
25.01	1.1	16.8	16.1	9.9	9.6	12.2	22.2	19.5	16.8	13.8	0.4	11.5	20.7	6.5	11.5	10.7
27.9	2.3	16.4	15.3	7.6	7.3	12.6	22.2	19.5	16.1	14.9	0.4	12.6	20.3	5.4	11.5	9.2
30.78	4.2	16.1	15.3	6.1	7.3	12.6	21.8	19.5	16.1	14.2	0.8	13.4	19.1	5.4	12.2	8.8
33.66	1.5	15.7	16.1	2.3	6.5	12.2	22.2	19.1	16.4	14.5	0.8	12.6	18.4	6.9	12.6	6.1
36.55	1.5	15.7	15.3	1.5	8	11.1	22.2	19.1	14.9	14.9	1.1	12.2	17.6	6.1	13	3.4
39.43	1.5	15.3	15.3	2.7	8.4	11.9	21.8	19.5	13.8	15.3	0.8	13.4	16.8	5.4	11.5	2.3
42.31	1.5	15.3	14.5	1.5	8.4	10.7	21.8	19.5	15.3	14.9	0.4	13.8	16.1	5.7	9.2	3.8
45.19	4.6	15.3	14.5	1.1	7.6	9.6	21.8	19.5	15.7	13.8	0.8	13.8	15.3	5.7	10.3	5.4
48.14	4.2	14.9	14.5	1.5	7.3	10.7	21.8	19.5	16.1	11.9	1.1	13.4	16.8	6.1	9.9	1.1
51.02	1.5	14.5	14.5	1.1	6.9	8.4	21.8	19.5	15.7	11.5	0.8	11.9	16.4	5.7	7.6	1.5
53.9	1.5	14.9	14.5	0.8	8.8	9.2	21.4	19.5	15.7	7.3	0.8	10.7	16.1	5.7	7.3	1.5
56.79	1.5	14.9	14.5	1.5	9.9	8.4	21.4	19.5	15.7	8.4	0.8	9.6	15.3	5.4	7.3	1.5
59.67	1.5	14.9	15.3	1.1	9.2	8.4	21.4	19.5	15.7	6.5	1.1	8.4	14.5	5	8.4	1.1
62.55	1.5	14.5	15.3	1.1	9.2	8	21	19.5	16.1	6.5	0.8	7.3	14.9	5	7.6	3.1
65.43	1.5	14.5	14.9	0.4	8.8	8.4	21	19.5	16.1	4.2	1.1	6.5	16.1	4.6	6.9	1.1
68.32	1.5	14.9	15.3	0.4	8.4	9.2	21	19.5	16.4	3.8	0.8	6.1	13.8	4.2	7.3	1.1
71.26	1.5	14.9	14.5	0.4	7.6	8.8	21	19.5	15.7	3.4	0.8	5.4	14.5	4.6	6.5	1.1
74.14	1.5	15.3	14.5	0.4	6.5	8.4	20.7	19.5	14.5	3.1	0.8	4.2	12.6	4.2	6.1	1.1
77.09	1.5	14.9	14.9	0.4	6.5	7.6	20.7	19.9	15.3	3.1	1.1	5.4	13.4	4.2	7.3	1.1
80.03	1.5	14.5	14.9	0.4	5.7	5.4	20.7	19.9	14.9	3.1	0.8	3.8	13.4	3.8	5.7	1.1
82.91	1.5	14.5	14.5	0.4	6.1	4.2	20.3	19.9	14.9	2.3	0.8	4.2	13.8	3.4	6.1	1.1
85.79	1.5	13.8	14.5	0.4	5.4	3.4	19.5	19.9	15.3	3.1	1.1	3.8	14.2	3.1	6.1	1.1
88.68	1.1	13.8	14.5	0.4	5	2.7	19.9	19.9	14.2	2.3	1.1	2.3	13.8	3.1	5.7	1.1
91.56	1.5	13.4	13.4	0.4	4.6	2.3	19.9	19.9	14.5	1.5	1.1	2.3	13.8	3.1	6.1	1.5
94.5	2.3	13	13.4	0.4	5.4	1.5	19.5	19.5	12.6	2.7	1.1	2.3	13.4	3.4	6.1	1.1
97.39	1.1	12.6	13.8	0.4	5.4	0.8	19.5	19.9	13	1.5	1.1	1.1	12.6	3.8	5.4	1.5
100.27	1.5	12.6	10.7	0.4	4.6	0.4	19.1	19.5	13	1.5	1.1	0.8	11.9	1.5	6.1	1.5
103.15	2.3	12.2	10.3	0.8	5	0.4	19.1	19.5	12.2	1.5	1.1	2.3	11.5	2.3	5.4	1.5
106.03	1.1	10.7	9.6	0.8	5	0.4	18.7	19.5	11.1	1.5	1.1	1.1	11.1	2.3	5.4	1.5
108.92	0.8	10.7	7.3	0.8	6.1	0.8	18	18.7	11.1	1.5	1.1	1.1	9.9	2.3	4.2	2.3
111.8	0.8	10.3	7.3	0.4	6.5	0.8	18	19.1	11.5	1.9	1.1	0.8	9.9	2.3	5	1.5
114.68	0.4	9.2	6.1	0.8	5	0.8	17.6	19.1	10.3	1.1	1.5	0.8	9.6	2.3	6.1	1.5
117.57	0.4	7.6	5	0.8	3.8	0.8	17.2	18.7	9.9	1.1	1.1	0.4	10.3	2.3	4.6	1.5
120.45	0	7.6	5.7	0.8	3.8	0.8	16.8	18.4	8.4	0.8	1.1	0.4	8.8	1.1	5	1.1
123.33	0.4	6.5	3.1	0.8	3.4	0.8	16.4	18.4	6.9	0.4	2.3	0.4	5.4	1.9	4.6	1.5
126.21	0	6.9	3.4	0.8	3.1	1.1	16.1	18.7	3.8	0.4	0.4	0	6.1	1.5	5.7	0.8
129.1	0	5.4	1.1	0.8	2.7	1.1	14.2	18	0.8	0.8	0.8	0.8	4.6	1.1	4.6	1.1
131.98	0	4.2	0.4	0.8	1.9	1.5	15.3	18	1.1	3.4	0.8	0.8	6.1	0.8	3.8	0.8
134.92	0	3.1	0.8	1.1	2.3	1.5	14.5	18	1.1	0.4	0.4	0.8	6.1	1.5	3.1	0.4
137.8	0	1.5	0.4	0.8	1.5	1.1	14.2	17.6	0.4	0.8	0	0.8	5.7	1.5	3.4	0.8
140.69	0	1.1	0	0.8	1.5	0.8	13	17.6	0.8	0.4	0	0.8	4.6	1.1	1.5	0
143.57	0	1.5	0	0.8	1.5	0.8	12.2	16.8	2.3	0.8	0	0.8	5	1.1	2.3	0
146.45	0	1.1	0	1.1	1.5	0.8	11.5	16.8	3.4	0.8	0	0.8	3.8	0.8	2.3	0
149.34	0	1.5	0	1.1	1.1	0.4	9.9	16.4	2.3	0.8	0	1.1	3.8	0.8	2.3	0
152.22	0	1.5	0	1.1	0.8	0	9.9	16.4	2.3	0.8	0	0.8	1.1	0.4	2.3	0
155.1	0	1.1	0	1.1	1.5	0	9.2	16.1	2.7	0.8	0	1.1	1.5	0	1.5	0
157.98	0	1.1	0	1.5	1.1	0	9.2	15.7	3.1	0.8	0	0.8	0.4	0.4	1.1	0
160.87	0	1.5	0.4	1.5	0.4	0	7.6	15.3	3.1	0.8	0	1.1	0.4	0	1.1	0
163.87	0	1.1	0	1.1	0.8	0	7.6	13.8	3.1	0.8	0	1.1	0.4	0.4	0.8	0
166.75	0	1.5	0	1.5	0.8	0	7.6	14.5	2.3	0.8	0	1.1	0.8	0.4	0.4	0
169.64	0	1.5	0	0.4	0.8	0	7.3	12.6	2.7	0.8	0	1.1	0.8	0.4	0.8	0
172.52	0	1.5	0.4	0.8	0.8	0	8.4	14.5	1.5	0.8	0	1.1	0.8	0.4	0.8	0
175.4	0	2.3	0.4	0.8	1.1	0	7.3	13.8	2.3	0.8	0	1.5	0.8	0.4	1.1	0
178.34	0	1.5	0.4	0.4	1.1	0	7.3	15.3	1.9	1.1	0	1.1	0.8	0.4	1.1	0
181.23	0	1.5	0.4	0	1.1	0	6.9	15.7	1.5	0.8	0	1.1	0.8	0.4	0.8	0
184.11	0	1.5	0.4	0.4	0.8	0	6.9	16.1	2.3	0.8	0	1.5	1.1	0.8	0.8	0
187.05	0	1.5	0.4	0.4	1.1	0	6.1	14.5	1.5	0.8	0	1.5	1.1	0.4	1.1	0
189.94	0	1.9	0.4	0	1.1	0	5.4	13.8	2.3	0.8	0	1.5	1.5	0.4	1.1	0
192.88	0	1.9	0.8	0	1.5	0	4.2	9.6	0.8	0.8	0	0.8	1.5	0.4	1.5	0
195.76	0	2.3	0.4	0	1.5	0	2.3	3.8	0.8	1.1	0	0.8	2.3	0.8	1.5	0
198.64	0	1.9	0.4	0	1.1	0	2.3	4.2	0.8	1.1	0	1.5	1.1	0.8	1.5	0
201.59	0	1.5	0.8	0	1.5	0	1.9	3.8	0.8	0.8	0	0.8	0.4	0.4	1.5	0
204.47	0	2.3	0.4	0	1.5	0	1.1	2.7	0.8	1.5	0	0.4	0.8	0.8	1.5	0
207.35	0	2.3	0.4	0	1.1	0	0.8	2.3	0.8	0.8	0	0.8	0.4	0.8	1.9	0
210.24	0	2.3	0.4	0	1.1	0	0.8	6.1	1.1	0.8	0	0.8	0	0.8	1.1	0
213.12	0	2.3	0.8	0	1.5	0	2.3	3.8	1.1	1.1	0	0.4	0.4	0.8	0.8	0
216	0	2.3	0.8	0	1.9	0	0.4	2.7	1.1	1.5	0	0	0	0.8	0.8	0
218.88	0	2.3	0.8	0	1.5	0	0.8	1.5	1.1	1.1	0	0	0	0.8	1.1	0
221.77	0	2.3	0.8	0	1.1	0	0.8	1.5	1.5	1.1	0	0.4	0	0.8	1.5	0
224.65	0	1.9	0.8	0	0.8	0	0.8	1.1	1.5	1.1	0	0	0	1.1	1.5	0
227.53	0	2.3	0.8	0	0.8	0	0.8	0.8	1.5	1.5	0	0	0	1.1	1.1	0
230.42	0	1.9	0.8	0	0.4	0	0.8	0.4	1.5	1.1	0	0	0	1.1	1.5	0
233.3	0	2.3	0.4	0	0.8	0	1.1	0	1.5	1.1	0	0	0	1.1	0.8	0
236.18	0	1.5	1.1	0	0.8	0	0.8	0.4	1.1	0.8	0	0	0	1.5	0.8	0
239.06	0	1.5	0	0	0.8	0	0.8	0.4	1.5	1.1	0	0	0	1.1	0.4	0
241.95	0	1.5	0	0	0.4	0	1.1	0.4	0.8	1.1	0	0	0	1.5	0.8	0
244.83	0	1.5	0	0	0.4	0	0.8	0	0.4	0.8	0	0	0	1.5	1.1	0
247.71	0	2.3	0	0	0.4	0	1.1	0.4	0.4	0.4	0	0	0	1.5	0.8	0
250.59	0	1.5	0	0	0.8	0	0.8	0.4	0	0	0	0	0	1.5	0.8	0
253.48	0	0.8	0	0	0.8	0	1.1	0.8	0.4	0	0	0	0	1.5	0.4	0
256.42	0	1.1	0	0	1.1	0	0.8	0.4	0	0	0	0	0	1.5	0.8	0
259.3	0	1.1	0	0	0.8	0	0.8	0.8	0	0	0	0	0	1.1	0.8	0
262.19	0	1.1	0	0	0.4	0	1.1	0.8	0	0	0	0	0	1.5	0.4	0
265.07	0	0.8	0	0	0.8	0	1.1	0.8	0	0	0	0	0	1.5	1.1	0
268.01	0	0.8	0	0	0.8	0	0.4	0.8	0	0	0	0	0	0.8	0.4	0
270.89	0	0	0	0	0.4	0	1.1	0.8	0	0	0	0	0	0.8	0	0
273.84	0	0	0	0	0.4	0	1.5	1.1	0	0	0	0	0	0.4	0.4	0
276.72	0	0	0	0	0.4	0	1.1	0.8	0	0	0	0	0	0.8	0	0
279.6	0	0	0	0	0.4	0	0.8	1.1	0	0	0	0	0	0.4	0	0
282.49	0	0	0	0	0.4	0	0.8	1.1	0	0	0	0	0	0.4	0	0
285.37	0	0	0	0	0.8	0	1.1	0.8	0	0	0	0	0	0	0.8	0
288.25	0	0	0	0	1.1	0	0.8	0.8	0	0	0	0	0	0	0.4	0
291.13	0	0	0	0	0	0	0.8	1.1	0	0	0	0	0	0	0.4	0
294.02	0	0	0	0	0.8	0	0.8	0.8	0	0	0	0	0	0.4	0	0
296.9	0	0	0	0	0.8	0	0.4	0.8	0	0	0	0	0	0	0.4	0
299.84	0	0	0	0	0.4	0	1.1	1.1	0	0	0	0	0	0	0.4	0
302.73	0	0	0	0	0.4	0	0.8	0.4	0	0	0	0	0	0	0.4	0
Gmax
time [sec]	Lamp3+/+								Lamp3-/-
10.6	31	30	30	28.9	31.5	31.5	30	29.4	28.9	28.9	28.4	29.4	27.3	28.4	29.4	28.4
13.48	30	30.5	30	28.9	31	31.5	31	29.4	28.9	28.9	27.9	28.9	26.8	29.4	28.9	28.4
16.37	30.5	31	30	29.4	32.1	31.5	31	29.4	29.4	28.9	27.3	28.4	26.8	30	30	28.4
19.25	30	31.5	29.4	29.4	33.7	31.5	30.5	29.4	29.4	28.9	27.3	28.9	26.8	30	30	28.4
22.13	30	32.6	31	29.4	33.7	32.6	31	29.4	29.4	29.4	27.3	28.4	26.8	30.5	29.4	28.4
25.01	30	32.6	31	29.4	31.5	31.5	30.5	28.9	29.4	29.4	27.3	28.4	26.3	31	30	28.4
27.9	30	32.6	31.5	30	33.1	32.1	31	29.4	30	29.4	27.3	28.9	26.3	32.1	30	28.4
30.78	29.4	32.6	30.5	30	33.7	33.1	31	28.9	30	29.4	27.3	28.4	26.8	32.1	30	27.9
33.66	29.4	32.6	31	30.5	34.2	32.6	31	28.4	30	29.4	27.3	28.9	26.3	32.6	29.4	27.9
36.55	29.4	33.1	31.5	31	33.7	32.6	31.5	28.4	30	29.4	26.8	29.4	26.8	32.1	29.4	27.3
39.43	29.4	32.1	31	31	34.2	32.6	31.5	28.9	30.5	29.4	27.3	28.9	26.8	32.1	30	27.3
42.31	29.4	33.1	32.1	31.5	34.2	32.1	31.5	28.9	30.5	29.4	26.8	28.9	26.8	32.1	29.4	27.3
45.19	29.4	33.7	31	31.5	34.2	32.1	31.5	28.9	30.5	28.9	27.3	28.9	26.8	32.6	30	27.3
48.14	30	31.5	31	31	33.1	32.1	31.5	28.9	30.5	29.4	26.8	28.9	26.3	32.1	30	27.3
51.02	29.4	31.5	30.5	31	33.1	31.5	31.5	28.9	30.5	29.4	27.3	28.4	26.8	32.1	31.5	26.8
53.9	29.4	32.1	30.5	31.5	33.7	31	31.5	28.9	31	30	27.3	28.9	26.8	32.1	31	27.3
56.79	29.4	32.1	30	31.5	33.7	31.5	31.5	28.4	31	30	26.8	28.4	26.8	32.1	31.5	27.3
59.67	29.4	31.5	30.5	31.5	34.7	32.1	31.5	28.4	31	30.5	26.8	28.9	26.8	32.1	31	26.8
62.55	29.4	31	30.5	31.5	34.2	32.1	31	28.4	31	30.5	26.8	28.9	26.8	32.1	31	27.3
65.43	29.4	32.1	30.5	31	34.2	31.5	31	28.4	30.5	31	26.8	29.4	26.8	32.1	31.5	27.3
68.32	28.9	33.1	31	31	33.7	31.5	30.5	27.3	30.5	31	27.3	28.9	26.8	31.5	31.5	27.3
71.26	29.4	33.1	30.5	31	33.7	31.5	30.5	27.9	31	31	26.8	30	26.8	32.1	31.5	28.4
74.14	29.4	32.6	30.5	31.5	33.7	31.5	30.5	28.4	30.5	31	26.8	31	26.3	31.5	31.5	28.9
77.09	28.9	30	30.5	31.5	33.1	31	30.5	28.4	30.5	31.5	26.8	30.5	26.8	32.1	31.5	28.9
80.03	28.9	31	30	31.5	32.6	31	29.4	27.9	30	31	26.8	30.5	26.3	32.1	31.5	29.4
82.91	28.9	31.5	30.5	31.5	33.1	31	29.4	28.4	30	31	26.8	30.5	26.8	32.1	31.5	29.4
85.79	28.9	31	30	31	32.6	31	28.9	28.4	30.5	31	26.8	30	26.8	32.1	31.5	28.9
88.68	28.9	31.5	30	31	32.6	31.5	29.4	27.9	29.4	31	27.3	30	26.8	32.1	32.1	28.9
91.56	29.4	31	30.5	31.5	32.1	31.5	28.9	28.4	30	31	26.8	29.4	27.3	32.6	31.5	28.9
94.5	29.4	31	30.5	31	33.1	31	28.4	28.4	30	31.5	28.4	30	26.3	32.1	31.5	28.9
97.39	28.9	31	30	31	32.6	31	27.9	28.4	30	30.5	28.4	29.4	27.3	32.1	31.5	28.9
100.27	28.9	31.5	30.5	31	33.1	31	27.9	28.4	30	31	28.4	29.4	27.3	31.5	31.5	28.9
103.15	29.4	31	30.5	30.5	33.1	31.5	27.9	28.4	30	31	28.4	29.4	27.3	31.5	31.5	28.9
106.03	29.4	31	30.5	31	33.1	30.5	28.4	28.4	30	31.5	27.9	29.4	27.3	31.5	30.5	28.9
108.92	28.4	31	31	31	31.5	31	27.9	28.4	28.4	30.5	27.3	30	28.4	31	31.5	29.4
111.8	28.9	30.5	30.5	31	31.5	30.5	27.3	27.9	28.9	30.5	27.3	30	27.9	31	31.5	29.4
114.68	28.4	30	31	31	31.5	31	27.3	27.9	28.9	30.5	27.3	30	27.3	31.5	31.5	30.5
117.57	28.4	30.5	31.5	30.5	32.1	31.5	27.3	28.4	28.9	30.5	27.3	29.4	28.4	31	31.5	28.9
120.45	28.4	31	30	31	32.1	31	26.8	28.4	28.9	30.5	27.3	29.4	28.9	32.1	31	28.9
123.33	28.4	31.5	31	31	32.1	31	27.3	28.4	28.4	30.5	27.3	29.4	28.4	31.5	31	28.9
126.21	28.4	31	31	31	32.6	30.5	27.3	28.4	28.4	31	26.8	29.4	28.4	32.1	31.5	28.9
129.1	28.4	30.5	31.5	30.5	32.6	30.5	27.3	28.4	28.4	31.5	26.8	29.4	29.4	31.5	31	28.9
131.98	28.4	29.4	32.6	30.5	32.6	30.5	27.3	27.9	27.9	31.5	26.8	30	29.4	32.1	31.5	28.9
134.92	28.9	28.4	32.6	30.5	33.1	30.5	27.3	28.9	28.4	30.5	26.3	29.4	28.4	32.1	31.5	28.4
137.8	28.4	28.9	32.6	31	33.1	30.5	27.3	28.9	28.4	30.5	26.8	28.9	28.9	32.1	30	28.4
140.69	28.9	28.9	32.6	30.5	33.1	30	26.8	28.9	29.4	30.5	26.8	29.4	28.4	32.1	30.5	28.4
143.57	28.9	28.9	32.6	30.5	33.1	30.5	27.3	28.4	30	30.5	26.8	28.9	28.4	32.1	30	28.4
146.45	28.9	28.9	32.6	31	33.1	30.5	27.3	28.4	30.5	30.5	26.8	28.9	28.4	32.1	30.5	28.4
149.34	28.9	28.9	32.6	30.5	33.1	29.4	26.8	28.4	30.5	31	26.8	29.4	28.4	32.1	31	29.4
152.22	28.4	28.4	32.1	31	33.1	30	27.3	28.9	30.5	31	26.8	28.9	27.3	32.1	30.5	28.4
155.1	28.4	29.4	32.1	31	33.1	30.5	27.3	28.4	31	31	26.8	29.4	28.4	32.1	30.5	28.9
157.98	28.4	29.4	32.1	30.5	32.6	29.4	27.9	28.9	31	30.5	26.8	28.9	28.4	32.1	31	28.4
160.87	28.9	28.9	32.1	30.5	32.6	29.4	27.3	29.4	31.5	30.5	26.8	28.9	27.9	32.1	30.5	28.4
163.87	28.9	28.9	32.6	30.5	32.6	29.4	27.9	29.4	31	30.5	26.8	29.4	27.9	32.1	30.5	28.4
166.75	30	28.4	32.1	30	32.6	28.4	27.3	29.4	31.5	30.5	26.3	29.4	27.3	32.1	31	27.9
169.64	28.4	28.9	32.1	30	32.6	28.9	27.9	29.4	31	30.5	26.3	29.4	27.3	31.5	31	28.4
172.52	28.4	28.4	31	30	32.1	28.9	27.9	28.9	31.5	30.5	26.3	29.4	27.3	32.1	31	27.9
175.4	28.4	28.4	31.5	29.4	32.1	28.9	28.4	29.4	31	30.5	26.3	29.4	27.3	31.5	31	27.9
178.34	27.9	28.9	32.1	29.4	32.1	28.4	27.9	28.9	31	30	26.3	29.4	26.8	31.5	31	27.9
181.23	27.3	28.9	31	30	32.6	28.4	28.4	28.4	31	30	26.8	28.9	26.8	32.1	31.5	27.3
184.11	27.9	29.4	30.5	30.5	32.1	28.4	28.4	28.9	31.5	30.5	26.8	29.4	26.8	31	31.5	27.3
187.05	27.9	28.9	31	29.4	32.6	28.4	28.4	28.9	31.5	30.5	26.3	29.4	26.8	31	31	27.3
189.94	28.9	28.9	31	28.9	32.6	28.4	28.4	28.9	31.5	30.5	25.8	28.9	27.3	31	31	27.3
192.88	27.3	28.4	31	30	32.1	28.4	27.9	31	31	30.5	26.3	28.9	26.8	31.5	31	27.3
195.76	27.9	29.4	30.5	29.4	32.1	28.4	28.4	28.9	31.5	30.5	26.3	28.9	26.3	31.5	31	27.3
198.64	28.4	28.4	31	30	32.6	28.4	28.4	31.5	31.5	30.5	26.3	29.4	26.8	31.5	31	27.3
201.59	28.4	28.4	30.5	29.4	32.6	28.4	28.4	30	32.1	30.5	26.3	28.9	26.3	31.5	31	26.8
204.47	28.4	29.4	31	30	32.6	28.4	28.4	30	31.5	30.5	26.3	28.9	26.3	31.5	30.5	27.3
207.35	28.4	29.4	32.1	29.4	33.1	27.9	28.4	30	31.5	30.5	26.3	28.9	26.8	31.5	31	26.8
210.24	28.4	28.9	31.5	29.4	33.1	28.4	28.4	30	32.1	31	26.3	28.4	26.8	31.5	30.5	26.8
213.12	28.4	29.4	31	29.4	33.1	28.4	28.4	29.4	31.5	30.5	26.3	28.9	26.3	31.5	30.5	26.8
216	27.9	28.9	31	29.4	32.6	27.3	28.4	29.4	31.5	30.5	26.3	28.9	26.3	31.5	31	26.8
218.88	27.3	29.4	30.5	29.4	32.6	28.4	28.4	29.4	31.5	30	26.3	28.9	25.8	32.1	32.1	26.8
221.77	27.3	29.4	30.5	29.4	32.1	27.9	28.9	30	31.5	30	25.2	28.9	26.3	31.5	31	26.8
224.65	28.4	29.4	30.5	29.4	32.1	27.3	29.4	30	31.5	30	25.8	28.4	25.8	31.5	30.5	26.8
227.53	27.9	29.4	30.5	29.4	31.5	27.9	29.4	29.4	31.5	30	26.3	28.4	26.3	31	30.5	26.8
230.42	27.9	28.9	31	28.9	32.1	28.4	29.4	29.4	31	30.5	26.3	28.4	26.3	31.5	30	26.8
233.3	27.9	28.9	30.5	29.4	32.1	28.4	30	29.4	30.5	30.5	26.3	28.4	25.8	31	30.5	26.8
236.18	27.9	28.9	35.8	29.4	32.6	27.3	30	30	31	30.5	25.8	28.4	26.3	31	30	26.8
239.06	27.3	29.4	35.2	29.4	31.5	27.3	30	30	30.5	30	26.3	28.4	26.3	30.5	30	26.8
241.95	27.3	28.9	35.8	30	31	26.8	30	30	30	30.5	26.3	28.9	26.3	31	30	26.8
244.83	27.3	28.9	35.2	29.4	31.5	27.3	29.4	29.4	30	30	25.8	28.9	26.3	31.5	30	26.8
247.71	27.3	27.9	35.8	29.4	31.5	27.3	28.9	29.4	29.4	30	25.2	28.4	26.3	31.5	30	26.3
250.59	26.8	28.4	35.2	28.9	32.1	26.8	29.4	30	29.4	30.5	25.8	28.4	26.3	30.5	29.4	26.3
253.48	26.8	27.9	35.8	28.9	32.1	26.8	29.4	28.9	29.4	30	25.8	28.4	25.8	31	29.4	26.8
256.42	27.3	28.4	35.8	28.4	32.1	27.3	29.4	29.4	29.4	30	25.8	28.4	25.8	31	29.4	26.8
259.3	27.3	28.4	34.7	28.4	31.5	27.3	29.4	29.4	29.4	30.5	25.8	28.4	25.8	30.5	29.4	26.3
262.19	27.3	28.4	35.2	27.3	31.5	28.4	29.4	29.4	28.9	30	25.8	27.9	25.8	31	29.4	26.3
265.07	27.3	27.3	34.7	28.4	31.5	27.3	29.4	28.9	28.4	30	25.8	28.4	25.8	31	29.4	26.8
268.01	27.9	27.9	34.7	28.4	31.5	27.3	28.9	28.9	28.9	30.5	25.8	28.4	26.3	30.5	28.9	26.8
270.89	26.8	27.3	35.2	28.9	31.5	26.8	28.9	29.4	28.9	30	25.8	27.9	25.8	31	28.9	26.8
273.84	26.8	28.4	34.7	29.4	31.5	26.8	28.9	29.4	28.4	29.4	25.8	28.4	26.8	31.5	28.9	26.8
276.72	27.3	27.9	34.7	29.4	31.5	27.3	28.9	28.9	28.4	30	25.8	28.4	25.2	30.5	28.9	26.8
279.6	26.8	27.3	34.7	30	31.5	27.3	28.4	28.9	28.4	30	25.8	27.3	25.2	30.5	28.9	26.3
282.49	26.8	27.3	34.7	29.4	31	27.3	28.4	30	28.4	30	25.8	27.9	25.8	30	28.9	26.3
285.37	27.3	27.9	35.2	28.9	32.1	26.8	28.9	29.4	28.9	29.4	25.2	27.3	25.2	30.5	29.4	26.3
288.25	27.3	27.3	35.2	29.4	31.5	27.9	28.4	29.4	28.4	30	25.2	27.3	25.8	30.5	29.4	26.3
291.13	26.3	27.3	35.2	28.4	31.5	26.8	28.4	28.9	28.4	29.4	25.2	28.4	25.8	30	28.4	26.8
294.02	26.8	27.3	34.7	28.4	32.1	26.8	28.4	29.4	28.4	29.4	25.2	28.4	25.8	30	29.4	26.8
296.9	27.9	27.3	36.3	28.4	31.5	27.3	28.4	28.9	27.9	29.4	25.2	28.4	25.2	30	28.9	26.3
299.84	26.8	27.3	36.8	27.9	31.5	26.3	28.9	28.9	28.4	28.9	25.8	27.3	25.2	28.9	28.9	26.3
302.73	26.3	27.3	36.8	28.4	31	26.3	28.9	28.9	28.4	28.9	25.8	27.9	25.8	29.4	29.4	26.3
